# Supplementary material for: Molecular mechanisms of surface antigen suppression by ApiAP2 and its implications for vaccine development
Source: Vet Res. 2025 Mar 22;56:63. doi: 10.1186/s13567-025-01491-2 (PMC11929185; doi:10.1186/s13567-025-01491-2)
Supplement: Supplementary file 1 — Additional file 1: Primers used in this study. [file 13567_2025_1491_MOESM1_ESM.xlsx]

## Sheet: Sheet1
Additional file 1: Primers used for this study.
Primer names	Sequences	Usage
B-F	ATGGCTTTCTTGCCGCCAAG	For the construction of EtAP2-S1-KO plasmid. The gRNA is marked red.
B-R	GCGCTGTGTGCATATGTCGA
D-F	TCGACATATGCACACAGCGC
D-R	AACCTGAAGTGCCGTCTTCG
AP2-S1-KO-F	CGAAGACGGCACTTCAGGTTGGACGGAGACCAAACCACTAGTTTTAGAGCTAGAAATAG
AP2-S1-KO-R	GCCATCAGATCCTTGGCGGCAAGAAAGCCAT
id-AP2-S1-KO-R	CCCAGTCATAGCCGAATAGC	PCR identification of EtAP2-S1-KO plasmid
id-AP2-S1-KO-F	GGACGGAGACCAAACCACTA
PCR1-F	ATGTCCCAAGTGGACACGCT	For PCR identification of the EtAP2-S1 KO site
PCR1-R	CTCCACAATAACAGGAGGGG
AP2-S1-OE-F	ATGTCCCAAGTGGACACGCT	For the construction of EtAP2-S1 overexpression plasmid
AP2-S1-OE-R	TTCTGCGGTCGCTTCCGCTG
AP2-S1-OE-F1	CATTTCGTGCGAAATCTAGAATGTCCCAAGTGGACACGCT
AP2-S1-OE-R1	TCGTCGTCATCCTTGTAATCTTCTGCGGTCGCTTCCGCTG
DHFR-F	AAGCTTAAGCAAGACTACAG
DHFR-R	TCTAGATTTCGCACGAAATG
BB-F	GATTACAAGGATGACGACGA
BB-R	CTGTAGTCTTGCTTAAGCTT
PCR2-F	TCGTTCTGTGCTCCTCATTG	PCR identification of EtAP2-S1-OE plasmid
PCR2-R	CTTATCGTCGTCATCCTTGTAATCTTCTGCGGTCGCTTCC
qGAPDH-F	CATTGGGCGGTTGGTCTTCC	qpcr primers
qGAPDH-R	CCAGGATATCTGCCGTGGAC
qpcr-AP2-S1-F	GGTGCTGCTGCTGCTGCTAC
qpcr-AP2-S1-R	CCTGCTGCTGCTGTTGCTCTC
