# Supplementary material for: Molecular mechanisms of surface antigen suppression by ApiAP2 and its implications for vaccine development
Source: Vet Res. 2025 Mar 22;56:63. doi: 10.1186/s13567-025-01491-2 (PMC11929185; doi:10.1186/s13567-025-01491-2)
Supplement: Supplementary file 3 — Additional file 3: RNA-Seq DEGs of EtAP2-S1 knockout strain compared to EtHCYA. [file 13567_2025_1491_MOESM3_ESM.xlsx]

## Sheet: LFC2
Additional file 3: RNA-Seq DEGs of EtAP2-S1 knockout strain compared to EtHCYA.
gene id	baseMean	log2FoldChange	lfcSE	stat	pvalue	padj	CUT&Tag	Product Description	Interpro Description	PFam Description	Smart Description
ETH2_1206000	143.342	-9.65411	1.19776	-8.06017	7.619e-16	2.95859e-15	Promoter (<=1kb)	zinc knuckle domain-containing protein, putative	Zinc finger CCHC domain-containing protein 10	N/A	N/A
ETH2_0100300	25.1219	-6.01496	1.28394	-4.68478	2.80264e-06	6.41563e-06	#N/A	hypothetical protein	N/A	N/A	N/A
ETH2_1373500	42.4803	-6.00747	0.803793	-7.4739	7.78515e-14	2.75253e-13	#N/A	kinesin motor domain cointaining protein, putative	Forkhead-associated (FHA) domain;Kinesin motor domain;SMAD/FHA domain superfamily;Kinesin motor domain, conserved site;Kinesin-like KIF1-type;P-loop containing nucleoside triphosphate hydrolase;Kinesin-like protein	Kinesin motor domain;Forkhead-associated (FHA) domain;Kinesin-like KIF1-type	Kinesin motor domain
ETH2_1578600	32.6257	-5.94978	0.936136	-6.35568	2.075e-10	6.10842e-10	Promoter (<=1kb)	Tim10/DDP family zinc finger containing protein, putative	Tim10-like;Tim10-like domain superfamily	Tim10-like	N/A
ETH2_1460600	49.9716	-5.88872	1.43692	-4.09815	4.16457e-05	8.62049e-05	#N/A	hypothetical protein, conserved	Zinc finger, FYVE/PHD-type	N/A	N/A
ETH2_1474900	24.5288	-5.82896	1.25656	-4.63882	3.5041e-06	7.97298e-06	#N/A	hypothetical protein	N/A	N/A	N/A
ETH2_0656700	388.387	-5.33955	0.304326	-17.5455	6.44062e-69	1.55254e-67	#N/A	glutamine synthetase, putative	Glutamine synthetase, catalytic domain;Glutamine synthetase, beta-Grasp domain;Glutamine synthetase/guanido kinase, catalytic domain;Glutamine synthetase, N-terminal conserved site;Glutamine synthetase, glycine-rich site;Glutamine synthetase, N-terminal domain superfamily	Glutamine synthetase, catalytic domain;Glutamine synthetase, beta-Grasp domain	Glutamine synthetase, catalytic domain
ETH2_1246300	19.4555	-5.09845	1.31625	-3.87345	0.000107304	0.000215263	#N/A	Putative methyltransferase, putative	Lysine methyltransferase;Methyltransferase-like protein 22	Lysine methyltransferase	N/A
ETH2_0925000	8.23003	-4.96107	1.46798	-3.37952	0.000726126	0.00135074	#N/A	AP2-coincident C-terminal, putative	AP2-coincident, C-terminal domain;Protein Sip5/DA2	AP2-coincident, C-terminal domain	N/A
ETH2_1551800	16.6149	-4.81387	1.39848	-3.44221	0.00057699	0.00108645	#N/A	hypothetical protein, conserved	N/A	N/A	N/A
ETH2_1347800	95.8085	-4.80978	0.611106	-7.87061	3.52908e-15	1.32341e-14	#N/A	rRNA	N/A	N/A	N/A
ETH2_1367200	7.51079	-4.72125	1.45758	-3.23911	0.00119904	0.00218468	#N/A	hypothetical protein, conserved	N/A	N/A	N/A
ETH2_1214800	69.7382	-4.70491	1.27475	-3.69084	0.000223513	0.00043678	#N/A	hypothetical protein, conserved,hypothetical protein, conserved	N/A	N/A	N/A
ETH2_0413600	14.9259	-4.42632	1.38424	-3.19767	0.00138545	0.00250303	#N/A	hypothetical protein, conserved	N/A	N/A	N/A
ETH2_1323800	8.93085	-4.28808	1.41987	-3.02006	0.00252721	0.00442819	Promoter (<=1kb)	Calmodulin-binding, putative	Enkurin domain	Enkurin domain	N/A
ETH2_0639300	21.6785	-4.24793	1.28306	-3.31078	0.000930365	0.00171419	#N/A	hypothetical protein, conserved	N/A	N/A	N/A
ETH2_1508000	28.9094	-4.14005	1.12044	-3.69503	0.000219862	0.000429755	#N/A	hypothetical protein, conserved	N/A	N/A	N/A
ETH2_1589400	33.7725	-4.06115	0.632111	-6.42474	1.32096e-10	3.92386e-10	#N/A	hypothetical protein, conserved	N/A	N/A	N/A
ETH2_1059700	6.49348	-3.86975	1.13584	-3.40694	0.000656952	0.00123056	#N/A	hypothetical protein, conserved	Protein of unknown function DUF4464	Protein of unknown function DUF4464	N/A
ETH2_1240700	4174.78	-3.77749	0.0851238	-44.3765	0	0	Promoter (<=1kb)	hypothetical protein, conserved	N/A	N/A	N/A
ETH2_1447300	4807.01	-3.72167	0.0984103	-37.8179	0	0	#N/A	hypothetical protein, conserved	N/A	N/A	N/A
ETH2_0537700	13.1426	-3.71709	1.01339	-3.66796	0.000244495	0.000476055	#N/A	hypothetical protein, conserved	N/A	N/A	N/A
ETH2_1511500	63.9931	-3.71433	0.430579	-8.62636	6.33353e-18	2.69675e-17	#N/A	hypothetical protein, conserved	N/A	N/A	N/A
ETH2_0836800	27.1148	-3.69677	0.651374	-5.67534	1.38413e-08	3.6798e-08	#N/A	hypothetical protein, conserved	N/A	N/A	N/A
ETH2_1324200	11.7994	-3.69546	0.949385	-3.89247	9.92277e-05	0.000199753	#N/A	hypothetical protein, conserved	N/A	N/A	N/A
ETH2_1460800	30.4792	-3.69126	0.556428	-6.63385	3.27049e-11	1.00677e-10	#N/A	hypothetical protein, conserved	N/A	N/A	N/A
ETH2_1257000	362.062	-3.63557	0.240533	-15.1146	1.2966e-51	1.8777e-50	#N/A	hypothetical protein, conserved	N/A	N/A	N/A
ETH2_1110000	7.78927	-3.5689	1.16362	-3.06707	0.00216172	0.00381435	Promoter (<=1kb)	kinesin, putative	Kinesin motor domain;Kinesin motor domain, conserved site;P-loop containing nucleoside triphosphate hydrolase;Kinesin-like protein	Kinesin motor domain	Kinesin motor domain
ETH2_1023300	3397.31	-3.48294	0.210694	-16.5308	2.20229e-61	4.31591e-60	Promoter (<=1kb)	hypothetical protein, conserved	N/A	N/A	N/A
ETH2_0518900	61.7812	-3.41678	0.551465	-6.19583	5.79789e-10	1.66711e-09	#N/A	hypothetical protein, conserved	N/A	N/A	N/A
ETH2_0203200	596.469	-3.34938	0.624412	-5.36405	8.13768e-08	2.06313e-07	#N/A	AMP-binding enzyme, putative	AMP-dependent synthetase/ligase	AMP-dependent synthetase/ligase	N/A
ETH2_0704400	574.516	-3.33627	0.123277	-27.0632	2.67071e-161	3.73157e-159	#N/A	hypothetical protein, conserved	N/A	N/A	N/A
ETH2_0311900	230.677	-3.33586	0.202914	-16.4398	9.92832e-61	1.92075e-59	Promoter (<=1kb)	hypothetical protein, conserved	N/A	N/A	N/A
ETH2_1419600	40.6391	-3.30433	0.676387	-4.88526	1.0329e-06	2.44302e-06	#N/A	Cyclin-dependent kinase regulatory subunit, putative	Cyclin-dependent kinase, regulatory subunit;Cyclin-dependent kinase, regulatory subunit superfamily	Cyclin-dependent kinase, regulatory subunit	Cyclin-dependent kinase, regulatory subunit
ETH2_0400500	130.853	-3.30115	0.260794	-12.6581	1.00942e-36	8.8765e-36	#N/A	hypothetical protein, conserved	N/A	N/A	N/A
ETH2_1347200	221.551	-3.30096	0.575141	-5.73941	9.50094e-09	2.54471e-08	#N/A	rRNA	N/A	N/A	N/A
ETH2_1335800	24.8241	-3.30066	1.15817	-2.8499	0.00437335	0.00745357	#N/A	hypothetical protein, conserved	Myosin head, motor domain;P-loop containing nucleoside triphosphate hydrolase	Myosin head, motor domain	N/A
ETH2_0919800	3830.54	-3.26257	0.122581	-26.6156	4.47753e-156	5.53819e-154	#N/A	PLU-1-like protein, putative	Lysine-specific demethylase-like domain	Lysine-specific demethylase-like domain	N/A
ETH2_1594500	25.4033	-3.23875	0.805852	-4.01904	5.84352e-05	0.00011971	#N/A	hypothetical protein, conserved	B30.2/SPRY domain;Concanavalin A-like lectin/glucanase domain superfamily;Ran-binding protein Vid30/RanBPM/SPLA, SPRY domain	N/A	N/A
ETH2_1591600	25.278	-3.18413	0.611761	-5.20486	1.94139e-07	4.81043e-07	#N/A	hypothetical protein	N/A	N/A	N/A
ETH2_1354800	1577.45	-3.17245	0.103779	-30.5693	3.13547e-205	7.88572e-203	#N/A	hypothetical protein, conserved	CDP-alcohol phosphatidyltransferase;CDP-diacylglycerol-inositol 3-phosphatidyltransferase, eukaryote	CDP-alcohol phosphatidyltransferase	N/A
ETH2_1441800	159.149	-3.16599	0.273605	-11.5714	5.75427e-31	4.05757e-30	#N/A	hypothetical protein, conserved	N/A	N/A	N/A
ETH2_0738600	61.5777	-3.1609	0.334427	-9.45168	3.33438e-21	1.62624e-20	#N/A	hypothetical protein, conserved	N/A	N/A	N/A
ETH2_1545900	2350.94	-3.15688	0.235635	-13.3973	6.27059e-41	6.34204e-40	#N/A	hypothetical protein, conserved	N/A	N/A	N/A
ETH2_1503000	425.823	-3.13795	0.299248	-10.4861	1.00048e-25	5.84713e-25	#N/A	Chromo (CHRromatin Organisation MOdifier) domain containing protein, putative	Chromo/chromo shadow domain;Twin-arginine translocation pathway, signal sequence	N/A	N/A
ETH2_0906700	5287.7	-3.13272	0.118062	-26.5345	3.8826e-155	4.64987e-153	#N/A	RNA pseudouridine synthase domain containing protein, putative	MATH/TRAF domain;Pseudouridine synthase, RsuA/RluA-like;Pseudouridine synthase, catalytic domain superfamily	Pseudouridine synthase, RsuA/RluA-like	MATH/TRAF domain
ETH2_1217300	3776.42	-3.11536	0.12468	-24.9868	8.49984e-138	8.43832e-136	#N/A	hypothetical protein, conserved	N/A	N/A	N/A
ETH2_1209200	90.634	-3.11433	0.379522	-8.20591	2.28848e-16	9.10687e-16	#N/A	hypothetical protein, conserved	N/A	N/A	N/A
ETH2_0201000	425.076	-3.10426	0.59385	-5.22734	1.71963e-07	4.27358e-07	Promoter (<=1kb)	hypothetical protein, conserved	N/A	N/A	N/A
ETH2_1265100	660.48	-3.08337	0.173715	-17.7495	1.73746e-70	4.41385e-69	#N/A	hypothetical protein, conserved	Zinc finger, CCCH-type	N/A	N/A
ETH2_1538900	49.7365	-3.08108	0.402352	-7.65766	1.89356e-14	6.8588e-14	#N/A	hypothetical protein, conserved	N/A	N/A	N/A
ETH2_1347600	68.6997	-3.05507	0.318593	-9.58923	8.87407e-22	4.42238e-21	#N/A	large subunit ribosomal RNA	N/A	N/A	N/A
ETH2_1509800	40.3751	-3.05296	0.463359	-6.58876	4.43523e-11	1.35426e-10	#N/A	hypothetical protein, conserved	N/A	N/A	N/A
ETH2_1361200	32.4346	-3.03921	0.718724	-4.22862	2.35131e-05	4.95409e-05	#N/A	hypothetical protein, conserved	Pre-mRNA-splicing factor Syf1-like	N/A	N/A
ETH2_0534500	36.1119	-3.03136	0.567815	-5.33864	9.36486e-08	2.3671e-07	#N/A	hypothetical protein, conserved	N/A	N/A	N/A
ETH2_0805900	584.65	-3.01713	0.575945	-5.23858	1.61821e-07	4.02818e-07	#N/A	hypothetical protein, conserved	N/A	N/A	N/A
ETH2_0657500	12.8234	-3.01251	0.990588	-3.04113	0.00235689	0.00414323	#N/A	hypothetical protein	N/A	N/A	N/A
ETH2_1361000	62.2552	-2.95128	0.851191	-3.46724	0.000525838	0.000993849	#N/A	hypothetical protein	N/A	N/A	N/A
ETH2_1043700	683.149	-2.94748	0.204217	-14.4331	3.20394e-47	3.98906e-46	#N/A	RAVE protein 1 C terminal, putative	RAVE complex protein Rav1 C-terminal	RAVE complex protein Rav1 C-terminal	N/A
ETH2_1211400	14.2539	-2.91597	0.777318	-3.75133	0.0001759	0.000346337	#N/A	Leu transfer RNA (aag)	N/A	N/A	N/A
ETH2_0418800	13.9844	-2.90863	0.777896	-3.7391	0.000184684	0.000363158	#N/A	Pro transfer RNA (tgg)	N/A	N/A	N/A
ETH2_0728700	1469.62	-2.90151	0.0942043	-30.8002	2.60563e-208	6.77914e-206	#N/A	hypothetical protein, conserved	N/A	N/A	N/A
ETH2_0727400	126.411	-2.894	0.748375	-3.86705	0.00011016	0.000220759	Promoter (<=1kb)	hypothetical protein, conserved	N/A	N/A	N/A
ETH2_0629100	199.266	-2.88698	0.240652	-11.9965	3.70717e-33	2.8339e-32	#N/A	elongation factor Tu GTP-binding domain-containing protein, putative	Translational (tr)-type GTP-binding domain;Small GTP-binding protein domain;Translation protein, beta-barrel domain superfamily;Translation initiation factor IF- 2;Translation initiation factor IF- 2, domain 3;P-loop containing nucleoside triphosphate hydrolase;Translation initiation factor IF-2, domain 3 superfamily	Translational (tr)-type GTP-binding domain;Translation initiation factor IF- 2, domain 3	N/A
ETH2_1000500	492.151	-2.88057	0.269841	-10.6751	1.33145e-26	8.06244e-26	#N/A	HECT type ubiquitin ligase, putative	HECT domain;Ubiquitin-associated domain;HECT, E3 ligase catalytic domain	HECT domain	HECT domain
ETH2_0406500	1231.76	-2.87871	0.114151	-25.2186	2.5051e-140	2.52013e-138	#N/A	hypothetical protein, conserved	N/A	N/A	N/A
ETH2_0638600	130.218	-2.87444	0.287162	-10.0098	1.38027e-23	7.3964e-23	Promoter (<=1kb)	hypothetical protein, conserved	N/A	N/A	N/A
ETH2_1014000	12.8186	-2.84248	0.814908	-3.4881	0.000486458	0.00092196	#N/A	hypothetical protein, conserved	N/A	N/A	N/A
ETH2_0832800	79.6318	-2.84151	0.328713	-8.64434	5.41172e-18	2.30817e-17	#N/A	hypothetical protein, conserved	N/A	N/A	N/A
ETH2_1302100	38.6974	-2.83667	0.651805	-4.35201	1.34893e-05	2.90874e-05	#N/A	B-box zinc finger containing protein, putative	B-box-type zinc finger;Zinc finger, RING-type, conserved site	B-box-type zinc finger	N/A
ETH2_0719600	1128.3	-2.83249	0.128655	-22.0161	2.01803e-107	1.23789e-105	#N/A	hypothetical protein, conserved	Phosphatidylinositol 3-/4-kinase, catalytic domain;Protein kinase-like domain superfamily;Glutamine synthetase, N-terminal conserved site	Phosphatidylinositol 3-/4-kinase, catalytic domain	Phosphatidylinositol 3-/4-kinase, catalytic domain
ETH2_1109900	76.5861	-2.83034	0.463953	-6.10048	1.05749e-09	2.97826e-09	#N/A	hypothetical protein, conserved	N/A	N/A	N/A
ETH2_0538400	606.523	-2.82458	0.214284	-13.1815	1.12157e-39	1.08351e-38	#N/A	hypothetical protein, conserved	Folate-sensitive fragile site protein Fra10Ac1	Folate-sensitive fragile site protein Fra10Ac1	N/A
ETH2_1539400	948.456	-2.81241	0.144346	-19.4839	1.50469e-84	5.73377e-83	#N/A	hypothetical protein, conserved	N/A	N/A	N/A
ETH2_1131500	290.318	-2.81152	0.284299	-9.88931	4.63229e-23	2.42376e-22	Promoter (<=1kb)	hypothetical protein, conserved	N/A	N/A	N/A
ETH2_0207200	35.879	-2.80269	0.720103	-3.89207	9.93925e-05	0.000200031	#N/A	hypothetical protein	I/LWEQ domain	N/A	N/A
ETH2_1260200	639.511	-2.79391	0.154457	-18.0886	3.92032e-73	1.07559e-71	Promoter (<=1kb)	CW-type zinc finger domain-containing protein, putative	Zinc finger, CW-type	Zinc finger, CW-type	N/A
ETH2_0627000	35.9485	-2.77009	0.532864	-5.1985	2.00906e-07	4.97157e-07	#N/A	hypothetical protein, conserved	FAD/NAD(P)-binding domain superfamily	N/A	N/A
ETH2_0738700	18.8645	-2.76858	0.778859	-3.55467	0.00037846	0.000725109	#N/A	hypothetical protein, conserved	N/A	N/A	N/A
ETH2_0708300	328.236	-2.76734	0.193929	-14.2699	3.37151e-46	3.99969e-45	#N/A	hypothetical protein, conserved	N/A	N/A	N/A
ETH2_0722000	355.059	-2.76158	0.170638	-16.1839	6.55288e-59	1.17718e-57	#N/A	Dpy-30 motif containing protein, putative	Dpy-30 motif	Dpy-30 motif	N/A
ETH2_1013300	878.013	-2.75626	0.213283	-12.923	3.33894e-38	3.13727e-37	#N/A	hypothetical protein, conserved	WD40 repeat;WD40-repeat-containing domain superfamily	N/A	WD40 repeat
ETH2_1403000	673.029	-2.74669	0.113735	-24.15	7.46345e-129	6.70378e-127	#N/A	hypothetical protein, conserved	N/A	N/A	N/A
ETH2_1059600	22.6953	-2.74188	0.617437	-4.44074	8.96499e-06	1.96516e-05	#N/A	DTW domain containing protein, putative	DTW	DTW	DTW
ETH2_1541800	402.974	-2.74005	0.233602	-11.7296	8.99282e-32	6.56198e-31	#N/A	hypothetical protein, conserved	Tetratricopeptide-like helical domain superfamily	N/A	N/A
ETH2_1336400	211.222	-2.73748	0.327916	-8.3481	6.93685e-17	2.82301e-16	#N/A	rRNA	N/A	N/A	N/A
ETH2_0209400	42.2205	-2.72991	0.633454	-4.30956	1.6358e-05	3.49537e-05	#N/A	hypothetical protein, conserved	N/A	N/A	N/A
ETH2_0307700	89.8662	-2.72895	0.377304	-7.23277	4.73234e-13	1.60619e-12	#N/A	hypothetical protein	N/A	N/A	N/A
ETH2_0848500	26.3348	-2.72245	0.623233	-4.36827	1.25234e-05	2.70743e-05	#N/A	arginine N-methyltransferase, putative	Protein arginine N-methyltransferase;S-adenosyl-L-methionine-dependent methyltransferase	N/A	N/A
ETH2_1015200	40.5129	-2.71451	0.554364	-4.89662	9.74996e-07	2.30968e-06	#N/A	hypothetical protein, conserved	Peptidase C2, calpain, catalytic domain;Papain-like cysteine peptidase superfamily	N/A	N/A
ETH2_1103000	489.087	-2.71255	0.186582	-14.5381	6.95067e-48	8.82876e-47	#N/A	hypothetical protein, conserved	N/A	N/A	N/A
ETH2_0743000	12.3284	-2.70661	0.82268	-3.29	0.00100188	0.00184146	#N/A	hypothetical protein, conserved	N/A	N/A	N/A
ETH2_0701300	412.593	-2.70638	0.194732	-13.898	6.51598e-44	7.25119e-43	#N/A	phosphatidylinositol 3-and 4-kinase domain-containing protein, putative	Phosphatidylinositol 3-/4-kinase, catalytic domain;FATC domain;Protein kinase-like domain superfamily	Phosphatidylinositol 3-/4-kinase, catalytic domain	Phosphatidylinositol 3-/4-kinase, catalytic domain;FATC domain
ETH2_1016100	28.5401	-2.70478	0.691695	-3.91037	9.21557e-05	0.000185863	#N/A	hypothetical protein, conserved	BRCT domain;Aurora kinase	N/A	N/A
ETH2_1357600	1901.84	-2.69041	0.235951	-11.4024	4.06678e-30	2.7693e-29	#N/A	hypothetical protein, conserved	N/A	N/A	N/A
ETH2_0824500	154.412	-2.67048	0.217184	-12.296	9.52146e-35	7.71637e-34	#N/A	hypothetical protein, conserved	N/A	N/A	N/A
ETH2_0646900	71.9292	-2.66163	0.404338	-6.58269	4.62027e-11	1.40905e-10	#N/A	hypothetical protein, conserved	N/A	N/A	N/A
ETH2_1597100	983.529	-2.65947	0.114778	-23.1706	9.01168e-119	7.15717e-117	#N/A	Inositol-pentakisphosphate 2-kinase, putative	Inositol-pentakisphosphate 2-kinase	Inositol-pentakisphosphate 2-kinase	N/A
ETH2_0803900	405.998	-2.64879	0.158947	-16.6646	2.37156e-62	4.75889e-61	#N/A	Protein kinase domain containing protein, putative	Protein kinase domain;Serine/threonine-protein kinase, active site;Protein kinase-like domain superfamily	N/A	Protein kinase domain
ETH2_1105000	192.594	-2.63063	0.205987	-12.7709	2.38495e-37	2.1602e-36	Promoter (<=1kb)	FHA domain/PPIC-type PPIASE domain containing protein, putative	Forkhead-associated (FHA) domain;Peptidyl-prolyl cis-trans isomerase, PpiC-type;SMAD/FHA domain superfamily	Forkhead-associated (FHA) domain;Peptidyl-prolyl cis-trans isomerase, PpiC-type	Forkhead-associated (FHA) domain
ETH2_0514700	791.484	-2.62478	0.121112	-21.6722	3.75217e-104	2.1447e-102	#N/A	hypothetical protein, conserved	Zinc finger, PHD-type;Zinc finger, FYVE/PHD-type	N/A	Zinc finger, PHD-type
ETH2_0720900	1151.56	-2.62201	0.225096	-11.6484	2.33847e-31	1.6724e-30	#N/A	hypothetical protein, conserved	N/A	N/A	N/A
ETH2_0843400	495.144	-2.62102	0.207681	-12.6204	1.62891e-36	1.41266e-35	Promoter (<=1kb)	translational activator, putative	Armadillo-type fold;HEAT, type 2;Translational activator Gcn1;TOG domain	N/A	TOG domain
ETH2_1126200	486.696	-2.62037	0.249201	-10.5151	7.3602e-26	4.32161e-25	#N/A	hypothetical protein, conserved	N/A	N/A	N/A
ETH2_1355300	109.399	-2.61254	0.304852	-8.56986	1.03614e-17	4.3772e-17	Promoter (<=1kb)	hypothetical protein, conserved	N/A	N/A	N/A
ETH2_1558200	83.3194	-2.60684	0.364892	-7.14414	9.05602e-13	3.03679e-12	#N/A	Tubulin binding cofactor C, putative	Tubulin binding cofactor C-like domain;C-CAP/cofactor C-like domain;Selenocysteine insertion sequence-binding protein 2	Tubulin binding cofactor C-like domain	N/A
ETH2_0312000	38.7709	-2.59503	0.449031	-5.77918	7.50659e-09	2.0242e-08	#N/A	Zn-finger in Ran binding protein and others, putative	Zinc finger, RanBP2-type;Zinc finger, RanBP2-type superfamily	Zinc finger, RanBP2-type	Zinc finger, RanBP2-type
ETH2_1481100	618.964	-2.58849	0.386502	-6.69723	2.12412e-11	6.61977e-11	#N/A	hypothetical protein, conserved	FAM76 protein	FAM76 protein	N/A
ETH2_0733100	116.88	-2.58669	0.528206	-4.89713	9.72456e-07	2.30439e-06	#N/A	Dihydrouridine synthase (Dus), putative	tRNA-dihydrouridine(20/20a) synthase;DUS-like, FMN-binding domain	DUS-like, FMN-binding domain	N/A
ETH2_1419300	162.224	-2.58667	0.384927	-6.71989	1.81865e-11	5.69602e-11	#N/A	hypothetical protein, conserved	N/A	N/A	N/A
ETH2_0831900	709.534	-2.57645	0.136247	-18.9101	9.41056e-80	3.04733e-78	Promoter (<=1kb)	hypothetical protein, conserved	AP2/ERF domain	AP2/ERF domain	N/A
ETH2_0204000	131.315	-2.56492	0.230868	-11.1099	1.12309e-28	7.34929e-28	#N/A	kinesin motor domain-containing protein, putative	Kinesin motor domain;Kinesin motor domain, conserved site;P-loop containing nucleoside triphosphate hydrolase;Kinesin-like protein	Kinesin motor domain	Kinesin motor domain
ETH2_0807400	1120.63	-2.54616	0.120505	-21.1291	4.29834e-99	2.19128e-97	#N/A	WD domain-containing protein, putative	WD40 repeat;WD40-repeat-containing domain superfamily	N/A	WD40 repeat
ETH2_1506700	56.6622	-2.54214	0.360763	-7.04656	1.83389e-12	6.04487e-12	#N/A	hypothetical protein, conserved	N/A	N/A	N/A
ETH2_1578000	177.711	-2.5418	0.213271	-11.9182	9.51453e-33	7.1931e-32	Promoter (<=1kb)	hypothetical protein, conserved	N/A	N/A	N/A
ETH2_0512300	353.031	-2.53889	0.16247	-15.6268	4.78133e-55	7.69193e-54	Promoter (<=1kb)	DNA-directed RNA polymerase III largest subunit, putative	RNA polymerase, alpha subunit;RNA polymerase, N-terminal;RNA polymerase Rpb1, domain 3;RNA polymerase Rpb1, domain 1;RNA polymerase Rpb1, domain 5;RNA polymerase Rpb1, domain 4;DNA-directed RNA polymerase III subunit RPC1, N-terminal;DNA-directed RNA polymerase III subunit RPC1, C-terminal	RNA polymerase, alpha subunit;RNA polymerase Rpb1, domain 3;RNA polymerase Rpb1, domain 1;RNA polymerase Rpb1, domain 5;RNA polymerase Rpb1, domain 4	RNA polymerase, N-terminal
ETH2_1150400	994.927	-2.53716	0.171165	-14.8229	1.04231e-49	1.42468e-48	#N/A	hypothetical protein, conserved	N/A	N/A	N/A
ETH2_1050100	27.2566	-2.53564	0.763289	-3.32199	0.00089379	0.00164962	#N/A	hypothetical protein, conserved	N/A	N/A	N/A
ETH2_1209100	2959.03	-2.53036	0.0965065	-26.2196	1.59058e-151	1.8463e-149	#N/A	hypothetical protein, conserved	N/A	N/A	N/A
ETH2_0657400	958.76	-2.52892	0.184701	-13.692	1.13349e-42	1.21653e-41	#N/A	hypothetical protein, conserved	N/A	N/A	N/A
ETH2_1561600	175.299	-2.52204	0.348607	-7.23462	4.66835e-13	1.58589e-12	#N/A	hypothetical protein, conserved	N/A	N/A	N/A
ETH2_0946900	63.729	-2.522	0.343742	-7.33689	2.18612e-13	7.5454e-13	Promoter (<=1kb)	hypothetical protein, conserved	Membrane-associated, eicosanoid/glutathione metabolism (MAPEG) protein;Membrane associated eicosanoid/glutathione metabolism-like domain superfamily	Membrane-associated, eicosanoid/glutathione metabolism (MAPEG) protein	N/A
ETH2_1435800	45.5955	-2.51834	0.599276	-4.20231	2.64208e-05	5.54643e-05	#N/A	hypothetical protein, conserved	N/A	N/A	N/A
ETH2_1480600	262.26	-2.50564	0.170936	-14.6584	1.19109e-48	1.54412e-47	Promoter (<=1kb)	hypothetical protein, conserved	Cwf19-like protein	N/A	N/A
ETH2_1532800	419.847	-2.50035	0.221053	-11.3111	1.15649e-29	7.74932e-29	#N/A	SNF2 family N-terminal domain containing protein, putative	SNF2, N-terminal;Helicase superfamily 1/2, ATP-binding domain;P-loop containing nucleoside triphosphate hydrolase	SNF2, N-terminal	Helicase superfamily 1/2, ATP-binding domain
ETH2_1544400	124.137	-2.49795	0.404825	-6.17045	6.80952e-10	1.94834e-09	#N/A	glyceraldehyde-3-phosphate dehydrogenase, putative	Glyceraldehyde-3-phosphate dehydrogenase, type I;Glyceraldehyde 3-phosphate dehydrogenase, NAD(P) binding domain;Glyceraldehyde 3-phosphate dehydrogenase, catalytic domain;Glyceraldehyde 3-phosphate dehydrogenase, active site;Glyceraldehyde/Erythrose phosphate dehydrogenase family;NAD(P)-binding domain superfamily	Glyceraldehyde 3-phosphate dehydrogenase, NAD(P) binding domain;Glyceraldehyde 3-phosphate dehydrogenase, catalytic domain	Glyceraldehyde 3-phosphate dehydrogenase, NAD(P) binding domain
ETH2_0626300	125.239	-2.49382	0.487143	-5.11928	3.06711e-07	7.51099e-07	#N/A	hypothetical protein, conserved	Leucine-rich repeat;Leucine-rich repeat, typical subtype	N/A	Leucine-rich repeat, typical subtype
ETH2_1544600	326.945	-2.48476	0.302151	-8.22359	1.97499e-16	7.88428e-16	Promoter (<=1kb)	hypothetical protein, conserved	Tetratricopeptide-like helical domain superfamily;Tetratricopeptide repeat	N/A	Tetratricopeptide repeat
ETH2_0203500	13.7333	-2.48309	0.751145	-3.30574	0.000947245	0.00174444	#N/A	hypothetical protein, conserved	N/A	N/A	N/A
ETH2_1139800	109.161	-2.47768	0.284569	-8.7068	3.12573e-18	1.3461e-17	Promoter (<=1kb)	SET domain containing protein, putative	SET domain	SET domain	N/A
ETH2_0859200	753.242	-2.47638	0.145357	-17.0366	4.39927e-65	9.42968e-64	#N/A	hypothetical protein, conserved,hypothetical protein	XPG/Rad2 endonuclease, eukaryotes;XPG/Rad2 endonuclease;XPG, N-terminal;XPG-I domain;Helix-hairpin-helix motif, class 2;XPG conserved site;PIN-like domain superfamily;5'-3' exonuclease, C-terminal domain superfamily	XPG, N-terminal;XPG-I domain	Helix-hairpin-helix motif, class 2;XPG-I domain;XPG, N-terminal
ETH2_0825700	57.9381	-2.46035	0.555368	-4.43012	9.41794e-06	2.06026e-05	Promoter (<=1kb)	hypothetical protein, conserved	N/A	N/A	N/A
ETH2_1139400	273.29	-2.45779	0.208785	-11.7719	5.44903e-32	4.00711e-31	#N/A	RNA recognition motif. (a.k.a. RRM, RBD, or RNP domain), putative	RNA recognition motif domain;RNA-binding domain superfamily	RNA recognition motif domain	RNA recognition motif domain
ETH2_1029800	769.658	-2.45046	0.177054	-13.8402	1.45808e-43	1.61072e-42	#N/A	hypothetical protein, conserved	Transcription elongation factor Spt6;Spt6 acidic, N-terminal domain	Spt6 acidic, N-terminal domain	N/A
ETH2_0849000	1074.85	-2.44314	0.145324	-16.8117	2.00364e-63	4.09687e-62	#N/A	hypothetical protein, conserved	N/A	N/A	N/A
ETH2_1106500	951.428	-2.43614	0.11902	-20.4683	4.12385e-93	1.87436e-91	#N/A	hypothetical protein, conserved	N/A	N/A	N/A
ETH2_1539000	33.6409	-2.42958	0.511902	-4.74619	2.07284e-06	4.79153e-06	#N/A	hypothetical protein, conserved	N/A	N/A	N/A
ETH2_0940700	439.823	-2.42509	0.242147	-10.015	1.31014e-23	7.04063e-23	#N/A	hypothetical protein, conserved	N/A	N/A	N/A
ETH2_0646300	593.014	-2.42459	0.211037	-11.4889	1.50037e-30	1.04431e-29	#N/A	hypothetical protein, conserved	N/A	N/A	N/A
ETH2_0717600	13.6151	-2.41776	0.848188	-2.85049	0.00436514	0.00744124	#N/A	hypothetical protein, conserved	N/A	N/A	N/A
ETH2_1220000	24.2992	-2.41527	0.612112	-3.9458	7.95335e-05	0.000160966	#N/A	hypothetical protein, conserved	N/A	N/A	N/A
ETH2_1458000	4018.69	-2.41273	0.107114	-22.525	2.36161e-112	1.61985e-110	#N/A	PHD-finger domain-containing protein, putative	Zinc finger, PHD-type;Zinc finger, FYVE/PHD-type;Zinc finger, PHD-type, conserved site;Zinc finger, PHD-finger	N/A	Zinc finger, PHD-type
ETH2_1312500	904.558	-2.41026	0.168695	-14.2877	2.61234e-46	3.11869e-45	#N/A	Trehalose-6-phosphate synthase subunit 1, putative	Glycosyl transferase, family 20	Glycosyl transferase, family 20	N/A
ETH2_0527200	661.805	-2.40497	0.121062	-19.8656	8.07289e-88	3.27473e-86	#N/A	hypothetical protein, conserved	T-complex protein 10 family	N/A	N/A
ETH2_0618800	512.086	-2.40302	0.422476	-5.68794	1.28584e-08	3.42149e-08	#N/A	hypothetical protein, conserved	Suppressor of white apricot	N/A	N/A
ETH2_1450900	265.728	-2.39692	0.268294	-8.93394	4.11096e-19	1.83209e-18	#N/A	hypothetical protein, conserved	N/A	N/A	N/A
ETH2_0636300	1585.78	-2.393	0.134931	-17.7351	2.24875e-70	5.67453e-69	#N/A	STE kinase, putative	Protein kinase domain;Serine/threonine-protein kinase, active site;Protein kinase-like domain superfamily	Protein kinase domain	Protein kinase domain
ETH2_1450600	58.8185	-2.38028	0.309433	-7.69238	1.44421e-14	5.26404e-14	#N/A	haloacid dehalogenase-like hydrolase/Sucrose-6F-phosphate phosphohydrolase, putative	Endoribonuclease YbeY;HAD-like superfamily	N/A	N/A
ETH2_0520900	1811.64	-2.37628	0.124083	-19.1508	9.52566e-82	3.34284e-80	#N/A	Peptidase family C54, putative	Peptidase C54;Papain-like cysteine peptidase superfamily	Peptidase C54	N/A
ETH2_0925300	2052.87	-2.37453	0.131563	-18.0487	8.08365e-73	2.19392e-71	#N/A	tubulin-tyrosine ligase family protein, putative	Tubulin-tyrosine ligase/Tubulin polyglutamylase	Tubulin-tyrosine ligase/Tubulin polyglutamylase	N/A
ETH2_0720800	25.2664	-2.37193	0.488006	-4.86045	1.17122e-06	2.75893e-06	#N/A	Val transfer RNA (tac)	N/A	N/A	N/A
ETH2_0740900	165.961	-2.36797	0.259257	-9.13368	6.62092e-20	3.07604e-19	#N/A	hypothetical protein, conserved	N/A	N/A	N/A
ETH2_0307800	3798.28	-2.35984	0.0791984	-29.7965	4.33726e-195	9.09018e-193	#N/A	peptidase M16 domain containing protein, putative	Metalloenzyme, LuxS/M16 peptidase-like;Peptidase M16, N-terminal;Peptidase M16, middle/third domain	Peptidase M16, N-terminal;Peptidase M16, middle/third domain	N/A
ETH2_1052800	44.4585	-2.3585	0.508083	-4.64196	3.45123e-06	7.85743e-06	#N/A	hypothetical protein, conserved	N/A	N/A	N/A
ETH2_1589000	1147.26	-2.3496	0.170098	-13.8132	2.12203e-43	2.32714e-42	#N/A	hypothetical protein, conserved	N/A	N/A	N/A
ETH2_1301100	581.959	-2.3485	0.175486	-13.3828	7.61753e-41	7.68372e-40	#N/A	hypothetical protein, conserved	N/A	N/A	N/A
ETH2_0919900	172.04	-2.32069	0.26514	-8.75271	2.08293e-18	9.05281e-18	Promoter (<=1kb)	hypothetical protein, conserved	N/A	N/A	N/A
ETH2_0532700	45.886	-2.31421	0.45244	-5.11495	3.13819e-07	7.67509e-07	#N/A	leucine rich repeat protein, putative	Leucine-rich repeat	N/A	N/A
ETH2_1532900	645.795	-2.30948	0.132013	-17.4943	1.58342e-68	3.74512e-67	Promoter (<=1kb)	hypothetical protein, conserved	N/A	N/A	N/A
ETH2_1304600	346.357	-2.29736	0.306417	-7.49747	6.50609e-14	2.30896e-13	Promoter (<=1kb)	hypothetical protein	N/A	N/A	N/A
ETH2_1410000	169.939	-2.29653	0.345027	-6.6561	2.81196e-11	8.67032e-11	#N/A	4-hydroxy-3-methylbut-2-en-1-yl diphosphate synthase, putative	4-hydroxy-3-methylbut-2-en-1-yl diphosphate synthase, bacterial-type	4-hydroxy-3-methylbut-2-en-1-yl diphosphate synthase, bacterial-type	N/A
ETH2_1140100	2243.02	-2.29626	0.118912	-19.3105	4.38197e-83	1.61278e-81	#N/A	Protein of unknown function (DUF789), putative	Protein of unknown function DUF789	Protein of unknown function DUF789	N/A
ETH2_0414500	821.665	-2.29328	0.116467	-19.6903	2.60985e-86	1.03639e-84	#N/A	DNA ligase 1, putative	DNA ligase, ATP-dependent;DNA ligase, ATP-dependent, N-terminal;DNA ligase, ATP-dependent, C-terminal;DNA ligase, ATP-dependent, central;Nucleic acid-binding, OB-fold;DNA ligase, ATP-dependent, conserved site;DNA ligase, ATP-dependent, N-terminal domain superfamily	DNA ligase, ATP-dependent, central;DNA ligase, ATP-dependent, N-terminal;DNA ligase, ATP-dependent, C-terminal	N/A
ETH2_1037200	182.305	-2.28826	0.214295	-10.6781	1.2892e-26	7.81913e-26	#N/A	hypothetical protein, conserved	N/A	N/A	N/A
ETH2_1116700	5734.37	-2.28609	0.0889473	-25.7016	1.12087e-145	1.22565e-143	#N/A	hypothetical protein, conserved	N/A	N/A	N/A
ETH2_1304800	586.616	-2.28485	0.161072	-14.1853	1.12996e-45	1.32384e-44	#N/A	Protein EMB-4, isoform d, related	AAA+ ATPase domain;CWF11 family;P-loop containing nucleoside triphosphate hydrolase;Intron-binding protein aquarius, N-terminal;DNA2/NAM7 helicase, helicase domain;DNA2/NAM7 helicase-like, C-terminal;DNA2/NAM7-like helicase	DNA2/NAM7 helicase, helicase domain;DNA2/NAM7 helicase-like, C-terminal;Intron-binding protein aquarius, N-terminal	AAA+ ATPase domain
ETH2_1559400	151.319	-2.28171	0.212196	-10.7528	5.74758e-27	3.53427e-26	#N/A	hypothetical protein, conserved	Metal-dependent protein hydrolase	Metal-dependent protein hydrolase	N/A
ETH2_0101200	8411.03	-2.27872	0.0853586	-26.6958	5.25927e-157	6.72563e-155	#N/A	kringle domain-containing protein, putative,Cysteine repeat modular protein 2 PbCRM2, related,hypothetical protein	Kringle;Growth factor receptor cysteine-rich domain superfamily;Tyrosine-protein kinase ephrin type A/B receptor-like;Kringle-like fold;Kringle, conserved site;Micronemal adhesive repeat, sialic-acid binding	Kringle;Tyrosine-protein kinase ephrin type A/B receptor-like;Micronemal adhesive repeat, sialic-acid binding	Kringle
ETH2_1436800	362.367	-2.27722	0.196296	-11.6009	4.07641e-31	2.88793e-30	#N/A	hypothetical protein, conserved	N/A	N/A	N/A
ETH2_0206900	532.402	-2.2771	0.206729	-11.0149	3.24006e-28	2.09121e-27	#N/A	hypothetical protein, conserved	N/A	N/A	N/A
ETH2_1500800	212.683	-2.27578	0.320388	-7.1032	1.21897e-12	4.05339e-12	#N/A	hypothetical protein	N/A	N/A	N/A
ETH2_1418800	19.0533	-2.27013	0.794028	-2.859	0.00424977	0.00725278	#N/A	hypothetical protein	Cytidine and deoxycytidylate deaminase domain;Cytidine/deoxycytidylate deaminase, zinc-binding domain;Cytidine deaminase-like	Cytidine and deoxycytidylate deaminase domain;Cytidine/deoxycytidylate deaminase, zinc-binding domain	N/A
ETH2_0707700	1065.12	-2.2662	0.125454	-18.064	6.11688e-73	1.66613e-71	#N/A	hypothetical protein, conserved	Alpha/Beta hydrolase fold	N/A	N/A
ETH2_0945100	22.7877	-2.26573	0.802187	-2.82444	0.00473637	0.00803776	#N/A	hypothetical protein	N/A	N/A	N/A
ETH2_1338700	507.336	-2.26334	0.238051	-9.50777	1.948e-21	9.59378e-21	Promoter (<=1kb)	nucleoporin FG repeat-containing protein, putative	N/A	N/A	N/A
ETH2_1330400	458.44	-2.25599	0.142206	-15.8643	1.11958e-56	1.88555e-55	#N/A	exoribonuclease, putative	Putative 5-3 exonuclease;5'-3' exoribonuclease;Xrn1, helical domain	Putative 5-3 exonuclease;Xrn1, helical domain	N/A
ETH2_0830200	15.9181	-2.25526	0.759528	-2.96929	0.00298491	0.00517966	Promoter (<=1kb)	hypothetical protein, conserved	N/A	N/A	N/A
ETH2_1450500	3858.13	-2.25247	0.0932133	-24.1646	5.24008e-129	4.76343e-127	Promoter (<=1kb)	hypothetical protein, conserved	N/A	N/A	N/A
ETH2_0953100	268.132	-2.25173	0.265937	-8.46713	2.51509e-17	1.04381e-16	#N/A	hypothetical protein, conserved	N/A	N/A	N/A
ETH2_0101700	15.1576	-2.2507	0.81051	-2.7769	0.00548805	0.00924684	#N/A	Cytochrome b5-like Heme/Steroid binding domain containing protein, putative	Cytochrome b5-like heme/steroid binding domain;Cytochrome b5-like heme/steroid binding domain superfamily	Cytochrome b5-like heme/steroid binding domain	N/A
ETH2_0630600	15.4566	-2.24601	0.748054	-3.00247	0.00267797	0.00467391	Promoter (<=1kb)	hypothetical protein, conserved	N/A	N/A	N/A
ETH2_1570100	1470.81	-2.24507	0.105153	-21.3506	3.84786e-101	2.04451e-99	#N/A	RNA recognition motif. (a.k.a. RRM, RBD, or RNP domain), putative	RNA recognition motif domain;Spen paralogue and orthologue SPOC, C-terminal;RNA-binding domain superfamily	Spen paralogue and orthologue SPOC, C-terminal	N/A
ETH2_0210800	282.483	-2.24125	0.241663	-9.27429	1.78814e-20	8.49058e-20	#N/A	hypothetical protein, conserved	N/A	N/A	N/A
ETH2_0859300	87.4576	-2.24011	0.294544	-7.60534	2.84165e-14	1.02438e-13	#N/A	WD-40 repeat-containing protein, putative	tRNA (guanine-N(7)-)-methyltransferase non-catalytic subunit;WD40-repeat-containing domain superfamily	N/A	N/A
ETH2_1029400	164.208	-2.23272	0.258131	-8.64954	5.17053e-18	2.20654e-17	#N/A	hypothetical protein, conserved	Cleavage and polyadenylation specificity factor subunit 2;Ribonuclease Z/Hydroxyacylglutathione hydrolase-like	N/A	N/A
ETH2_0723700	551.942	-2.23067	0.13483	-16.5444	1.75769e-61	3.45359e-60	#N/A	DNA repair protein, putative	AAA+ ATPase domain;DNA repair Rad51/transcription factor NusA, alpha-helical;DNA recombination/repair protein Rad51;DNA recombination and repair protein Rad51-like, C-terminal;DNA recombination and repair protein, RecA-like;DNA recombination and repair protein RecA, monomer-monomer interface;DNA recombination and repair protein RecA-like, ATP-binding domain;P-loop containing nucleoside triphospha…	DNA recombination and repair protein Rad51-like, C-terminal	AAA+ ATPase domain
ETH2_1311900	2277.09	-2.22968	0.0910826	-24.4797	2.4288e-132	2.2348e-130	#N/A	hypothetical protein, conserved	N/A	N/A	N/A
ETH2_1439900	567.226	-2.22655	0.192525	-11.565	6.2012e-31	4.36049e-30	Promoter (<=1kb)	Ubiquitin carboxyl-terminal hydrolase, putative	Peptidase C19, ubiquitin carboxyl-terminal hydrolase;Ubiquitin specific protease, conserved site;Ubiquitin specific protease domain;Papain-like cysteine peptidase superfamily	Peptidase C19, ubiquitin carboxyl-terminal hydrolase	N/A
ETH2_1525500	61.7781	-2.22053	0.663711	-3.34563	0.000820962	0.00152228	#N/A	hypothetical protein, conserved	N/A	N/A	N/A
ETH2_0637600	454.879	-2.21883	0.184416	-12.0317	2.4225e-33	1.86889e-32	#N/A	hypothetical protein, conserved	N/A	N/A	N/A
ETH2_0403200	172.751	-2.2188	0.335966	-6.60423	3.99583e-11	1.22307e-10	#N/A	CMGC kinase, putative	Protein kinase domain;Serine/threonine-protein kinase, active site;Protein kinase-like domain superfamily;Protein kinase, ATP binding site	Protein kinase domain	Protein kinase domain
ETH2_1589500	551.807	-2.21586	0.160365	-13.8176	1.99622e-43	2.19236e-42	#N/A	Transcription factor IIH component, related	RAD3/XPD family;DNA/RNA helicase, ATP-dependent, DEAH-box type, conserved site;Helicase-like, DEXD box c2 type;ATP-dependent helicase, C-terminal;DEAD2;Helical and beta-bridge domain;ATP-dependent helicase Rad3/Chl1-like;Helicase superfamily 1/2, ATP-binding domain, DinG/Rad3-type;P-loop containing nucleoside triphosphate hydrolase;Helicase superfamily 1/2, DinG/Rad3-like	DEAD2;Helical and beta-bridge domain;ATP-dependent helicase, C-terminal	Helicase-like, DEXD box c2 type;ATP-dependent helicase, C-terminal
ETH2_1052600	70.7185	-2.21573	0.280706	-7.89344	2.93976e-15	1.10626e-14	#N/A	hypothetical protein	N/A	N/A	N/A
ETH2_0601200	4226.29	-2.20592	0.055172	-39.9827	0	0	Promoter (<=1kb)	Major Facilitator Superfamily, putative	Major facilitator superfamily;MFS transporter superfamily	Major facilitator superfamily	N/A
ETH2_0835000	1007.64	-2.20403	0.13989	-15.7554	6.30104e-56	1.0518e-54	#N/A	hypothetical protein, conserved	N/A	N/A	N/A
ETH2_0613200	708.599	-2.20393	0.149838	-14.7088	5.66101e-49	7.48026e-48	#N/A	hypothetical protein, conserved	Armadillo-type fold	N/A	N/A
ETH2_0834900	157.37	-2.20372	0.22417	-9.83056	8.31549e-23	4.29141e-22	#N/A	hypothetical protein, conserved	N/A	N/A	N/A
ETH2_1117800	1036.72	-2.20341	0.178264	-12.3604	4.2818e-35	3.52303e-34	#N/A	hypothetical protein, conserved	GRAM domain;Membrane-anchored lipid-binding protein Ysp2/Lam4-like	GRAM domain	GRAM domain
ETH2_1009500	55.9636	-2.19909	0.379383	-5.7965	6.77143e-09	1.83054e-08	#N/A	hypothetical protein, conserved	N/A	N/A	N/A
ETH2_1356400	102.416	-2.19894	0.376307	-5.84347	5.1123e-09	1.3915e-08	#N/A	hypothetical protein, conserved	SMAD/FHA domain superfamily	N/A	N/A
ETH2_0630100	119.884	-2.19303	0.377543	-5.80868	6.29655e-09	1.70706e-08	#N/A	patatin-like phospholipase domain-containing protein, putative	Patatin-like phospholipase domain;Acyl transferase/acyl hydrolase/lysophospholipase;Triacylglycerol lipase, N-terminal	Patatin-like phospholipase domain;Triacylglycerol lipase, N-terminal	N/A
ETH2_0802900	813.297	-2.19191	0.114479	-19.1469	1.02681e-81	3.58671e-80	#N/A	hypothetical protein, conserved	SANT/Myb domain;Homeobox-like domain superfamily;Myb domain	N/A	SANT/Myb domain
ETH2_1111900	545.4	-2.19132	0.155819	-14.0632	6.39324e-45	7.37568e-44	#N/A	coatomer gamma 2-subunit protein, putative	Clathrin/coatomer adaptor, adaptin-like, N-terminal;Coatomer/calthrin adaptor appendage, C-terminal subdomain;Coatomer, gamma subunit, appendage, Ig-like subdomain;Clathrin adaptor, appendage, Ig-like subdomain superfamily;Armadillo-type fold;Coatomer gamma subunit;Coatomer subunit gamma, C-terminal	Clathrin/coatomer adaptor, adaptin-like, N-terminal;Coatomer, gamma subunit, appendage, Ig-like subdomain;Coatomer subunit gamma, C-terminal	N/A
ETH2_1032700	163.408	-2.18508	0.245483	-8.90118	5.52568e-19	2.45243e-18	Promoter (<=1kb)	hypothetical protein	N/A	N/A	N/A
ETH2_1533000	7452.14	-2.18175	0.098444	-22.1623	7.93619e-109	5.07445e-107	#N/A	hypothetical protein, conserved	N/A	N/A	N/A
ETH2_1448700	400.35	-2.18159	0.214135	-10.1879	2.24512e-24	1.24463e-23	#N/A	WD domain, G-beta repeat-containing protein, putative	WD40 repeat;Tetratricopeptide-like helical domain superfamily;WD40-repeat-containing domain superfamily;DDB1- and CUL4-associated factor 8-like	WD40 repeat	WD40 repeat
ETH2_0852400	1489.98	-2.17243	0.117225	-18.5322	1.13638e-76	3.41592e-75	#N/A	SAM domain (Sterile alpha motif)/Protein kinase domain/Protein tyrosine kinase, putative	Protein kinase domain;Serine-threonine/tyrosine-protein kinase, catalytic domain;Sterile alpha motif domain;Serine/threonine-protein kinase, active site;Protein kinase-like domain superfamily;Sterile alpha motif/pointed domain superfamily	Sterile alpha motif domain;Serine-threonine/tyrosine-protein kinase, catalytic domain	Protein kinase domain
ETH2_1255000	250.66	-2.16934	0.201277	-10.7779	4.37948e-27	2.70846e-26	#N/A	hypothetical protein, conserved	N/A	N/A	N/A
ETH2_1469100	313.53	-2.16791	0.187364	-11.5706	5.8092e-31	4.09248e-30	#N/A	Rab-GTPase-TBC domain containing protein, putative	Rab-GTPase-TBC domain;Rab-GTPase-TBC domain superfamily	Rab-GTPase-TBC domain	Rab-GTPase-TBC domain
ETH2_1116800	408.996	-2.16785	0.174783	-12.4031	2.51279e-35	2.0857e-34	Promoter (<=1kb)	hypothetical protein, conserved	N/A	N/A	N/A
ETH2_0412600	120.512	-2.16497	0.273909	-7.90399	2.70117e-15	1.01953e-14	#N/A	dpy-30 motif-containing protein, putative	Adenylate kinase/UMP-CMP kinase;Dpy-30 motif;Adenylate kinase 7;P-loop containing nucleoside triphosphate hydrolase;NAD(P)-binding domain superfamily	Dpy-30 motif	N/A
ETH2_0727900	24.7484	-2.16119	0.767543	-2.81573	0.00486672	0.00824045	#N/A	hypothetical protein, conserved	N/A	N/A	N/A
ETH2_0317000	238.643	-2.15936	0.302786	-7.13165	9.91739e-13	3.31532e-12	#N/A	hypothetical protein, conserved	N/A	N/A	N/A
ETH2_1019400	774.113	-2.15874	0.130646	-16.5236	2.47956e-61	4.84671e-60	Promoter (<=1kb)	hypothetical protein, conserved	N/A	N/A	N/A
ETH2_1545400	523.05	-2.15271	0.158271	-13.6014	3.92857e-42	4.11681e-41	#N/A	hypothetical protein, conserved	N/A	N/A	N/A
ETH2_1468300	36.3852	-2.15192	0.712709	-3.01935	0.00253314	0.00443652	#N/A	RNA helicase, putative	ATP-dependent RNA helicase DEAD-box, conserved site;Helicase, C-terminal;DEAD/DEAH box helicase domain;Helicase superfamily 1/2, ATP-binding domain;Domain of unknown function DUF4217;P-loop containing nucleoside triphosphate hydrolase	DEAD/DEAH box helicase domain;Helicase, C-terminal;Domain of unknown function DUF4217	Helicase superfamily 1/2, ATP-binding domain;Helicase, C-terminal;Domain of unknown function DUF4217
ETH2_0413300	2304.16	-2.14574	0.14026	-15.2983	7.84802e-53	1.17955e-51	Promoter (<=1kb)	hypothetical protein, conserved	N/A	N/A	N/A
ETH2_0802300	96.3613	-2.13882	0.314339	-6.80418	1.01625e-11	3.23529e-11	#N/A	UDP-N-acetyl-D-galactosamine:polypeptide N-acetylgalactosaminyltransferase T3, putative	Ricin B, lectin domain;Glycosyltransferase 2-like;Galactosyltransferase, C-terminal;Nucleotide-diphospho-sugar transferases;Ricin B-like lectins	Glycosyltransferase 2-like;Ricin B, lectin domain;Galactosyltransferase, C-terminal	Ricin B, lectin domain
ETH2_0858100	66.0181	-2.13705	0.436545	-4.89537	9.81214e-07	2.32368e-06	#N/A	hypothetical protein	N/A	N/A	N/A
ETH2_1202600	500.316	-2.13561	0.212661	-10.0423	9.93322e-24	5.34947e-23	#N/A	hypothetical protein, conserved	Antifreeze protein, type I;SANT/Myb domain;Homeobox-like domain superfamily;SANT domain;Myb domain	Myb domain	SANT/Myb domain
ETH2_1257700	104.051	-2.12237	0.345916	-6.1355	8.48934e-10	2.41069e-09	#N/A	hypothetical protein, conserved	N/A	N/A	N/A
ETH2_0533600	1056.87	-2.11847	0.11133	-19.0287	9.87017e-81	3.32457e-79	Promoter (<=1kb)	hypothetical protein, conserved	Zinc finger, CCCH-type	N/A	N/A
ETH2_0919100	73.8616	-2.1159	0.446792	-4.73575	2.18249e-06	5.02807e-06	#N/A	hypothetical protein, conserved	N/A	N/A	N/A
ETH2_0648200	57.0719	-2.1133	0.435236	-4.85552	1.20072e-06	2.82665e-06	#N/A	hypothetical protein, conserved	N/A	N/A	N/A
ETH2_1050600	333.852	-2.11122	0.135168	-15.6192	5.39181e-55	8.65557e-54	Distal Intergenic	hypothetical protein	N/A	N/A	N/A
ETH2_1558100	87.5076	-2.10935	0.309613	-6.81287	9.56697e-12	3.04955e-11	#N/A	phosphatidylethanolamine-binding protein, putative	Phosphatidylethanolamine-binding protein;PEBP-like superfamily	Phosphatidylethanolamine-binding protein	N/A
ETH2_1366400	463.101	-2.10917	0.154359	-13.6641	1.66386e-42	1.77565e-41	Promoter (<=1kb)	Sulfite exporter TauE/SafE, putative	Transmembrane protein TauE-like	Transmembrane protein TauE-like	N/A
ETH2_0212100	354.619	-2.10863	0.150064	-14.0516	7.53155e-45	8.67566e-44	#N/A	hypothetical protein, conserved	N/A	N/A	N/A
ETH2_0615900	707.239	-2.10616	0.164312	-12.8181	1.29848e-37	1.19041e-36	#N/A	Rgp1, putative	Tubby, N-terminal;Reduced growth phenotype protein 1;Zinc finger CCHC domain-containing protein 10	Reduced growth phenotype protein 1	N/A
ETH2_0857600	186.229	-2.10466	0.223568	-9.41399	4.7765e-21	2.32058e-20	#N/A	Chromosome III, complete sequence, related	N/A	N/A	N/A
ETH2_0835900	51.2981	-2.10426	0.36038	-5.83901	5.25119e-09	1.42776e-08	#N/A	hypothetical protein	N/A	N/A	N/A
ETH2_1123700	417.118	-2.09615	0.184047	-11.3892	4.7317e-30	3.21338e-29	#N/A	Rad17 cell cycle checkpoint protein, putative	Checkpoint protein Rad17/Rad24;P-loop containing nucleoside triphosphate hydrolase	N/A	N/A
ETH2_0742400	5558.68	-2.09528	0.110836	-18.9044	1.04948e-79	3.38391e-78	Promoter (<=1kb)	chromodomain helicase DNA binding protein, putative	SNF2, N-terminal;Chromo/chromo shadow domain;Helicase, C-terminal;Helicase superfamily 1/2, ATP-binding domain;Chromo-like domain superfamily;Chromo domain, conserved site;Chromo domain;P-loop containing nucleoside triphosphate hydrolase	SNF2, N-terminal;Helicase, C-terminal;Chromo domain	Chromo/chromo shadow domain;Helicase superfamily 1/2, ATP-binding domain;Helicase, C-terminal
ETH2_0827100	30.9582	-2.09	0.607113	-3.44253	0.000576306	0.00108543	#N/A	zinc finger (CCCH type) protein, putative	Zinc finger, CCCH-type	N/A	N/A
ETH2_0404500	996.982	-2.09	0.129289	-16.1654	8.84874e-59	1.57834e-57	#N/A	Autophagy protein Apg9, putative	Autophagy-related protein 9	Autophagy-related protein 9	N/A
ETH2_1056200	4287.6	-2.08752	0.202755	-10.2958	7.36166e-25	4.17936e-24	#N/A	Acyl-carrier/Tub family, putative	Tubby, C-terminal;Tubby-like, C-terminal	Tubby, C-terminal	N/A
ETH2_0105600	718.449	-2.0837	0.172594	-12.0728	1.47013e-33	1.14234e-32	#N/A	PHD-finger domain-containing protein, putative	Zinc finger, PHD-type;Zinc finger, FYVE/PHD-type;Zinc finger, PHD-type, conserved site;Zinc finger, PHD-finger	N/A	Zinc finger, PHD-type
ETH2_0724800	9337.19	-2.08345	0.0801143	-26.0059	4.24623e-149	4.71144e-147	#N/A	hypothetical protein, conserved	N/A	N/A	N/A
ETH2_0528200	3053.96	-2.08215	0.0739437	-28.1586	1.88096e-174	3.08518e-172	#N/A	PX domain containing protein, putative	Phox homology;PX domain superfamily	N/A	N/A
ETH2_0901800	60.7378	-2.08153	0.482207	-4.31666	1.58407e-05	3.3925e-05	#N/A	DNA gyrase subunit B, chloroplastic/mitochondrial, related,DNA gyrase subunit b, putative	DNA topoisomerase, type IIA;DNA gyrase B subunit, C-terminal;Histidine kinase/HSP90-like ATPase;TOPRIM domain;DNA topoisomerase, type IIA, subunit B, domain 2;DNA topoisomerase, type IIA-like domain superfamily;Ribosomal protein S5 domain 2-type fold;Histidine kinase/HSP90-like ATPase superfamily	DNA topoisomerase, type IIA, subunit B, domain 2;DNA gyrase B subunit, C-terminal;TOPRIM domain;Histidine kinase/HSP90-like ATPase	Histidine kinase/HSP90-like ATPase;DNA topoisomerase, type IIA
ETH2_0630000	584.585	-2.07906	0.212017	-9.80609	1.05998e-22	5.44793e-22	#N/A	hypothetical protein, conserved	N/A	N/A	N/A
ETH2_1597600	604.723	-2.07783	0.157706	-13.1753	1.21733e-39	1.17452e-38	#N/A	hypothetical protein, conserved	N/A	N/A	N/A
ETH2_0101300	706.253	-2.07761	0.224648	-9.24828	2.28125e-20	1.0771e-19	#N/A	corA-like Mg2+ transporter domain-containing protein, putative	Magnesium transporter MRS2-like	N/A	N/A
ETH2_0201200	702.81	-2.07405	0.1228	-16.8896	5.36419e-64	1.11495e-62	Promoter (<=1kb)	Na+/H+ antiporter, putative	Cation/H+ exchanger;Twin-arginine translocation pathway, signal sequence;Cation/H+ exchanger, CPA1 family	Cation/H+ exchanger	N/A
ETH2_0954300	755.115	-2.06917	0.128587	-16.0916	2.9237e-58	5.15405e-57	Promoter (<=1kb)	Elongation factor Tu GTP binding domain/AARP2CN (NUC121) domain containing protein, putative	Ribosome biogenesis protein BMS1/TSR1, C-terminal;AARP2CN;P-loop containing nucleoside triphosphate hydrolase;Bms1/Tsr1-type G domain;Ribosome biogenesis protein Bms1/Tsr1	Ribosome biogenesis protein BMS1/TSR1, C-terminal;AARP2CN	AARP2CN;Ribosome biogenesis protein BMS1/TSR1, C-terminal
ETH2_1005400	1185.2	-2.06763	0.129142	-16.0105	1.07955e-57	1.87247e-56	Promoter (<=1kb)	hypothetical protein, conserved	Formin, FH2 domain	N/A	Formin, FH2 domain
ETH2_0521400	23.8673	-2.06263	0.644727	-3.19923	0.00137793	0.00249017	#N/A	TPR domain-containing protein, putative	Tetratricopeptide-like helical domain superfamily	N/A	N/A
ETH2_1151400	544.636	-2.05946	0.429014	-4.80044	1.58318e-06	3.68903e-06	#N/A	rRNA	N/A	N/A	N/A
ETH2_1124800	226.922	-2.05747	0.217758	-9.44845	3.43901e-21	1.67619e-20	#N/A	HD superfamily phosphohydrolase protein, related	HD/PDEase domain;HD domain	HD domain	HD/PDEase domain
ETH2_1345700	2599.98	-2.05429	0.109713	-18.7242	3.14371e-78	9.76103e-77	#N/A	Ubiquitin carboxyl-terminal hydrolase, putative	Peptidase C19, ubiquitin carboxyl-terminal hydrolase;Ubiquitin specific protease, conserved site;Ubiquitin specific protease domain;Papain-like cysteine peptidase superfamily	Peptidase C19, ubiquitin carboxyl-terminal hydrolase	N/A
ETH2_1231500	56382.9	-2.05236	0.0803437	-25.5448	6.27283e-144	6.5734e-142	Promoter (<=1kb)	serine/threonine protein phosphatase, putative	Calcineurin-like phosphoesterase domain, ApaH type;Metallo-dependent phosphatase-like	Calcineurin-like phosphoesterase domain, ApaH type	N/A
ETH2_1125600	26.9483	-2.05164	0.734553	-2.79305	0.00522144	0.00881732	#N/A	hypothetical protein, conserved	N/A	N/A	N/A
ETH2_0617900	176117	-2.0508	0.053151	-38.5844	0	0	#N/A	hypothetical protein, conserved	N/A	N/A	N/A
ETH2_1047700	47.859	-2.04909	0.59342	-3.45301	0.000554369	0.00104542	#N/A	RNA pseudouridylate synthase, putative	Pseudouridine synthase, RsuA/RluA-like;Pseudouridine synthase, catalytic domain superfamily	Pseudouridine synthase, RsuA/RluA-like	N/A
ETH2_1415300	1169.55	-2.04787	0.147284	-13.9042	5.97543e-44	6.66932e-43	#N/A	Protein of unknown function (DUF3689), putative	Short transient receptor potential channel 4-associated protein	Short transient receptor potential channel 4-associated protein	N/A
ETH2_0904100	436.054	-2.0432	0.281796	-7.25063	4.14826e-13	1.41175e-12	#N/A	hypothetical protein, conserved,hypothetical protein, conserved	N/A	N/A	N/A
ETH2_0850900	419.503	-2.04201	0.431516	-4.73217	2.2213e-06	5.11591e-06	#N/A	hypothetical protein, conserved	N/A	N/A	N/A
ETH2_1478900	834.042	-2.03642	0.12305	-16.5496	1.61284e-61	3.17726e-60	#N/A	hypothetical protein, conserved	N/A	N/A	N/A
ETH2_0738500	1444.4	-2.03189	0.138147	-14.7082	5.71445e-49	7.52453e-48	#N/A	hypothetical protein, conserved	N/A	N/A	N/A
ETH2_1450000	719.499	-2.03186	0.113455	-17.9089	1.00546e-71	2.64328e-70	Promoter (1-2kb)	hypothetical protein, conserved	N/A	N/A	N/A
ETH2_0955600	41.1943	-2.0261	0.593843	-3.41184	0.000645252	0.00120955	#N/A	vacuolar ATP synthase subunit f, putative	ATPase, V1 complex, subunit F, eukaryotic;ATPase, V1 complex, subunit F;ATPase, V1 complex, subunit F superfamily	ATPase, V1 complex, subunit F	N/A
ETH2_0855100	309.681	-2.02607	0.202352	-10.0126	1.34154e-23	7.20423e-23	Promoter (<=1kb)	hypothetical protein, conserved	N/A	N/A	N/A
ETH2_1318300	966.535	-2.02544	0.126053	-16.0682	4.26179e-58	7.4606e-57	Promoter (<=1kb)	hypothetical protein, conserved	N/A	N/A	N/A
ETH2_0524600	538.786	-2.02535	0.204632	-9.89751	4.26754e-23	2.23757e-22	#N/A	hypothetical protein, conserved	N/A	N/A	N/A
ETH2_0704800	309.844	-2.02309	0.186605	-10.8416	2.1867e-27	1.37032e-26	#N/A	hypothetical protein, conserved	WD40-repeat-containing domain superfamily	N/A	N/A
ETH2_0638100	95.9654	-2.02125	0.263871	-7.65997	1.85969e-14	6.74586e-14	#N/A	Condensin subunit, related	Condensin subunit 1;Armadillo-type fold;Condensin subunit 1/Condensin-2 complex subunit D3	N/A	N/A
ETH2_0933100	179.918	-2.01835	0.222465	-9.07265	1.16153e-19	5.33398e-19	#N/A	hypothetical protein, conserved	N/A	N/A	N/A
ETH2_0913100	3066.59	-2.0183	0.113603	-17.7664	1.28793e-70	3.29404e-69	Promoter (<=1kb)	hypothetical protein, conserved	Zinc finger, FYVE/PHD-type	N/A	N/A
ETH2_0716300	772.893	-2.01653	0.146497	-13.765	4.14056e-43	4.48859e-42	Promoter (<=1kb)	hypothetical protein, conserved	N/A	N/A	N/A
ETH2_1101700	992.668	-2.01493	0.148185	-13.5974	4.15064e-42	4.34349e-41	#N/A	hypothetical protein, conserved	N/A	N/A	N/A
ETH2_1304500	380.611	-2.01448	0.176049	-11.4427	2.55733e-30	1.75889e-29	#N/A	peroxisomal multifunctional enzyme type 2, putative	Short-chain dehydrogenase/reductase SDR;SCP2 sterol-binding domain;Short-chain dehydrogenase/reductase, conserved site;NAD(P)-binding domain superfamily;SCP2 sterol-binding domain superfamily	Short-chain dehydrogenase/reductase SDR;SCP2 sterol-binding domain	N/A
ETH2_0851200	66.1258	-2.01269	0.420089	-4.79112	1.65856e-06	3.85992e-06	#N/A	hypothetical protein	N/A	N/A	N/A
ETH2_0709400	554.626	-2.01181	0.135486	-14.8488	7.085e-50	9.77264e-49	Promoter (<=1kb)	Mlo family, putative	EF-hand domain;Mlo-related protein;EF-hand domain pair	Mlo-related protein	N/A
ETH2_0505400	58.4115	-2.01009	0.374692	-5.36465	8.11085e-08	2.05702e-07	#N/A	GHMP kinases N terminal domain containing protein, putative	4-diphosphocytidyl-2C-methyl-D-erythritol kinase;GHMP kinase N-terminal domain;Ribosomal protein S5 domain 2-type fold	GHMP kinase N-terminal domain	N/A
ETH2_1534100	1479.6	-2.00849	0.0905917	-22.1708	6.56677e-109	4.23473e-107	Promoter (<=1kb)	AT hook motif-containing protein, putative	N/A	N/A	N/A
ETH2_1552200	980.752	-2.00753	0.120318	-16.6853	1.67693e-62	3.37399e-61	#N/A	protein phosphatase, putative	PPM-type phosphatase, divalent cation binding;PPM-type phosphatase domain;Protein phosphatase 2C family;PPM-type phosphatase domain superfamily	PPM-type phosphatase domain	PPM-type phosphatase domain
ETH2_1260300	67.334	-2.00245	0.519723	-3.85291	0.000116723	0.000233167	#N/A	hypothetical protein, conserved	N/A	N/A	N/A
ETH2_0527800	172.274	-2.00239	0.2559	-7.82488	5.08148e-15	1.89426e-14	#N/A	hypothetical protein, conserved	Cytochrome c, class II	N/A	N/A
ETH2_0945600	439.596	-2.00039	0.118772	-16.8422	1.19658e-63	2.45331e-62	#N/A	acyltransferase, putative	Phospholipid/glycerol acyltransferase;Fatty acyl-coenzyme A reductase, NAD-binding domain;Glycerol-3-phosphate O-acyltransferase/Dihydroxyacetone phosphate acyltransferase;Fatty acyl-CoA reductase, C-terminal;NAD(P)-binding domain superfamily;GPAT/DHAPAT, acyltransferase domain	Phospholipid/glycerol acyltransferase;Fatty acyl-CoA reductase, C-terminal;Fatty acyl-coenzyme A reductase, NAD-binding domain	Phospholipid/glycerol acyltransferase
ETH2_1520500	87.9035	2.00946	0.424262	4.73637	2.17583e-06	5.01424e-06	#N/A	hypothetical protein, conserved	N/A	N/A	N/A
ETH2_0906100	330.564	2.01171	0.242726	8.28799	1.15175e-16	4.64953e-16	#N/A	Ca2+-ATPase, putative	P-type ATPase;Cation-transporting P-type ATPase, N-terminal;Cation-transporting P-type ATPase, C-terminal;P-type ATPase, A domain superfamily;P-type ATPase, phosphorylation site;P-type ATPase, transmembrane domain superfamily;P-type ATPase, cytoplasmic domain N;HAD-like superfamily;P-type ATPase, haloacid dehalogenase domain	Cation-transporting P-type ATPase, C-terminal;Cation-transporting P-type ATPase, N-terminal	N/A
ETH2_0700500	37.6541	2.01333	0.449242	4.48162	7.408e-06	1.64006e-05	#N/A	M16 family peptidase, putative	Delta-aminolevulinic acid dehydratase;Delta-aminolevulinic acid dehydratase, active site	Delta-aminolevulinic acid dehydratase	Delta-aminolevulinic acid dehydratase
ETH2_0922200	281.76	2.01458	0.190214	10.5911	3.27552e-26	1.9475e-25	#N/A	molybdopterin cofactor sulfurase, putative	Aminotransferase class V domain;Pyridoxal phosphate-dependent transferase	Aminotransferase class V domain	N/A
ETH2_1359100	25.8183	2.01577	0.731162	2.75694	0.00583451	0.00980213	#N/A	hypothetical protein, conserved	AAA+ ATPase domain;ATPase, AAA-type, core;ATPase, AAA-type, conserved site;P-loop containing nucleoside triphosphate hydrolase	ATPase, AAA-type, core	AAA+ ATPase domain
ETH2_1514400	317.26	2.01639	0.26723	7.54554	4.50427e-14	1.61218e-13	#N/A	protein kinase, putative	Protein kinase domain;Serine/threonine-protein kinase, active site;Protein kinase-like domain superfamily;Protein kinase, ATP binding site	Protein kinase domain	Protein kinase domain
ETH2_1349200	306.195	2.01696	0.185599	10.8673	1.65027e-27	1.04108e-26	#N/A	TPR domain-containing protein, putative	Gfo/Idh/MocA-like oxidoreductase, N-terminal;Tetratricopeptide repeat 1;Tetratricopeptide-like helical domain superfamily;Tetratricopeptide repeat;S-adenosyl-L-methionine-dependent methyltransferase;NAD(P)-binding domain superfamily	Tetratricopeptide repeat 1;Gfo/Idh/MocA-like oxidoreductase, N-terminal	Tetratricopeptide repeat
ETH2_1208500	120.713	2.01722	0.462042	4.36588	1.26614e-05	2.7357e-05	Promoter (<=1kb)	Kinase-like, putative	Protein kinase domain;Protein kinase-like domain superfamily;Protein kinase-like domain, Apicomplexa	Protein kinase-like domain, Apicomplexa	N/A
ETH2_1212000	2213.06	2.01836	0.0787101	25.643	5.06218e-145	5.4563e-143	#N/A	Methyltransferase small domain/Methyltransferase domain/Mycolic acid cyclopropane synthetase/ubiE/COQ5 methyltransferase family, putative	S-adenosyl-L-methionine-dependent methyltransferase;Methyltransferase domain 25	Methyltransferase domain 25	N/A
ETH2_1533400	46.0694	2.02023	0.399831	5.05271	4.35585e-07	1.05709e-06	#N/A	hypothetical protein, conserved	N/A	N/A	N/A
ETH2_0714700	14.5075	4.11472	1.15359	3.56689	0.000361241	0.000693174	#N/A	hypothetical protein, conserved	N/A	N/A	N/A
ETH2_1441200	32.8147	2.02092	0.558249	3.62011	0.00029448	0.000568685	#N/A	hypothetical protein, conserved	N/A	N/A	N/A
ETH2_0942100	82.5418	2.03074	0.330904	6.13695	8.41212e-10	2.39023e-09	#N/A	hypothetical protein, conserved	N/A	N/A	N/A
ETH2_1518900	91.0131	2.0353	0.440537	4.62004	3.83667e-06	8.71453e-06	#N/A	acetlytransferase, GNAT family domain containing protein, putative	GNAT domain;Acyl-CoA N-acyltransferase;N-alpha-acetyltransferase 60-like	GNAT domain	N/A
ETH2_0905400	6105.4	2.03747	0.35799	5.6914	1.26001e-08	3.35691e-08	#N/A	hypothetical protein, conserved	Folate-biopterin transporter;MFS transporter superfamily;Biopterin transporter family	Biopterin transporter family	N/A
ETH2_1535100	221.647	2.04923	0.186269	11.0015	3.75963e-28	2.41828e-27	#N/A	Dynein heavy chain, putative	AAA+ ATPase domain;Dynein heavy chain region D6 P-loop domain;Dynein heavy chain, linker;Dynein heavy chain, AAA module D4;Dynein heavy chain, coiled coil stalk;Dynein heavy chain 6/14, axonemal;P-loop containing nucleoside triphosphate hydrolase;Dynein heavy chain, hydrolytic ATP-binding dynein motor region;Dynein heavy chain, ATP-binding dynein motor region;Dynein heavy chain, C-terminal domain…	Dynein heavy chain region D6 P-loop domain;Dynein heavy chain, linker;Dynein heavy chain, hydrolytic ATP-binding dynein motor region;Dynein heavy chain, coiled coil stalk;Dynein heavy chain, AAA module D4;Dynein heavy chain, ATP-binding dynein motor region;Dynein heavy chain, AAA 5 extension domain;Dynein heavy chain 3, AAA+ lid domain;Dynein heavy chain AAA lid domain;Dynein heavy chain, C-termi…	AAA+ ATPase domain
ETH2_1524900	14.7251	2.05028	0.70688	2.90047	0.00372607	0.00639808	Promoter (<=1kb)	hypothetical protein, conserved	N/A	N/A	N/A
ETH2_1360000	41.1775	2.05259	0.497742	4.12381	3.72657e-05	7.73507e-05	#N/A	origin recognition complex subunit 2, putative	Origin recognition complex, subunit 2	Origin recognition complex, subunit 2	N/A
ETH2_1154100	30.3699	2.06201	0.577538	3.57035	0.000356502	0.000684424	Promoter (<=1kb)	Mechanosensitive ion channel, putative	Mechanosensitive ion channel MscS;LSM domain superfamily;Mechanosensitive ion channel MscS-like, plants/fungi	Mechanosensitive ion channel MscS	N/A
ETH2_1319500	121.534	2.06562	0.230871	8.94708	3.65024e-19	1.63352e-18	Promoter (<=1kb)	hypothetical protein, conserved	N/A	N/A	N/A
ETH2_0418600	1024.07	2.06589	0.135027	15.2998	7.66805e-53	1.1548e-51	Promoter (<=1kb)	cysteine proteinase, putative	Cysteine peptidase, cysteine active site;Peptidase C1A, papain C-terminal;Cysteine peptidase, histidine active site;Papain-like cysteine peptidase superfamily	Peptidase C1A, papain C-terminal	Peptidase C1A, papain C-terminal
ETH2_0938900	97.3762	2.07224	0.59351	3.4915	0.000480317	0.00091078	Promoter (<=1kb)	glucanotransferase domain of human glycogen debranching enzyme, putative	Six-hairpin glycosidase superfamily;Glycogen debranching enzyme;Immunoglobulin E-set;Glycoside hydrolase superfamily;AMP-activated protein kinase, glycogen-binding domain;Glycogen debranching enzyme, central domain;Glycogen debranching enzyme, C-terminal;Glycogen debranching enzyme, glucanotransferase domain	Glycogen debranching enzyme, C-terminal;Glycogen debranching enzyme, glucanotransferase domain;Glycogen debranching enzyme, central domain;AMP-activated protein kinase, glycogen-binding domain	N/A
ETH2_1143400	405.251	2.07278	0.143475	14.447	2.61941e-47	3.26669e-46	Promoter (<=1kb)	hypothetical protein, conserved	Sec20	Sec20	N/A
ETH2_1310900	588.247	2.07712	0.152324	13.6361	2.44118e-42	2.5869e-41	#N/A	hypothetical protein, conserved	N/A	N/A	N/A
ETH2_0658500	306.511	2.07741	0.17114	12.1387	6.58804e-34	5.17779e-33	#N/A	Ubiquitin family, putative	Ubiquitin-like domain;Ubiquitin-like domain superfamily	Ubiquitin-like domain	N/A
ETH2_0935500	36.338	2.08562	0.451933	4.61489	3.93309e-06	8.92217e-06	#N/A	hypothetical protein, conserved	Protein of unknown function DUF3626	Protein of unknown function DUF3626	N/A
ETH2_0712700	6853.06	2.08648	0.352359	5.92146	3.19098e-09	8.79004e-09	#N/A	hypothetical protein, conserved	N/A	N/A	N/A
ETH2_0648900	98.6655	2.08739	0.319041	6.54272	6.04114e-11	1.83201e-10	#N/A	hypothetical protein, conserved	N/A	N/A	N/A
ETH2_0823200	60.4072	2.08775	0.57849	3.60897	0.000307415	0.000592906	Promoter (<=1kb)	hypothetical protein, conserved	THUMP domain-containing protein 1-like	N/A	N/A
ETH2_1582100	962.24	2.08806	0.119345	17.496	1.53777e-68	3.66008e-67	Promoter (<=1kb)	60S ribosomal protein L24, putative	Ribosomal protein L24e-related	Ribosomal protein L24e-related	N/A
ETH2_1204700	339.653	2.08955	0.218915	9.54506	1.36031e-21	6.72579e-21	#N/A	hypothetical protein, conserved	N/A	N/A	N/A
ETH2_0855600	218.156	2.0904	0.231014	9.04881	1.44529e-19	6.61292e-19	Promoter (<=1kb)	glutamyl-tRNA synthetase, putative	WD40 repeat;Small-subunit processome, Utp12;WD40 repeat, conserved site;G-protein beta WD-40 repeat;Periodic tryptophan protein 2;WD40-repeat-containing domain superfamily	WD40 repeat;Small-subunit processome, Utp12	WD40 repeat
ETH2_1518000	48.3975	2.09078	0.424887	4.92079	8.61969e-07	2.05224e-06	Promoter (<=1kb)	hypothetical protein, conserved	N/A	N/A	N/A
ETH2_0723000	142.25	2.09161	0.323334	6.4689	9.87201e-11	2.94754e-10	Promoter (<=1kb)	hypothetical protein, conserved	N/A	N/A	N/A
ETH2_1310000	69.1269	2.09602	0.328632	6.37801	1.794e-10	5.29773e-10	#N/A	AP2 domain/AP2-coincident C-terminal, putative	AP2/ERF domain;AP2-coincident, C-terminal domain	AP2/ERF domain;AP2-coincident, C-terminal domain	N/A
ETH2_1207400	190.022	2.09813	0.268109	7.82566	5.04982e-15	1.88338e-14	#N/A	Repeat of unknown function (DUF1126)/EF-hand domain pair, putative	EF-hand domain;DM10 domain;EF-hand domain pair;EF-hand domain-containing protein EFHC1/EFHC2/EFHB	DM10 domain;EF-hand domain	EF-hand domain;DM10 domain
ETH2_1135400	130.804	2.09936	0.31186	6.73172	1.67666e-11	5.27319e-11	Promoter (<=1kb)	3'5'-cyclic nucleotide phosphodiesterase, putative	3'5'-cyclic nucleotide phosphodiesterase, catalytic domain;HD/PDEase domain;3'5'-cyclic nucleotide phosphodiesterase, conserved site	3'5'-cyclic nucleotide phosphodiesterase, catalytic domain	N/A
ETH2_1550300	3220.49	2.09951	0.356035	5.89692	3.70356e-09	1.01538e-08	#N/A	hypothetical protein, conserved	Modulator of levamisole receptor-1	Modulator of levamisole receptor-1	N/A
ETH2_1151500	74.8525	2.10561	0.345131	6.1009	1.05472e-09	2.97157e-09	#N/A	hypothetical protein, conserved	Conserved oligomeric Golgi complex subunit 6	Conserved oligomeric Golgi complex subunit 6	N/A
ETH2_1315400	337.413	2.10643	0.401241	5.24979	1.52275e-07	3.79932e-07	#N/A	hypothetical protein, conserved	N/A	N/A	N/A
ETH2_1051500	36.5708	2.10983	0.727569	2.89984	0.00373353	0.00640797	#N/A	hypothetical protein, conserved	N/A	N/A	N/A
ETH2_0833900	392.507	2.11151	0.142365	14.8316	9.15004e-50	1.25522e-48	Promoter (<=1kb)	CAM kinase, CDPK family, putative	Protein kinase domain;EF-hand domain;Protein kinase-like domain superfamily;EF-hand domain pair	Protein kinase domain;EF-hand domain;EF-hand domain	EF-hand domain
ETH2_0515500	106.079	2.12108	0.377417	5.61997	1.90988e-08	5.04201e-08	Promoter (<=1kb)	hypothetical protein, conserved	N/A	N/A	N/A
ETH2_1420500	1043.56	2.12219	0.102354	20.7338	1.71724e-95	8.3055e-94	#N/A	adenosylhomocysteinase, putative	Adenosylhomocysteinase-like;S-adenosyl-L-homocysteine hydrolase, NAD binding domain;S-adenosyl-L-homocysteine hydrolase, conserved site;NAD(P)-binding domain superfamily	S-adenosyl-L-homocysteine hydrolase, NAD binding domain;Adenosylhomocysteinase-like	Adenosylhomocysteinase-like;S-adenosyl-L-homocysteine hydrolase, NAD binding domain
ETH2_1263400	398.274	2.12746	0.166156	12.804	1.5573e-37	1.42422e-36	Promoter (<=1kb)	heat shock protein, putative	ClpA/B family;AAA+ ATPase domain;ATPase, AAA-type, core;Clp, repeat (R) domain;ClpA/B, conserved site 1;Clp ATPase, C-terminal;P-loop containing nucleoside triphosphate hydrolase;ClpA/B, conserved site 2;Clp, N-terminal domain superfamily;ClpA/ClpB, AAA lid domain	ATPase, AAA-type, core;Clp, repeat (R) domain;ATPase, AAA-type, core;Clp ATPase, C-terminal;ClpA/ClpB, AAA lid domain	AAA+ ATPase domain;Clp ATPase, C-terminal
ETH2_0531300	58.9366	2.1314	0.37471	5.68815	1.28424e-08	3.41906e-08	#N/A	hypothetical protein	N/A	N/A	N/A
ETH2_1579800	401.221	2.13385	0.170232	12.535	4.80379e-36	4.09081e-35	Promoter (<=1kb)	elongator complex protein 3, putative	Elp3/MiaB/NifB;Radical SAM;Acyl-CoA N-acyltransferase;Radical SAM, C-terminal extension;Elongator complex protein 3-like;ELP3/YhcC	Radical SAM;Radical SAM, C-terminal extension	Elp3/MiaB/NifB
ETH2_0856500	2942.24	2.13441	0.302659	7.05219	1.76124e-12	5.81301e-12	Promoter (<=1kb)	rhomboid-like protein	Peptidase S54, rhomboid;Peptidase S54, rhomboid domain;Rhomboid-like superfamily	Peptidase S54, rhomboid domain	N/A
ETH2_0718900	400.405	2.13892	0.177192	12.0712	1.49997e-33	1.16433e-32	#N/A	hypothetical protein, conserved	N/A	N/A	N/A
ETH2_1319800	349.573	2.14009	0.164292	13.0261	8.69053e-39	8.22711e-38	Promoter (<=1kb)	hypothetical protein, conserved	ELM2 domain;Extended EGL-27 and MTA1 homology domain	Extended EGL-27 and MTA1 homology domain	N/A
ETH2_0402300	190.865	2.14164	0.250774	8.54012	1.34079e-17	5.62639e-17	Promoter (<=1kb)	hypothetical protein, conserved	Minichromosome loss protein Mcl1, middle region	Minichromosome loss protein Mcl1, middle region	N/A
ETH2_1470400	1301.03	2.14342	0.125314	17.1043	1.37832e-65	3.01432e-64	Promoter (<=1kb)	BTB/POZ domain containing protein, putative	BTB/POZ domain;SKP1/BTB/POZ domain superfamily	BTB/POZ domain	N/A
ETH2_1213600	465.279	2.14649	0.148241	14.4797	1.62812e-47	2.04056e-46	Promoter (<=1kb)	oligoribonuclease, putative	Ribonuclease H-like superfamily;Exonuclease, RNase T/DNA polymerase III;Oligoribonuclease	Exonuclease, RNase T/DNA polymerase III	Exonuclease, RNase T/DNA polymerase III
ETH2_1517100	150.512	2.14759	0.431055	4.98218	6.28729e-07	1.51268e-06	Promoter (<=1kb)	hypothetical protein, conserved	N/A	N/A	N/A
ETH2_0957000	271.1	2.14954	0.630439	3.40959	0.000650613	0.00121929	#N/A	CAM kinase, CDPK family CAM kinase TgTPK5, putative	Protein kinase domain;EF-hand domain;Serine/threonine-protein kinase, active site;Protein kinase-like domain superfamily;EF-hand domain pair;Protein kinase, ATP binding site;EF-Hand 1, calcium-binding site	Protein kinase domain;EF-hand domain;EF-hand domain	EF-hand domain;Protein kinase domain
ETH2_0411300	130.461	2.15718	0.31166	6.92159	4.46596e-12	1.44865e-11	#N/A	hypothetical protein	N/A	N/A	N/A
ETH2_1568500	174.983	2.15791	0.18389	11.7348	8.45333e-32	6.18027e-31	#N/A	NAD(+) ADP-ribosyltransferase, putative	Zinc finger, PARP-type;Poly(ADP-ribose) polymerase, regulatory domain;WGR domain;Poly(ADP-ribose) polymerase, catalytic domain;Poly(ADP-ribose) polymerase, regulatory domain superfamily;WGR domain superfamily	Poly(ADP-ribose) polymerase, catalytic domain;Poly(ADP-ribose) polymerase, regulatory domain;WGR domain	WGR domain;Zinc finger, PARP-type
ETH2_0300700	124.624	2.16	0.288242	7.49372	6.69461e-14	2.37363e-13	#N/A	hypothetical protein, conserved	N/A	N/A	N/A
ETH2_0849600	297.825	2.16168	0.17602	12.2809	1.14728e-34	9.258e-34	#N/A	ribonuclease H, putative	Ribonuclease H domain;Ribonuclease H-like superfamily	Ribonuclease H domain	N/A
ETH2_1008700	553.072	2.16349	0.18963	11.409	3.77073e-30	2.57701e-29	#N/A	hypothetical protein, conserved	N/A	N/A	N/A
ETH2_0918600	2093.23	2.16537	0.316254	6.84692	7.54554e-12	2.41848e-11	#N/A	hypothetical protein, conserved	N/A	N/A	N/A
ETH2_1149300	289.525	2.16853	0.246507	8.79704	1.40474e-18	6.13001e-18	#N/A	unspecified product	N/A	N/A	N/A
ETH2_1230000	1085.8	2.16944	0.13279	16.3373	5.3546e-60	1.01254e-58	#N/A	hypothetical protein, conserved	N/A	N/A	N/A
ETH2_0604000	450.358	2.1723	0.147285	14.749	3.1246e-49	4.1874e-48	#N/A	PHD-finger domain-containing protein, putative	Zinc finger, PHD-type;Zinc finger, FYVE/PHD-type;Zinc finger, PHD-finger	Zinc finger, PHD-finger	Zinc finger, PHD-type
ETH2_0706000	195.716	2.17939	0.247452	8.80736	1.28127e-18	5.60092e-18	#N/A	hypothetical protein, conserved	N/A	N/A	N/A
ETH2_0722400	7784.33	2.18339	0.25467	8.57339	1.00485e-17	4.24739e-17	Promoter (<=1kb)	Concanavalin A-like lectin/glucanases superfamily/Laminin G domain containing protein, putative	Concanavalin A-like lectin/glucanase domain superfamily	N/A	N/A
ETH2_1016800	124.134	2.18339	0.338645	6.44743	1.13764e-10	3.38867e-10	#N/A	glycolipid transfer protein, putative	Glycolipid transfer protein domain;Glycolipid transfer protein superfamily	Glycolipid transfer protein domain	N/A
ETH2_0619700	88.8727	2.18409	0.290358	7.52208	5.39113e-14	1.92504e-13	#N/A	hypothetical protein, conserved	GINS, helical bundle-like domain superfamily	N/A	N/A
ETH2_1308400	127.13	2.18431	0.279182	7.82395	5.11915e-15	1.90642e-14	#N/A	hypothetical protein, conserved	N/A	N/A	N/A
ETH2_1115000	246.51	2.18472	0.472284	4.62587	3.73033e-06	8.48008e-06	#N/A	hypothetical protein, conserved	N/A	N/A	N/A
ETH2_1024300	421.953	2.1864	0.222591	9.82253	9.00554e-23	4.63801e-22	#N/A	hypothetical protein, conserved	N/A	N/A	N/A
ETH2_0713700	4116.84	2.18642	0.0834919	26.1873	3.71267e-151	4.24426e-149	Promoter (<=1kb)	hypothetical protein, conserved	N/A	N/A	N/A
ETH2_1442800	21.3821	2.18725	0.563741	3.87989	0.000104505	0.000209927	#N/A	SAG family member	N/A	N/A	N/A
ETH2_0516000	80.553	2.1897	0.431103	5.0793	3.78827e-07	9.22016e-07	#N/A	hypothetical protein, conserved	N/A	N/A	N/A
ETH2_1449000	444.006	2.19132	0.242194	9.0478	1.45879e-19	6.67067e-19	#N/A	hypothetical protein, conserved	Streptococcal non-M secreted SibA	N/A	N/A
ETH2_1595800	634.573	2.19275	0.231782	9.46039	3.06799e-21	1.49825e-20	Distal Intergenic	hypothetical protein, conserved	N/A	N/A	N/A
ETH2_1579900	109.906	2.19445	0.295994	7.41384	1.22693e-13	4.29369e-13	#N/A	hypothetical protein, conserved	N/A	N/A	N/A
ETH2_1400800	96.2991	2.20267	0.277388	7.94074	2.00973e-15	7.63901e-15	#N/A	hypothetical protein,hypothetical protein, conserved	Tubulin binding cofactor C-like domain;C-CAP/cofactor C-like domain;Tubulin-specific chaperone C	Tubulin binding cofactor C-like domain	N/A
ETH2_1463300	436.389	2.20583	0.259676	8.49454	1.98713e-17	8.29253e-17	Promoter (<=1kb)	DnaJ domain-containing protein, putative	DnaJ domain;Tetratricopeptide-like helical domain superfamily;Chaperone J-domain superfamily	DnaJ domain	DnaJ domain
ETH2_1129300	106.219	2.2066	0.278325	7.92815	2.22437e-15	8.42938e-15	#N/A	glycerol-3-phosphate acyltransferase, putative	Phospholipid/glycerol acyltransferase;Glycerol-3-phosphate O-acyltransferase, chloroplast	Phospholipid/glycerol acyltransferase	N/A
ETH2_0922700	118.99	2.20816	0.377174	5.8545	4.78436e-09	1.30506e-08	Promoter (<=1kb)	hypothetical protein, conserved	N/A	N/A	N/A
ETH2_0403400	90.166	2.21156	0.355622	6.21886	5.00795e-10	1.44438e-09	#N/A	3-oxoacyl-(acyl-carrier-protein) synthase III family protein, putative	3-oxoacyl-[acyl-carrier-protein] synthase 3;3-Oxoacyl-[acyl-carrier-protein (ACP)] synthase III, C-terminal;3-Oxoacyl-[acyl-carrier-protein (ACP)] synthase III;Thiolase-like	3-Oxoacyl-[acyl-carrier-protein (ACP)] synthase III, C-terminal;3-Oxoacyl-[acyl-carrier-protein (ACP)] synthase III	N/A
ETH2_0652000	54.4957	2.21435	0.373252	5.9326	2.9818e-09	8.22884e-09	#N/A	WD domain, G-beta repeat protein	WD40 repeat;WD40 repeat, conserved site;G-protein beta WD-40 repeat;WD40-repeat-containing domain superfamily	WD40 repeat	WD40 repeat
ETH2_0508300	33.8829	3.64478	0.500098	7.28813	3.14289e-13	1.07542e-12	Promoter (<=1kb)	hypothetical protein, conserved	N/A	N/A	N/A
ETH2_1136000	21076.9	2.21436	0.0626773	35.3295	2.06969e-273	7.43609e-271	#N/A	actin depolymerizing factor	Actin-depolymerising factor homology domain;ADF/Cofilin	Actin-depolymerising factor homology domain	Actin-depolymerising factor homology domain
ETH2_1259200	377.633	2.21472	0.234426	9.44742	3.4728e-21	1.69156e-20	#N/A	type I fatty acid synthase, putative	AMP-dependent synthetase/ligase;Phosphopantetheine attachment site;Phosphopantetheine binding ACP domain;Thioester reductase-like domain;GroES-like superfamily;Fatty acyl-coenzyme A reductase, NAD-binding domain;Alcohol dehydrogenase, C-terminal;Alcohol dehydrogenase, N-terminal;Polyketide synthase, ketoreductase domain;Beta-ketoacyl synthase, N-terminal;Beta-ketoacyl synthase, C-terminal;Acyl tr…	Alcohol dehydrogenase, C-terminal;Beta-ketoacyl synthase, N-terminal;AMP-dependent synthetase/ligase;Phosphopantetheine binding ACP domain;Acyl transferase;Beta-ketoacyl synthase, C-terminal;Fatty acyl-coenzyme A reductase, NAD-binding domain;Alcohol dehydrogenase, N-terminal;Polyketide synthase, ketoreductase domain;Polyketide synthase, dehydratase domain;Polyketide synthase, C-terminal extension	Polyketide synthase, phosphopantetheine-binding domain;Polyketide synthase, beta-ketoacyl synthase domain;Polyketide synthase, dehydratase domain;Acyl transferase;Polyketide synthase, enoylreductase domain
ETH2_1537500	326.238	2.21665	0.169055	13.1121	2.80862e-39	2.68581e-38	#N/A	hypothetical protein, conserved	N/A	N/A	N/A
ETH2_0729300	25.073	2.21703	0.545278	4.06587	4.78534e-05	9.86217e-05	#N/A	hypothetical protein, conserved	N/A	N/A	N/A
ETH2_0653000	11.9486	2.22431	0.781171	2.8474	0.00440776	0.00750542	#N/A	hypothtetical protein, conserved	WD40-repeat-containing domain superfamily	N/A	N/A
ETH2_0211800	149.898	2.2282	0.421751	5.28322	1.26935e-07	3.17971e-07	Promoter (<=1kb)	SpoU rRNA Methylase family, putative	tRNA/rRNA methyltransferase, SpoU type;Alpha/beta knot methyltransferases	tRNA/rRNA methyltransferase, SpoU type	N/A
ETH2_1254000	2609.39	2.22866	0.0983902	22.6512	1.35613e-113	9.74479e-112	#N/A	Multi-pass transmembrane protein, related	Protein of unknown function DUF3273	Protein of unknown function DUF3273	N/A
ETH2_0808900	413.579	2.23371	0.156138	14.306	2.00594e-46	2.41384e-45	Promoter (<=1kb)	mitochondrial carrier domain-containing protein, putative	Mitochondrial substrate/solute carrier;Mitochondrial carrier domain superfamily	Mitochondrial substrate/solute carrier	N/A
ETH2_1525400	229.735	2.23717	0.229201	9.76072	1.65979e-22	8.45585e-22	Promoter (<=1kb)	RIO1 family domain-containing protein, putative	RIO kinase;Protein kinase-like domain superfamily;RIO2 kinase winged helix domain, N-terminal;RIO kinase, conserved site;Serine/threonine-protein kinase Rio2;Winged helix DNA-binding domain superfamily	RIO2 kinase winged helix domain, N-terminal	RIO kinase
ETH2_1133000	117.321	2.24183	0.355043	6.31423	2.71501e-10	7.95216e-10	#N/A	hypothetical protein,hypothetical protein	EGF-like domain;Galactose oxidase/kelch, beta-propeller;Kelch-type beta propeller	N/A	EGF-like domain
ETH2_1155200	5875.59	2.24216	0.197735	11.3392	8.38905e-30	5.6413e-29	#N/A	hypothetical protein, conserved	N/A	N/A	N/A
ETH2_0910700	1513.66	2.24794	0.118026	19.0462	7.06188e-81	2.38932e-79	Promoter (<=1kb)	Coronin, related	WD40 repeat;Domain of unknown function DUF1899;Coronin;WD40 repeat, conserved site;G-protein beta WD-40 repeat;WD40-repeat-containing domain superfamily	WD40 repeat;Domain of unknown function DUF1899	WD40 repeat;Domain of unknown function DUF1899
ETH2_1575700	177.532	2.24959	0.226543	9.93006	3.08081e-23	1.62324e-22	Promoter (<=1kb)	hypothetical protein, conserved	N/A	N/A	N/A
ETH2_1594900	96.9238	2.24985	0.274945	8.18292	2.77059e-16	1.0979e-15	#N/A	hypothetical protein, conserved	N/A	N/A	N/A
ETH2_1102900	210.291	2.25025	0.396778	5.67129	1.41722e-08	3.76393e-08	#N/A	AP2 domain containing protein, putative	AP2/ERF domain	AP2/ERF domain	N/A
ETH2_1442700	6804.81	2.25567	0.06078	37.112	1.79833e-301	8.48023e-299	#N/A	SAG family member	N/A	N/A	N/A
ETH2_1362500	13.8728	2.26038	0.659467	3.42759	0.000608967	0.00114494	#N/A	hypothetical protein, conserved	N/A	N/A	N/A
ETH2_1354100	141.471	2.26226	0.33686	6.71572	1.87134e-11	5.85134e-11	#N/A	Domain of unknown function (DUF4539), putative	Homologous recombination OB-fold protein	Homologous recombination OB-fold protein	N/A
ETH2_0722300	23.384	2.26375	0.731534	3.09452	0.00197133	0.00349641	#N/A	hypothetical protein, conserved	Centrosomal protein of 131kDa	N/A	N/A
ETH2_1232800	216.064	2.26376	0.181134	12.4977	7.68373e-36	6.4993e-35	Promoter (<=1kb)	hypothetical protein	N/A	N/A	N/A
ETH2_1253800	403.082	2.26467	0.220712	10.2607	1.05902e-24	5.96291e-24	#N/A	trypsin, putative	Peptidase S1C;Peptidase S1, PA clan;PDZ superfamily;Protease Do-like, PDZ domain	Protease Do-like, PDZ domain	N/A
ETH2_1217900	144.83	2.26482	0.217802	10.3985	2.51802e-25	1.45359e-24	#N/A	subtilisin-like protease, putative	N/A	N/A	N/A
ETH2_1596900	713.168	2.26809	0.267394	8.48222	2.20944e-17	9.19485e-17	#N/A	hypothetical protein, conserved	N/A	N/A	N/A
ETH2_0407200	168.748	2.2702	0.29158	7.78585	6.92454e-15	2.55605e-14	#N/A	Ras family domain-containing protein, putative	Small GTPase;Small GTP-binding protein domain;P-loop containing nucleoside triphosphate hydrolase	Small GTPase	Small GTPase
ETH2_1114800	73.124	2.27033	0.419241	5.41533	6.1176e-08	1.56412e-07	#N/A	oxoacyl-ACP reductase, putative	Short-chain dehydrogenase/reductase SDR;3-oxoacyl-(acyl-carrier-protein) reductase;Short-chain dehydrogenase/reductase, conserved site;NAD(P)-binding domain superfamily	N/A	N/A
ETH2_0512200	106.365	2.27201	0.702653	3.23348	0.00122293	0.00222606	Promoter (<=1kb)	mitochondrial carrier domain-containing protein, putative	SAP domain;SAP domain superfamily;THO1_MOS11, C-terminal domain	SAP domain;THO1_MOS11, C-terminal domain	SAP domain
ETH2_1425500	162.417	2.27289	0.246101	9.23561	2.5682e-20	1.21031e-19	#N/A	PPR repeat-containing protein, putative,PPR repeat family/PPR repeat/Pentatricopeptide repeat domain containing protein, putative	Pentatricopeptide repeat;Pentacotripeptide-repeat region of PRORP	Pentatricopeptide repeat;Pentacotripeptide-repeat region of PRORP	N/A
ETH2_1217800	898.421	2.27334	0.204496	11.1168	1.03935e-28	6.80718e-28	#N/A	peptidase, putative	EGF-type aspartate/asparagine hydroxylation site;Peptidase S8/S53 domain;EGF-like domain;EGF-like calcium-binding domain;Peptidase S8, subtilisin-related;EGF-like calcium-binding, conserved site;Peptidase S8, subtilisin, Asp-active site;Peptidase S8, subtilisin, Ser-active site;Subtilisin SUB1-like catalytic domain;Peptidase S8/S53 domain superfamily	Peptidase S8/S53 domain;EGF-like calcium-binding domain	EGF-like calcium-binding domain;EGF-like domain
ETH2_1133100	94.345	2.27681	0.371794	6.12383	9.13498e-10	2.58407e-09	Promoter (<=1kb)	WD domain, G-beta repeat-containing protein, putative	WD40 repeat;CFA20 domain;WD40-repeat-containing domain superfamily	CFA20 domain	WD40 repeat
ETH2_1554000	349.884	2.29016	0.180165	12.7114	5.10973e-37	4.5733e-36	#N/A	Cytoadherence-linked asexual protein, putative	Cytoadherence-linked asexual protein	Cytoadherence-linked asexual protein	N/A
ETH2_1336000	72.177	2.29061	0.309064	7.41146	1.24919e-13	4.36956e-13	#N/A	hypothetical protein, conserved	N/A	N/A	N/A
ETH2_1437900	70.721	2.291	0.416743	5.4974	3.85435e-08	9.96952e-08	#N/A	hypothetical protein, conserved	N/A	N/A	N/A
ETH2_1146900	85.5533	2.29362	0.331367	6.92169	4.463e-12	1.44832e-11	#N/A	hypothetical protein	N/A	N/A	N/A
ETH2_1449200	19.1277	2.29714	0.714656	3.21433	0.0013075	0.00236858	#N/A	Cytochrome c oxidase assembly protein CtaG/Cox11, putative	Cytochrome c oxidase assembly protein CtaG/Cox11;Cytochrome c oxidase assembly protein CtaG/Cox11, domain superfamily	Cytochrome c oxidase assembly protein CtaG/Cox11	N/A
ETH2_1469900	384.257	2.30137	0.164609	13.9808	2.04053e-44	2.32214e-43	#N/A	Paraquat-inducible protein A, putative	Intermembrane transport protein PqiA-like	Intermembrane transport protein PqiA-like	N/A
ETH2_1565500	468.197	2.30233	0.165535	13.9084	5.63325e-44	6.30297e-43	Promoter (<=1kb)	nucleoredoxin, putative	Thioredoxin-like fold;Thioredoxin domain;Thioredoxin-like superfamily	Thioredoxin-like fold	N/A
ETH2_1117300	109.056	2.30368	0.445252	5.17387	2.29293e-07	5.65919e-07	Promoter (<=1kb)	hypothetical protein, conserved	CPW-WPC domain	CPW-WPC domain	CPW-WPC domain
ETH2_0508200	15.7846	3.42821	0.787104	4.35547	1.3278e-05	2.864e-05	#N/A	hypothetical protein, conserved	N/A	N/A	N/A
ETH2_0844800	568.145	2.30415	0.129923	17.7346	2.26513e-70	5.69681e-69	Promoter (<=1kb)	serine/threonine protein phosphatase, putative	Calcineurin-like phosphoesterase domain, ApaH type;Metallo-dependent phosphatase-like	Calcineurin-like phosphoesterase domain, ApaH type	N/A
ETH2_1322000	140.833	2.30613	0.327106	7.05011	1.78777e-12	5.89799e-12	#N/A	nuclear movement domain-containing protein, putative	CS domain;HSP20-like chaperone;NudC N-terminal domain;NudC domain-containing protein 3;NudC family	CS domain;NudC N-terminal domain	N/A
ETH2_1224400	679.121	2.30646	0.127352	18.1108	2.61905e-73	7.23835e-72	#N/A	hypothetical protein, conserved	N/A	N/A	N/A
ETH2_1513800	294.953	2.3101	0.166094	13.9084	5.63355e-44	6.30297e-43	#N/A	snRNP protein Lsm5, putative	LSM domain, eukaryotic/archaea-type;LSM domain superfamily;Sm-like protein LSm5	LSM domain, eukaryotic/archaea-type	LSM domain, eukaryotic/archaea-type
ETH2_1018100	48.2151	2.3104	0.524775	4.40264	1.06942e-05	2.32664e-05	#N/A	Clp protease, putative	ATP-dependent Clp protease proteolytic subunit;Clp protease proteolytic subunit /Translocation-enhancing protein TepA;ClpP/crotonase-like domain superfamily	Clp protease proteolytic subunit /Translocation-enhancing protein TepA	N/A
ETH2_1535200	4957.85	2.31155	0.073441	31.4749	1.91627e-217	5.56086e-215	#N/A	hypothetical protein, conserved	N/A	N/A	N/A
ETH2_1578900	112.812	2.31331	0.312279	7.40783	1.28387e-13	4.48256e-13	#N/A	RNA methyltransferase, putative	tRNA/rRNA methyltransferase, SpoU type;Alpha/beta knot methyltransferases	tRNA/rRNA methyltransferase, SpoU type	N/A
ETH2_0609200	90.4933	2.31484	0.421287	5.49469	3.91387e-08	1.01165e-07	#N/A	2-C-methyl-D-erythritol 2,4-cyclodiphosphate synthase	2-C-methyl-D-erythritol 2,4-cyclodiphosphate synthase;2-C-methyl-D-erythritol 2,4-cyclodiphosphate synthase, conserved site;2-C-methyl-D-erythritol 2,4-cyclodiphosphate synthase superfamily	2-C-methyl-D-erythritol 2,4-cyclodiphosphate synthase	N/A
ETH2_1139500	216.795	2.31797	0.370331	6.25918	3.87019e-10	1.12408e-09	#N/A	Cysteine-rich secretory protein family, putative	Cysteine-rich secretory protein-related;CAP domain;Allergen V5/Tpx-1-related, conserved site;CAP superfamily	CAP domain	CAP domain
ETH2_1212400	10.3315	2.32046	0.808266	2.87092	0.00409284	0.00700237	#N/A	hypothetical protein	N/A	N/A	N/A
ETH2_1462800	183.589	2.32289	0.194854	11.9212	9.18176e-33	6.94848e-32	#N/A	hypothetical protein, conserved	Thioredoxin-like superfamily	N/A	N/A
ETH2_1342900	947.376	2.3239	0.127749	18.1911	6.06999e-74	1.70253e-72	#N/A	Protein of unknown function (DUF3273), putative	Protein of unknown function DUF3273	Protein of unknown function DUF3273	N/A
ETH2_1566600	33.3778	2.32823	0.508121	4.58203	4.60481e-06	1.03835e-05	Promoter (<=1kb)	hypothetical protein, conserved	N/A	N/A	N/A
ETH2_1221900	192.558	2.33312	0.273515	8.53012	1.46194e-17	6.13136e-17	#N/A	PAZ domain/Piwi domain containing protein, putative	PAZ domain;Piwi domain;Ribonuclease H-like superfamily;PAZ domain superfamily	PAZ domain	PAZ domain;Piwi domain
ETH2_1546900	101.045	2.34004	0.324128	7.2195	5.2179e-13	1.7686e-12	Promoter (<=1kb)	RNA pseudouridylate synthase domain-containing protein, putative	Pseudouridine synthase, catalytic domain superfamily	N/A	N/A
ETH2_1577800	41.0716	2.34042	0.556832	4.2031	2.63286e-05	5.52878e-05	#N/A	hypothetical protein	N/A	N/A	N/A
ETH2_1135200	151.848	2.34377	0.293547	7.98431	1.41306e-15	5.4202e-15	#N/A	adenylate kinase, putative	Adenylate kinase/UMP-CMP kinase;P-loop containing nucleoside triphosphate hydrolase;Adenylate kinase, conserved site	N/A	N/A
ETH2_1145500	2183.7	2.34449	0.0767191	30.5594	4.24167e-205	1.03237e-202	#N/A	hypothetical protein, conserved	N/A	N/A	N/A
ETH2_1540900	147.339	2.34495	0.232122	10.1022	5.40044e-24	2.9441e-23	#N/A	hypothetical protein, conserved	N/A	N/A	N/A
ETH2_1501700	1072.24	2.3451	0.145492	16.1184	1.89499e-58	3.34841e-57	#N/A	hypothetical protein, conserved	N/A	N/A	N/A
ETH2_0708700	4617.14	2.35127	0.365457	6.43378	1.24473e-10	3.70035e-10	#N/A	hypothetical protein, conserved	N/A	N/A	N/A
ETH2_0821000	12.5759	2.3513	0.697118	3.37288	0.000743863	0.00138306	#N/A	hypothetical protein	N/A	N/A	N/A
ETH2_1242500	55.5293	2.35156	0.473246	4.969	6.72994e-07	1.613e-06	Promoter (<=1kb)	hypothetical protein, conserved	N/A	N/A	N/A
ETH2_0910900	1052.24	2.3529	0.126139	18.6532	1.18912e-77	3.64713e-76	Promoter (<=1kb)	40S ribosomal protein S11, putative	Ribosomal protein S17/S11;Nucleic acid-binding, OB-fold;Ribosomal protein S17, conserved site;40S ribosomal protein S11, N-terminal	Ribosomal protein S17/S11;40S ribosomal protein S11, N-terminal	N/A
ETH2_1513700	120.977	2.35325	0.316581	7.43333	1.05896e-13	3.71966e-13	#N/A	hypothetical protein, conserved	N/A	N/A	N/A
ETH2_1438000	103.557	2.35387	0.270842	8.69093	3.59481e-18	1.54458e-17	Promoter (<=1kb)	TCP-1/cpn60 chaperonin family protein, putative	Chaperonin Cpn60;Chaperonin Cpn60/TCP-1 family;GroEL-like apical domain superfamily;TCP-1-like chaperonin intermediate domain superfamily;GroEL-like equatorial domain superfamily	Chaperonin Cpn60/TCP-1 family	N/A
ETH2_1549700	409.3	2.35577	0.148264	15.8891	7.54099e-57	1.27858e-55	Promoter (<=1kb)	aquaporin, putative	Major intrinsic protein;Aquaporin-like;Aquaporin transporter	Major intrinsic protein	N/A
ETH2_0303200	79.699	2.35706	0.330972	7.12165	1.06644e-12	3.55873e-12	#N/A	hypothetical protein, conserved	N/A	N/A	N/A
ETH2_1238800	200.095	2.35919	0.252279	9.35154	8.63843e-21	4.14876e-20	Promoter (<=1kb)	radical SAM domain-containing protein, putative	Elp3/MiaB/NifB;Radical SAM;Methylthiotransferase, N-terminal;Methylthiotransferase, conserved site	Methylthiotransferase, N-terminal;Radical SAM	Elp3/MiaB/NifB
ETH2_1446500	91.4766	2.36036	0.315515	7.48099	7.37632e-14	2.61165e-13	#N/A	histidyl-tRNA synthetase, putative	Histidine-tRNA ligase/ATP phosphoribosyltransferase regulatory subunit;Class II Histidinyl-tRNA synthetase (HisRS)-like catalytic core domain	Class II Histidinyl-tRNA synthetase (HisRS)-like catalytic core domain	N/A
ETH2_1062400	1696.48	2.36375	0.103917	22.7466	1.5516e-114	1.13658e-112	Promoter (<=1kb)	Guanylate cyclase , related	Adenylyl cyclase class-3/4/guanylyl cyclase;P-type ATPase, A domain superfamily;Nucleotide cyclase;HAD-like superfamily	Adenylyl cyclase class-3/4/guanylyl cyclase	Adenylyl cyclase class-3/4/guanylyl cyclase
ETH2_0103700	407.483	2.36546	0.153843	15.3758	2.37985e-53	3.63481e-52	Promoter (<=1kb)	hypothetical protein, conserved	N/A	N/A	N/A
ETH2_0800600	370.84	2.36653	0.297264	7.96106	1.70577e-15	6.5e-15	#N/A	hypothetical protein	Snf7 family	Snf7 family	N/A
ETH2_1568400	458.872	2.3707	0.153024	15.4924	3.90572e-54	6.08856e-53	Promoter (<=1kb)	hypothetical protein, conserved	N/A	N/A	N/A
ETH2_1045900	246.455	2.37535	0.166024	14.3072	1.97245e-46	2.37733e-45	#N/A	hypothetical protein, conserved	N/A	N/A	N/A
ETH2_1425800	349.011	2.37618	0.199015	11.9397	7.34667e-33	5.58777e-32	Promoter (<=1kb)	actin-like family protein ARP6, putative	Actin family;ATPase, nucleotide binding domain	Actin family	Actin family
ETH2_1154200	115.601	2.38159	0.322215	7.39128	1.45417e-13	5.06544e-13	#N/A	hypothetical protein, conserved	N/A	N/A	N/A
ETH2_1537100	256.39	2.38555	0.187089	12.7509	3.08162e-37	2.7812e-36	Promoter (<=1kb)	hypothetical protein, conserved	N/A	N/A	N/A
ETH2_1058400	141.162	2.38722	0.290398	8.2205	2.02649e-16	8.07707e-16	Promoter (<=1kb)	vacuolar protein sorting 26, putative	Vacuolar protein sorting protein 26 related	Vacuolar protein sorting protein 26 related	N/A
ETH2_1149800	30.3366	2.38997	0.595054	4.01639	5.90968e-05	0.000121033	Promoter (<=1kb)	hypothetical protein, conserved	N/A	N/A	N/A
ETH2_0725600	1846.49	2.40532	0.0874343	27.51	1.33382e-166	1.93533e-164	#N/A	hypothetical protein, conserved	N/A	N/A	N/A
ETH2_1591100	153.297	2.41077	0.256358	9.40391	5.25708e-21	2.54751e-20	#N/A	Magnesium transporter NIPA, putative	Magnesium transporter NIPA	Magnesium transporter NIPA	N/A
ETH2_1455000	382.13	2.41149	0.217668	11.0788	1.59054e-28	1.03901e-27	#N/A	Galactose oxidase, central domain containing protein, putative	Kelch-type beta propeller	N/A	N/A
ETH2_0900200	878.897	2.412	0.135378	17.8168	5.23898e-71	1.35835e-69	Promoter (<=1kb)	hypothetical protein, conserved	N/A	N/A	N/A
ETH2_1576300	286.802	2.41419	0.148787	16.2258	3.31486e-59	6.04121e-58	Promoter (<=1kb)	hypothetical protein, conserved	N/A	N/A	N/A
ETH2_1007600	74.6168	2.4153	0.382961	6.30691	2.84669e-10	8.33138e-10	#N/A	tim10/DDP zinc finger domain-containing protein, putative	Tim10-like;Tim10-like domain superfamily	Tim10-like	N/A
ETH2_1329900	71.7504	2.42088	0.441588	5.48222	4.20016e-08	1.08417e-07	#N/A	aminoalcoholphosphotransferase, putative	CDP-alcohol phosphatidyltransferase;Choline/ethanolamine phosphotransferase	CDP-alcohol phosphatidyltransferase	N/A
ETH2_1463100	739.024	2.43149	0.158266	15.3633	2.8843e-53	4.37868e-52	Promoter (<=1kb)	60S ribosomal protein L9, putative	Ribosomal protein L6;Ribosomal protein L6, conserved site-2;Ribosomal protein L6, alpha-beta domain;Ribosomal protein L6, alpha-beta domain superfamily	Ribosomal protein L6, alpha-beta domain	N/A
ETH2_1334300	253.521	2.43241	0.165429	14.7036	6.10928e-49	8.03041e-48	#N/A	peroxisome biogenesis factor 1, putative	AAA+ ATPase domain;ATPase, AAA-type, core;ATPase, AAA-type, conserved site;Peroxisome biogenesis factor 1, N-terminal, psi beta-barrel fold;Peroxisome biogenesis factor 1;P-loop containing nucleoside triphosphate hydrolase;CDC48 domain 2-like superfamily	ATPase, AAA-type, core;Peroxisome biogenesis factor 1, N-terminal, psi beta-barrel fold	AAA+ ATPase domain
ETH2_0957400	136.709	2.43314	0.303121	8.02694	9.99328e-16	3.85872e-15	#N/A	hypothetical protein, conserved	N/A	N/A	N/A
ETH2_0701900	28.4828	2.43395	0.84411	2.88345	0.00393343	0.00673728	#N/A	hypothetical protein, conserved	Aquaporin-like	N/A	N/A
ETH2_0106600	104.355	2.43847	0.673577	3.62018	0.000294394	0.000568663	#N/A	hypothetical protein, conserved	N/A	N/A	N/A
ETH2_1512200	1439.41	2.44003	0.396092	6.16027	7.2619e-10	2.07306e-09	#N/A	acyl-coenzyme A oxidase, putative	Acyl-CoA oxidase, C-terminal;Acyl-CoA oxidase/dehydrogenase, central domain;Acyl-CoA dehydrogenase/oxidase, N-terminal and middle domain superfamily;Acyl-CoA oxidase;Acyl-coenzyme A oxidase, N-terminal;Acyl-CoA dehydrogenase-like, C-terminal	Acyl-CoA oxidase, C-terminal;Acyl-CoA oxidase/dehydrogenase, central domain;Acyl-coenzyme A oxidase, N-terminal	N/A
ETH2_1433700	14.045	2.44198	0.690981	3.53408	0.000409203	0.000781036	#N/A	PKC-interacting cousin of thioredoxin, putative	Glutaredoxin;Monothiol glutaredoxin-related;Glutaredoxin, PICOT-like;Thioredoxin-like superfamily	Glutaredoxin	N/A
ETH2_1255400	119.812	2.4463	0.386711	6.3259	2.51754e-10	7.38523e-10	#N/A	hypothetical protein, conserved	N/A	N/A	N/A
ETH2_1016300	2836.04	2.45404	0.182866	13.4198	4.62783e-41	4.69314e-40	Promoter (<=1kb)	hypothetical protein, conserved	N/A	N/A	N/A
ETH2_1476500	43.9984	2.45463	0.660393	3.71692	0.000201667	0.000395524	#N/A	dihydrouridine synthase domain-containing protein, putative	tRNA-dihydrouridine synthase, conserved site;DUS-like, FMN-binding domain	DUS-like, FMN-binding domain	N/A
ETH2_0513500	252.891	2.45753	0.273072	8.99955	2.26644e-19	1.02458e-18	Promoter (<=1kb)	hypothetical protein, conserved	N/A	N/A	N/A
ETH2_1583600	268.292	2.45886	0.190581	12.9019	4.3932e-38	4.1074e-37	Promoter (<=1kb)	hypothetical protein, conserved	N/A	N/A	N/A
ETH2_1517000	98.3641	2.46353	0.29357	8.39164	4.79422e-17	1.95844e-16	Promoter (<=1kb)	hypothetical protein, conserved	N/A	N/A	N/A
ETH2_1470000	1220.67	2.46429	0.139344	17.6849	5.47834e-70	1.35967e-68	Promoter (<=1kb)	high molecular mass nuclear antigen, putative	N/A	N/A	N/A
ETH2_1024800	550.218	2.46755	0.232866	10.5964	3.09574e-26	1.84643e-25	#N/A	succinate-semialdehyde dehydrogenase, putative	Aldehyde dehydrogenase domain;Aldehyde/histidinol dehydrogenase;Aldehyde dehydrogenase, glutamic acid active site	Aldehyde dehydrogenase domain	N/A
ETH2_1316500	102.567	2.46798	0.281955	8.7531	2.07571e-18	9.02664e-18	#N/A	Protein serine/threonine kinase, related	Protein kinase domain;Protein kinase-like domain superfamily	Protein kinase domain	Protein kinase domain
ETH2_1401000	192.785	2.4745	0.198402	12.4722	1.059e-35	8.89773e-35	Promoter (<=1kb)	structural maintenance of chromosomes protein, putative	RecF/RecN/SMC, N-terminal;SMCs flexible hinge;Structural maintenance of chromosomes protein;Smc2, ATP-binding cassette domain;P-loop containing nucleoside triphosphate hydrolase;SMCs flexible hinge superfamily	RecF/RecN/SMC, N-terminal;SMCs flexible hinge	SMCs flexible hinge
ETH2_1003900	971.709	2.47473	0.107171	23.0914	5.6501e-118	4.30606e-116	#N/A	AT hook motif-containing protein, putative	N/A	N/A	N/A
ETH2_1235700	51.3932	2.47573	0.589152	4.20219	2.64347e-05	5.54643e-05	#N/A	hypothetical protein, conserved	N/A	N/A	N/A
ETH2_1457100	218.009	2.4781	0.240128	10.3199	5.72617e-25	3.27055e-24	#N/A	Origin recognition complex (ORC) subunit 3 N-terminus, putative	Origin recognition complex, subunit 3	Origin recognition complex, subunit 3	N/A
ETH2_1552600	12.8219	2.47951	0.854892	2.90038	0.00372707	0.00639835	#N/A	hypothetical protein, conserved	N/A	N/A	N/A
ETH2_1040800	211.407	2.48276	0.496055	5.005	5.58628e-07	1.34875e-06	#N/A	MORN repeat, putative	MORN motif	MORN motif	MORN motif
ETH2_1201100	609.588	2.48722	0.554008	4.4895	7.13906e-06	1.58471e-05	#N/A	zinc finger protein, putative	Zinc finger, RanBP2-type;Zinc finger, RanBP2-type superfamily	N/A	Zinc finger, RanBP2-type
ETH2_1143600	64214.3	2.48935	0.0559088	44.5253	0	0	#N/A	SAG family member	Sporulated oocyst TA4 antigen	Sporulated oocyst TA4 antigen	N/A
ETH2_1320000	317.98	2.49118	0.248365	10.0304	1.12115e-23	6.0336e-23	Promoter (<=1kb)	PUA domain-containing, cell cycle regulator protein, putative	PUA domain;Uncharacterised domain CHP00451;PUA-like superfamily;MCT-1/Tma20;Pre-PUA domain	PUA domain;Pre-PUA domain	PUA domain
ETH2_1226300	123.083	2.49356	0.26305	9.47943	2.55678e-21	1.25429e-20	Promoter (<=1kb)	Cupin-like domain containing protein, putative	JmjC domain;Cupin-like domain 8	Cupin-like domain 8	N/A
ETH2_0103800	335.15	2.4954	0.195249	12.7806	2.10425e-37	1.91284e-36	Promoter (<=1kb)	hypothetical protein, conserved	N/A	N/A	N/A
ETH2_1500300	115.578	2.49938	0.316801	7.88944	3.03554e-15	1.14173e-14	#N/A	hypothetical protein, conserved,hypothetical protein, conserved	N/A	N/A	N/A
ETH2_0317800	1464.85	2.5022	0.174252	14.3597	9.26471e-47	1.12928e-45	#N/A	eukaryotic translation initiation factor 4a, putative	ATP-dependent RNA helicase DEAD-box, conserved site;Helicase, C-terminal;DEAD/DEAH box helicase domain;Helicase superfamily 1/2, ATP-binding domain;RNA helicase, DEAD-box type, Q motif;P-loop containing nucleoside triphosphate hydrolase	DEAD/DEAH box helicase domain;Helicase, C-terminal	Helicase superfamily 1/2, ATP-binding domain;Helicase, C-terminal
ETH2_1438100	555.664	2.50574	0.152416	16.4401	9.869e-61	1.91418e-59	#N/A	hypothetical protein, conserved	N/A	N/A	N/A
ETH2_1004100	10.9681	2.50798	0.832136	3.01391	0.00257905	0.00450751	#N/A	hypothetical protein	N/A	N/A	N/A
ETH2_1225900	43.4916	2.51901	0.539209	4.67168	2.98753e-06	6.82645e-06	Promoter (<=1kb)	hypothetical protein, conserved	N/A	N/A	N/A
ETH2_1108800	29.6443	2.53131	0.532906	4.75001	2.03406e-06	4.70766e-06	#N/A	hypothetical protein	Zinc finger, CCHC-type;Zinc finger, CCHC-type superfamily	N/A	Zinc finger, CCHC-type
ETH2_0621500	1891.9	2.53284	0.0893827	28.337	1.21045e-176	2.07564e-174	#N/A	Protein of unknown function (DUF3273), putative	Protein of unknown function DUF3273	Protein of unknown function DUF3273	N/A
ETH2_0821100	33.2616	2.53483	0.56733	4.46801	7.89523e-06	1.74282e-05	Promoter (<=1kb)	hypothetical protein	N/A	N/A	N/A
ETH2_0819500	262.263	2.53694	0.566736	4.4764	7.59123e-06	1.67964e-05	#N/A	DHHC zinc finger domain-containing protein, putative	Palmitoyltransferase, DHHC domain;Ankyrin repeat;Ankyrin repeat-containing domain;Ankyrin repeat-containing domain superfamily	Palmitoyltransferase, DHHC domain;Ankyrin repeat-containing domain	Ankyrin repeat
ETH2_1007700	63.2391	2.53767	0.393891	6.44257	1.17471e-10	3.49631e-10	#N/A	pre-RNA processing PIH1/Nop17, putative	PIH1, N-terminal	PIH1, N-terminal	N/A
ETH2_1551400	29.3659	2.5383	0.538136	4.71684	2.3954e-06	5.50679e-06	#N/A	hypothetical protein, conserved	N/A	N/A	N/A
ETH2_1141100	235.578	2.53967	0.483864	5.24871	1.53166e-07	3.82029e-07	#N/A	microtubule-associated protein RP/EB family member 3, putative	Calponin homology domain;EB1, C-terminal;Microtubule-associated protein RP/EB;EB1, C-terminal domain superfamily;CH domain superfamily	EB1, C-terminal	N/A
ETH2_1316100	72.9775	2.53974	0.524906	4.83847	1.30843e-06	3.07063e-06	Promoter (<=1kb)	ATP-binding region containing protein, putative	Diphthamide synthase domain;Diphthine--ammonia ligase/Uncharacterised protein MJ0570	Diphthamide synthase domain	N/A
ETH2_1236000	297.707	2.54568	0.175672	14.4911	1.37866e-47	1.73078e-46	#N/A	hypothetical protein, conserved	N/A	N/A	N/A
ETH2_0626400	27.5932	2.54629	0.804915	3.16343	0.00155922	0.00279904	#N/A	OTU-like cysteine protease, putative	OTU domain;Ubiquitin-like domain superfamily;Papain-like cysteine peptidase superfamily;Ubiquitin thioesterase OTU1/2/3	OTU domain	N/A
ETH2_1121300	626.91	2.55035	0.21026	12.1295	7.3708e-34	5.77494e-33	#N/A	Plasma-membrane choline transporter, putative	Choline transporter-like	Choline transporter-like	N/A
ETH2_1130000	321.266	2.55161	0.19087	13.3684	9.25645e-41	9.27488e-40	#N/A	Kinase-like, putative	Protein kinase domain;Protein kinase-like domain superfamily	N/A	N/A
ETH2_0529600	1675.11	2.56262	0.113199	22.6381	1.82778e-113	1.28884e-111	Promoter (<=1kb)	hypothetical protein, conserved	N/A	N/A	N/A
ETH2_1315500	68.5214	2.56849	0.505116	5.08495	3.67721e-07	8.96143e-07	#N/A	RNA pseudouridylate synthase, putative	Pseudouridine synthase, RsuA/RluA-like;Pseudouridine synthase, RluC/RluD, conserved site;Pseudouridine synthase, catalytic domain superfamily	Pseudouridine synthase, RsuA/RluA-like	N/A
ETH2_1531600	2048.69	2.57001	0.14043	18.301	8.11858e-75	2.33796e-73	#N/A	glycerol-3-phosphate dehydrogenase, putative	Glycerol-3-phosphate dehydrogenase, NAD-dependent, C-terminal;Glycerol-3-phosphate dehydrogenase, NAD-dependent;6-phosphogluconate dehydrogenase-like, C-terminal domain superfamily;Glycerol-3-phosphate dehydrogenase, NAD-dependent, N-terminal;Glycerol-3-phosphate dehydrogenase, NAD-dependent, eukaryotic;NAD(P)-binding domain superfamily	Glycerol-3-phosphate dehydrogenase, NAD-dependent, N-terminal;Glycerol-3-phosphate dehydrogenase, NAD-dependent, C-terminal	N/A
ETH2_1146300	81.773	2.5717	0.38465	6.68582	2.29642e-11	7.13025e-11	Promoter (<=1kb)	hypothetical protein, conserved	N/A	N/A	N/A
ETH2_0726300	123.259	2.57674	0.525229	4.90594	9.29831e-07	2.20685e-06	Promoter (<=1kb)	hypothetical protein, conserved	Inner centromere protein, ARK-binding domain	Inner centromere protein, ARK-binding domain	N/A
ETH2_0644300	193.403	2.57815	0.44667	5.77194	7.83659e-09	2.10867e-08	#N/A	hypothetical protein, conserved	N/A	N/A	N/A
ETH2_1583100	1018.87	2.579	0.141167	18.2691	1.45858e-74	4.13722e-73	Promoter (<=1kb)	zinc finger (CHY type) protein, putative	SANT/Myb domain;Zinc finger, CHY-type;Homeobox-like domain superfamily;Myb domain;Zinc finger, CHY-type superfamily	Myb domain;Zinc finger, CHY-type	SANT/Myb domain
ETH2_1581700	63.4174	2.58764	0.471855	5.48397	4.15874e-08	1.07421e-07	#N/A	hypothetical protein, conserved	N/A	N/A	N/A
ETH2_1424800	61.7167	2.5882	0.390485	6.62818	3.3985e-11	1.04489e-10	#N/A	UBA/TS-N domain-containing protein, putative	UBA-like superfamily;Ubiquitin-associated domain;PUB domain;PUB-like domain superfamily	PUB domain	N/A
ETH2_0950900	71.5405	2.60042	0.826929	3.14468	0.00166271	0.00297419	#N/A	hypothetical protein, conserved	N/A	N/A	N/A
ETH2_0305300	1959.87	2.60942	0.424211	6.15122	7.68873e-10	2.18994e-09	Promoter (<=1kb)	hypothetical protein	N/A	N/A	N/A
ETH2_0414700	12.0186	2.61672	0.888562	2.94489	0.00323073	0.0055831	#N/A	hypothetical protein, conserved	Mitochondrial carrier domain superfamily	N/A	N/A
ETH2_1322700	67.0478	2.6185	0.459765	5.6953	1.23158e-08	3.28258e-08	Promoter (<=1kb)	rRNA processing, putative	Fyv7/TAP26	Fyv7/TAP26	N/A
ETH2_1024600	242.059	2.61996	0.218796	11.9744	4.83716e-33	3.6865e-32	Promoter (<=1kb)	3'-5' exonuclease, related	3'-5' exonuclease domain;Ribonuclease H-like superfamily;Exosome complex exonuclease Rrp6-like	3'-5' exonuclease domain	3'-5' exonuclease domain
ETH2_0936200	638.619	2.62096	0.136178	19.2466	1.50874e-82	5.44664e-81	Promoter (<=1kb)	hypothetical protein, conserved	N/A	N/A	N/A
ETH2_1241900	20.1802	2.62326	0.881016	2.97754	0.00290574	0.00504808	#N/A	hypothetical protein, conserved	N/A	N/A	N/A
ETH2_0706600	387.268	2.62477	0.249963	10.5007	8.57786e-26	5.02484e-25	#N/A	thioredoxin, putative	Glycosyl transferase CAP10 domain;Thioredoxin domain;Thioredoxin, conserved site;Thioredoxin-like superfamily	Thioredoxin domain;Glycosyl transferase CAP10 domain	Glycosyl transferase CAP10 domain
ETH2_1511900	28.8603	2.62585	0.507842	5.1706	2.33338e-07	5.75206e-07	#N/A	hypothetical protein, conserved	Ribonuclease Z/Hydroxyacylglutathione hydrolase-like	N/A	N/A
ETH2_1466900	724.763	2.62874	0.167652	15.6798	2.08038e-55	3.42717e-54	#N/A	BTB/POZ domain-containing protein, putative	BTB/POZ domain;SKP1/BTB/POZ domain superfamily;BTB/POZ and MATH domain-containing protein 1-6	BTB/POZ domain	BTB/POZ domain
ETH2_0205700	102.184	2.62969	0.296845	8.8588	8.08826e-19	3.57295e-18	#N/A	hypothetical protein, conserved	N/A	N/A	N/A
ETH2_1342800	12.9103	2.63292	0.814412	3.23291	0.00122535	0.00222992	#N/A	dynein light chain type 1, putative	Dynein light chain, type 1/2;Dynein light chain superfamily	Dynein light chain, type 1/2	Dynein light chain, type 1/2
ETH2_1100300	11.6288	2.63857	0.875285	3.01453	0.00257378	0.00449934	#N/A	thioredoxin-like protein, putative	Thioredoxin-like superfamily	N/A	N/A
ETH2_0526200	73.7958	2.64286	0.585791	4.5116	6.43391e-06	1.43324e-05	#N/A	hypothetical protein, conserved	Ribosomal protein S23/S29, mitochondrial;P-loop containing nucleoside triphosphate hydrolase	Ribosomal protein S23/S29, mitochondrial	N/A
ETH2_1404500	179.912	2.64737	0.229233	11.5488	7.48272e-31	5.25182e-30	Promoter (<=1kb)	prohibitin, putative	Prohibitin;Band 7 domain;Band 7/SPFH domain superfamily	Band 7 domain	Band 7 domain
ETH2_0809200	319.366	2.64783	0.215006	12.3151	7.50842e-35	6.11782e-34	#N/A	mu1 adaptin, putative	Clathrin adaptor, mu subunit;Longin-like domain superfamily;Clathrin adaptor, mu subunit, conserved site;AP complex, mu/sigma subunit;Mu homology domain;AP-2 complex subunit mu, C-terminal superfamily	Mu homology domain;AP complex, mu/sigma subunit	N/A
ETH2_0306800	17.7236	2.65144	0.756394	3.50536	0.000455984	0.00086638	Promoter (<=1kb)	hypothetical protein, conserved	N/A	N/A	N/A
ETH2_1151100	446.637	2.65731	0.236215	11.2495	2.32892e-29	1.55227e-28	#N/A	myosin A, putative	Myosin head, motor domain;P-loop containing nucleoside triphosphate hydrolase	Myosin head, motor domain	Myosin head, motor domain
ETH2_1434400	114.209	2.65886	0.279831	9.50165	2.06586e-21	1.01676e-20	Promoter (<=1kb)	hypothetical protein, conserved	N/A	N/A	N/A
ETH2_0651400	47.3749	2.66556	0.540529	4.93138	8.16496e-07	1.94767e-06	#N/A	WD domain-containing protein, putative	WD40 repeat;WD40-repeat-containing domain superfamily	N/A	WD40 repeat
ETH2_0710700	227.44	2.67369	0.357842	7.4717	7.91639e-14	2.79762e-13	#N/A	hypothetical protein, conserved	CPW-WPC domain	CPW-WPC domain	CPW-WPC domain
ETH2_1341300	78.9044	2.67608	0.368725	7.25767	3.93813e-13	1.34085e-12	Promoter (<=1kb)	hypothetical protein	N/A	N/A	N/A
ETH2_1447000	315.643	2.67656	0.190678	14.0371	9.24674e-45	1.06352e-43	#N/A	hypothetical protein, conserved	N/A	N/A	N/A
ETH2_1504100	46.9637	2.68564	0.830348	3.23435	0.00121919	0.00222032	#N/A	hypothetical protein, conserved	N/A	N/A	N/A
ETH2_1038400	121.536	2.69138	0.34397	7.82446	5.09844e-15	1.89964e-14	#N/A	vesicle transport protein GOT1, putative	Vesicle transport protein, Got1/SFT2-like	Vesicle transport protein, Got1/SFT2-like	N/A
ETH2_1353100	1120.85	2.69825	0.148503	18.1697	8.97317e-74	2.5075e-72	Promoter (<=1kb)	60S ribosomal protein L5	Ribosomal protein L5 eukaryotic/L18 archaeal;Ribosomal protein L5 eukaryotic/L18 archaeal, C-terminal	Ribosomal protein L5 eukaryotic/L18 archaeal, C-terminal;Ribosomal protein L5 eukaryotic/L18 archaeal	N/A
ETH2_1568300	111.177	2.6999	0.279995	9.64267	5.27975e-22	2.65041e-21	#N/A	hypothetical protein, conserved	N/A	N/A	N/A
ETH2_1566400	367.969	2.70048	0.14657	18.4245	8.35235e-76	2.46166e-74	Promoter (<=1kb)	hypothetical protein, conserved	N/A	N/A	N/A
ETH2_1582400	2615.66	2.70142	0.0970434	27.8372	1.53775e-170	2.27496e-168	#N/A	Inner membrane complex protein, putative	Inner membrane complex protein	Inner membrane complex protein	N/A
ETH2_1221700	17.7609	2.70268	0.84929	3.18228	0.00146122	0.00263125	#N/A	hypothetical protein, conserved	Tetratricopeptide-like helical domain superfamily;Tetratricopeptide repeat	N/A	Tetratricopeptide repeat
ETH2_1581200	266.452	2.7035	0.227841	11.8657	1.78422e-32	1.33551e-31	Promoter (<=1kb)	structural maintenance of chromosome domain-containing protein, putative	RecF/RecN/SMC, N-terminal;SMCs flexible hinge;P-loop containing nucleoside triphosphate hydrolase;SMCs flexible hinge superfamily	RecF/RecN/SMC, N-terminal;SMCs flexible hinge	N/A
ETH2_1058000	8604.78	2.70783	0.0739642	36.6101	1.97825e-293	8.29214e-291	Promoter (<=1kb)	SCP-like domain-containing protein, putative	Cysteine-rich secretory protein-related;Venom allergen 5-like;CAP domain;Allergen V5/Tpx-1-related, conserved site;CAP superfamily	CAP domain	CAP domain
ETH2_1026800	673.819	2.7147	0.138735	19.5675	2.92424e-85	1.14914e-83	#N/A	endonuclease V, putative	AP endonuclease 2;Xylose isomerase-like, TIM barrel domain;AP endonuclease 2, zinc binding site;Xylose isomerase-like superfamily	Xylose isomerase-like, TIM barrel domain	AP endonuclease 2
ETH2_1406300	124.696	2.71824	0.323171	8.41115	4.06012e-17	1.66578e-16	#N/A	ABC transporter, putative	ABC transporter-like, ATP-binding domain;AAA+ ATPase domain;ABC-2 type transporter;ABC transporter-like, conserved site;P-loop containing nucleoside triphosphate hydrolase;ABC transporter family G domain	ABC transporter-like, ATP-binding domain;ABC-2 type transporter;ABC transporter family G domain	AAA+ ATPase domain
ETH2_1315000	817.508	2.71925	0.124971	21.7591	5.67094e-105	3.31684e-103	Promoter (<=1kb)	Kinase-like/Protein kinase domain/Protein tyrosine kinase, putative	Protein kinase domain;Protein kinase-like domain superfamily	Protein kinase domain	Protein kinase domain
ETH2_1044300	105.344	2.72114	0.300432	9.05743	1.33566e-19	6.115e-19	#N/A	hypothetical protein, conserved	N/A	N/A	N/A
ETH2_1041700	225.806	2.72349	0.219776	12.3921	2.88328e-35	2.38797e-34	Promoter (<=1kb)	hypothetical protein, conserved	N/A	N/A	N/A
ETH2_0517000	22.9555	2.72476	0.70668	3.85572	0.000115387	0.000230622	#N/A	arginyl-tRNA synthetase, putative	Arginine-tRNA ligase;Aminoacyl-tRNA synthetase, class I, conserved site;Arginyl tRNA synthetase N-terminal domain;DALR anticodon binding;Aminoacyl-tRNA synthetase, class Ia, anticodon-binding;Arginyl-tRNA synthetase, catalytic core domain;Arginyl tRNA synthetase N-terminal domain superfamily	Arginyl-tRNA synthetase, catalytic core domain;Arginyl tRNA synthetase N-terminal domain;DALR anticodon binding	DALR anticodon binding;Arginyl tRNA synthetase N-terminal domain
ETH2_1445800	28.8948	2.7249	0.613789	4.43947	9.01805e-06	1.97622e-05	Distal Intergenic	hypothetical protein, conserved	Vacuolar protein sorting-associated protein 13, SHR-binding domain;Vacuolar protein sorting-associated protein 13;Vacuolar protein sorting-associated protein 13-like, N-terminal domain;Vacuolar protein sorting-associated protein 13, C-terminal	Vacuolar protein sorting-associated protein 13, SHR-binding domain;Vacuolar protein sorting-associated protein 13-like, N-terminal domain;Vacuolar protein sorting-associated protein 13, C-terminal	N/A
ETH2_0738900	89.9943	2.73199	0.724798	3.76931	0.000163701	0.000323246	#N/A	hypothetical protein	N/A	N/A	N/A
ETH2_1128800	165.022	2.73253	0.274995	9.93665	2.8835e-23	1.5214e-22	#N/A	hypothetical protein, conserved	N/A	N/A	N/A
ETH2_1548400	138.189	2.73963	0.29239	9.36979	7.26778e-21	3.5061e-20	#N/A	hypothetical protein, conserved	N/A	N/A	N/A
ETH2_0646800	384.384	2.74861	0.258195	10.6455	1.83091e-26	1.10337e-25	#N/A	aquaporin, putative	Major intrinsic protein;Aquaporin-like;Aquaporin transporter	Major intrinsic protein	N/A
ETH2_0708900	47.5121	2.74891	0.428619	6.41342	1.4229e-10	4.22004e-10	#N/A	hypothetical protein, conserved	N/A	N/A	N/A
ETH2_0103500	102.675	2.75002	0.366124	7.51118	5.85963e-14	2.08542e-13	Promoter (<=1kb)	hypothetical protein, conserved	N/A	N/A	N/A
ETH2_1222000	30.5588	2.75093	0.659793	4.16939	3.05415e-05	6.3868e-05	Promoter (1-2kb)	hypothetical protein, conserved	N/A	N/A	N/A
ETH2_1024200	262.477	2.76495	0.354622	7.79688	6.34551e-15	2.34461e-14	#N/A	CMGC kinase, Dyrk family, putative	Protein kinase domain;Protein kinase-like domain superfamily	Protein kinase domain	Protein kinase domain
ETH2_1262400	50.9078	2.76553	0.474095	5.83329	5.43463e-09	1.47657e-08	Promoter (<=1kb)	hypothetical protein, conserved	N/A	N/A	N/A
ETH2_1582900	683.341	2.7664	0.163202	16.9508	1.89925e-64	3.99159e-63	#N/A	hypothetical protein, conserved	N/A	N/A	N/A
ETH2_1415600	193.834	2.77095	0.272243	10.1782	2.48062e-24	1.37115e-23	#N/A	machado-joseph disease protein, putative	UBX domain;Ubiquitin interacting motif;Josephin domain;Ubiquitin-like domain superfamily;Machado-Joseph disease protein	UBX domain;Josephin domain	Josephin domain
ETH2_1225200	128.45	2.77107	0.414312	6.68837	2.25675e-11	7.02442e-11	#N/A	hypothetical protein, conserved	N/A	N/A	N/A
ETH2_0713100	145.448	2.77226	0.665894	4.16321	3.13803e-05	6.55312e-05	Promoter (<=1kb)	Zinc finger and GTP binding domains, related	B-box-type zinc finger	B-box-type zinc finger	B-box-type zinc finger
ETH2_1141500	21.2039	2.77505	0.668551	4.15085	3.31244e-05	6.89634e-05	#N/A	SAG family member	Sporulated oocyst TA4 antigen	Sporulated oocyst TA4 antigen	N/A
ETH2_1061200	18.2066	2.78316	0.62597	4.44615	8.74245e-06	1.9214e-05	#N/A	hypothetical protein, conserved	N/A	N/A	N/A
ETH2_1038100	556.933	2.78331	0.177867	15.6482	3.41735e-55	5.54493e-54	Promoter (<=1kb)	inosine-5'-monophosphate dehydrogenase	CBS domain;IMP dehydrogenase/GMP reductase;Inosine-5'-monophosphate dehydrogenase;IMP dehydrogenase / GMP reductase, conserved site	IMP dehydrogenase/GMP reductase;CBS domain	CBS domain
ETH2_1259000	2468.26	2.78881	0.105027	26.5533	2.35203e-155	2.86227e-153	#N/A	membrane skeletal protein IMC1, putative	Inner membrane complex protein	Inner membrane complex protein	N/A
ETH2_0707300	10.8069	2.79065	0.979405	2.84933	0.0043812	0.00746356	#N/A	hypothetical protein, conserved	N/A	N/A	N/A
ETH2_1428500	13.0955	2.79233	0.909281	3.07092	0.002134	0.00376808	#N/A	methionyl-tRNA formyltransferase, putative	Mitochondrial substrate/solute carrier;Mitochondrial carrier domain superfamily	Mitochondrial substrate/solute carrier	N/A
ETH2_1448500	23.6949	2.79519	0.558019	5.00913	5.46767e-07	1.32054e-06	#N/A	hypothetical protein	NUC153;Pre-rRNA-processing protein Esf1	NUC153	N/A
ETH2_1061500	219.158	2.79872	0.422677	6.62142	3.5577e-11	1.09206e-10	#N/A	exonuclease, putative	XPG/Rad2 endonuclease;XPG, N-terminal;XPG-I domain;XPG conserved site;PIN-like domain superfamily;Exonuclease 1;5'-3' exonuclease, C-terminal domain superfamily;Exonuclease 1-like, PIN-like domain	XPG, N-terminal;XPG-I domain	XPG-I domain;XPG, N-terminal
ETH2_1130600	725.485	2.80016	0.649301	4.31258	1.6136e-05	3.45282e-05	Promoter (<=1kb)	Protein tyrosine kinase/Protein kinase domain containing protein, putative	Protein kinase domain;Protein kinase-like domain superfamily	N/A	N/A
ETH2_1020300	452.275	2.80519	0.222095	12.6306	1.4324e-36	1.25232e-35	Promoter (<=1kb)	hypothetical protein, conserved	N/A	N/A	N/A
ETH2_1580000	439.755	2.8112	0.183031	15.3592	3.07525e-53	4.65919e-52	Promoter (<=1kb)	hypothetical protein, conserved	N/A	N/A	N/A
ETH2_0935400	527.667	2.81769	0.203017	13.8791	8.48551e-44	9.42904e-43	#N/A	TPR repeat, putative	Tetratricopeptide-like helical domain superfamily	N/A	N/A
ETH2_0705300	121.847	2.83101	0.339266	8.34452	7.15054e-17	2.9084e-16	#N/A	thrombospondin type 1 domain-containing protein, putative	Thrombospondin type-1 (TSP1) repeat;Thrombospondin type-1 (TSP1) repeat superfamily	N/A	Thrombospondin type-1 (TSP1) repeat
ETH2_1256300	74.8383	2.83694	0.377362	7.51783	5.5693e-14	1.98396e-13	#N/A	Dynein light chain 8a protein	Ribosomal protein L33;Zinc-binding ribosomal protein	Ribosomal protein L33	N/A
ETH2_0816100	546.33	2.83707	0.175088	16.2037	4.74995e-59	8.57378e-58	#N/A	apical membrane antigen, putative	Apical membrane antigen 1	Apical membrane antigen 1	Apical membrane antigen 1
ETH2_0517100	14.6055	2.83735	0.995851	2.84917	0.0043833	0.00746546	Promoter (<=1kb)	hypothetical protein, conserved	N/A	N/A	N/A
ETH2_0936600	66.4899	2.84054	0.34874	8.14515	3.78822e-16	1.49332e-15	Promoter (<=1kb)	hypothetical protein, conserved	Orofacial cleft 1 candidate gene 1 protein	N/A	N/A
ETH2_1350500	21.3898	2.84589	0.700884	4.06043	4.89814e-05	0.000100809	#N/A	3-oxoacyl-[acyl-carrier-protein] synthase, putative	Beta-ketoacyl synthase;Beta-ketoacyl synthase, N-terminal;Beta-ketoacyl synthase, C-terminal;Thiolase-like;3-oxoacyl-[acyl-carrier-protein] synthase 2;Beta-ketoacyl synthase, active site;Polyketide synthase, beta-ketoacyl synthase domain	Beta-ketoacyl synthase, N-terminal;Beta-ketoacyl synthase, C-terminal	Polyketide synthase, beta-ketoacyl synthase domain
ETH2_1108900	19.9803	2.85128	0.615847	4.62985	3.65931e-06	8.32362e-06	#N/A	hypothetical protein, conserved	N/A	N/A	N/A
ETH2_1233300	9.72133	2.8544	0.958139	2.9791	0.00289093	0.00502466	#N/A	hypothetical protein, conserved	N/A	N/A	N/A
ETH2_1417700	7342.5	2.86073	0.0756271	37.8267	0	0	#N/A	hypothetical protein, conserved	N/A	N/A	N/A
ETH2_1529100	113.933	2.87445	0.243452	11.807	3.59018e-32	2.66351e-31	Promoter (<=1kb)	macrophage migration inhibitory factor	Macrophage migration inhibitory factor;Tautomerase/MIF superfamily	Macrophage migration inhibitory factor	N/A
ETH2_1146400	35.0581	2.89307	0.574084	5.03946	4.66859e-07	1.13226e-06	#N/A	hypothetical protein, conserved	N/A	N/A	N/A
ETH2_1146500	24.2099	2.91664	0.602241	4.84297	1.27911e-06	3.00662e-06	#N/A	hypothetical protein, conserved	N/A	N/A	N/A
ETH2_0621100	250.139	2.91856	0.244613	11.9313	8.12611e-33	6.16196e-32	Promoter (<=1kb)	ankyrin repeat-containing protein, conserved, putative	Ankyrin repeat;Ankyrin repeat-containing domain;Ankyrin repeat-containing domain superfamily	Ankyrin repeat-containing domain	Ankyrin repeat
ETH2_15101500	129.522	2.91897	0.353189	8.2646	1.40169e-16	5.63739e-16	Promoter (<=1kb)	hypothetical protein, conserved	PPM-type phosphatase domain superfamily	N/A	N/A
ETH2_0407300	37.8056	2.92258	0.648387	4.50746	6.5608e-06	1.46021e-05	#N/A	hypothetical protein	N/A	N/A	N/A
ETH2_0621600	99.4643	2.92825	0.375401	7.80033	6.17432e-15	2.28808e-14	#N/A	hypothetical protein, conserved	Coiled-coil domain-containing protein CCDC148/CCDC112	N/A	N/A
ETH2_1213100	981.066	2.94165	0.121926	24.1265	1.31846e-128	1.17033e-126	#N/A	hypothetical protein, conserved	N/A	N/A	N/A
ETH2_1369500	49.5468	2.94169	0.512731	5.7373	9.62e-09	2.57569e-08	Promoter (<=1kb)	CAAX protease self-immunity, putative	Type II CAAX prenyl endopeptidase Rce1-like	Type II CAAX prenyl endopeptidase Rce1-like	N/A
ETH2_1537300	309.384	2.9458	0.170633	17.2639	8.79371e-67	1.98648e-65	Promoter (<=1kb)	hypothetical protein, conserved	Initiation factor eIF-4 gamma, MA3	N/A	N/A
ETH2_1477300	11.6954	2.9459	0.957575	3.07642	0.00209502	0.00370272	#N/A	hypothetical protein	WD40-repeat-containing domain superfamily	N/A	N/A
ETH2_1422300	30.116	2.95329	0.677876	4.35669	1.32046e-05	2.84979e-05	Promoter (<=1kb)	Staphylococcal nuclease homologue, putative	Staphylococcal nuclease (SNase-like), OB-fold	Staphylococcal nuclease (SNase-like), OB-fold	Staphylococcal nuclease (SNase-like), OB-fold
ETH2_0926700	156.577	2.95706	0.254315	11.6275	2.98592e-31	2.12937e-30	#N/A	SAG family member	Sporulated oocyst TA4 antigen	Sporulated oocyst TA4 antigen	N/A
ETH2_1311200	116.156	2.95734	0.390476	7.57369	3.62775e-14	1.3003e-13	#N/A	Dynein heavy chain family, putative	Filamin/ABP280 repeat;AAA+ ATPase domain;Dynein heavy chain region D6 P-loop domain;Dynein heavy chain, linker;Immunoglobulin E-set;Kelch-type beta propeller;Filamin/ABP280 repeat-like;Dynein heavy chain, AAA module D4;Dynein heavy chain, coiled coil stalk;Dynein heavy chain;P-loop containing nucleoside triphosphate hydrolase;Dynein heavy chain, hydrolytic ATP-binding dynein motor region;Dynein h…	Filamin/ABP280 repeat-like;Dynein heavy chain region D6 P-loop domain;Dynein heavy chain, linker;Dynein heavy chain, hydrolytic ATP-binding dynein motor region;Dynein heavy chain, coiled coil stalk;Dynein heavy chain, AAA module D4;Dynein heavy chain, ATP-binding dynein motor region;Dynein heavy chain, AAA 5 extension domain;Dynein heavy chain 3, AAA+ lid domain;Dynein heavy chain AAA lid domain;…	AAA+ ATPase domain;Filamin/ABP280 repeat
ETH2_0620800	77.2964	2.95783	0.540507	5.47232	4.4419e-08	1.14461e-07	#N/A	hypothetical protein, conserved	N/A	N/A	N/A
ETH2_1149500	341.59	2.95945	0.26069	11.3524	7.21682e-30	4.86603e-29	#N/A	pyruvate kinase, putative	Pyruvate kinase;Pyruvate kinase-like, insert domain superfamily;Pyruvate kinase, barrel;Pyruvate kinase, C-terminal;Pyruvate/Phosphoenolpyruvate kinase-like domain superfamily;Pyruvate kinase, active site;Pyruvate kinase, C-terminal domain superfamily	Pyruvate kinase, barrel;Pyruvate kinase, C-terminal	N/A
ETH2_0836600	24513.4	2.95969	0.0813539	36.3805	8.67017e-290	3.44297e-287	#N/A	hypothetical protein, conserved	N/A	N/A	N/A
ETH2_1316000	947.24	2.96898	0.24321	12.2075	2.83488e-34	2.25624e-33	#N/A	hypothetical protein, conserved	N/A	N/A	N/A
ETH2_1472200	362.734	2.98573	0.196339	15.207	3.17861e-52	4.69327e-51	Promoter (<=1kb)	RAB GDP dissociation inhibitor alpha, putative	Rab GDI protein;GDP dissociation inhibitor;FAD/NAD(P)-binding domain superfamily	GDP dissociation inhibitor	N/A
ETH2_0710800	107.565	2.98951	0.290468	10.292	7.65329e-25	4.3384e-24	Promoter (<=1kb)	Predicted SAM-dependent RNA methyltransferase, putative	RNA methyltransferase TK0422/Sfm1	RNA methyltransferase TK0422/Sfm1	N/A
ETH2_0309000	337.885	2.99081	0.442949	6.75204	1.45783e-11	4.60416e-11	#N/A	hypothetical protein, conserved	WD40-repeat-containing domain superfamily	N/A	N/A
ETH2_1570300	30.6609	2.99248	0.664348	4.50438	6.65666e-06	1.48067e-05	#N/A	hypothetical protein, conserved	Short-chain dehydrogenase/reductase SDR;NAD(P)-binding domain superfamily	Short-chain dehydrogenase/reductase SDR	N/A
ETH2_1238100	60.3994	3.00254	0.401392	7.48033	7.4134e-14	2.62355e-13	Promoter (<=1kb)	hypothetical protein, conserved	N/A	N/A	N/A
ETH2_1593200	227.932	3.00505	0.254898	11.7892	4.43602e-32	3.28135e-31	Promoter (<=1kb)	hypothetical protein, conserved	N/A	N/A	N/A
ETH2_1007800	95.9288	3.01687	0.364796	8.27001	1.33944e-16	5.38989e-16	#N/A	hypothetical protein, conserved	N/A	N/A	N/A
ETH2_1230500	38.8534	3.02227	0.626738	4.82223	1.41961e-06	3.31756e-06	#N/A	hypothetical protein	N/A	N/A	N/A
ETH2_1521800	601.003	3.02511	0.682374	4.43321	9.28416e-06	2.03217e-05	#N/A	hypothetical protein, conserved	N/A	N/A	N/A
ETH2_0620100	476.927	3.02966	0.305859	9.90541	3.94358e-23	2.06915e-22	Promoter (<=1kb)	hypothetical protein, conserved	N/A	N/A	N/A
ETH2_1448900	54.1676	3.03147	0.509528	5.94957	2.68844e-09	7.42742e-09	#N/A	hypothetical protein	N/A	N/A	N/A
ETH2_1216500	870.952	3.03201	0.151698	19.9871	7.13817e-89	2.9592e-87	#N/A	hypothetical protein, conserved	N/A	N/A	N/A
ETH2_0716400	11.664	3.03909	1.0303	2.94972	0.00318064	0.00550158	#N/A	hypothetical protein, conserved	N/A	N/A	N/A
ETH2_0316100	219.502	3.04112	0.217196	14.0017	1.52103e-44	1.74145e-43	Promoter (<=1kb)	Ras family domain-containing protein, putative	Small GTPase;Small GTP-binding protein domain;P-loop containing nucleoside triphosphate hydrolase	Small GTPase	Small GTPase
ETH2_1263600	23.8227	3.04741	0.648984	4.69567	2.6573e-06	6.09216e-06	Promoter (<=1kb)	hypothetical protein, conserved	N/A	N/A	N/A
ETH2_0810200	500.364	3.0493	0.143553	21.2416	3.94066e-100	2.03646e-98	Promoter (<=1kb)	hypothetical protein, conserved	Immune mapped protein 2, N-terminal	Immune mapped protein 2, N-terminal	N/A
ETH2_1040700	81.547	3.05033	0.454967	6.70451	2.0208e-11	6.31082e-11	#N/A	hypothetical protein, conserved	N/A	N/A	N/A
ETH2_1144200	1588.78	3.05241	0.129311	23.6052	3.40991e-123	2.89076e-121	Promoter (<=1kb)	SAG family member	Sporulated oocyst TA4 antigen	Sporulated oocyst TA4 antigen	N/A
ETH2_1040000	36.2779	3.05562	0.509513	5.99713	2.00839e-09	5.58133e-09	#N/A	Tubulin gamma chain, related	Tubulin;Delta tubulin;Tubulin/FtsZ, GTPase domain;Tubulin, conserved site;Tubulin/FtsZ, GTPase domain superfamily	Tubulin/FtsZ, GTPase domain	N/A
ETH2_1434700	579.915	3.05835	0.174345	17.5419	6.85425e-69	1.64698e-67	Promoter (<=1kb)	hypothetical protein, conserved	N/A	N/A	N/A
ETH2_0205600	56.2589	3.07085	0.454179	6.76132	1.36739e-11	4.32215e-11	#N/A	hypothetical protein, conserved	N/A	N/A	N/A
ETH2_0634700	84.9269	3.0715	0.401357	7.6528	1.96657e-14	7.11644e-14	#N/A	Protein of unknown function (DUF2453), putative	Transmembrane protein 65	Transmembrane protein 65	N/A
ETH2_0714100	19.41	3.07412	0.800281	3.84131	0.000122382	0.000243891	#N/A	hypothetical protein, conserved	N/A	N/A	N/A
ETH2_1343000	37.3492	3.08588	0.509824	6.05283	1.42319e-09	3.97409e-09	Promoter (<=1kb)	Protein of unknown function (DUF3273), putative	Protein of unknown function DUF3273	Protein of unknown function DUF3273	N/A
ETH2_1263700	4348.78	3.08937	0.105986	29.1488	8.64868e-187	1.59157e-184	#N/A	hypothetical protein, conserved	N/A	N/A	N/A
ETH2_1139900	140.396	3.0964	0.420415	7.36511	1.77003e-13	6.13453e-13	#N/A	hypothetical protein, conserved	ISP1 C-terminal	ISP1 C-terminal	N/A
ETH2_1349700	208.59	3.09773	0.197738	15.6658	2.58967e-55	4.23842e-54	Promoter (<=1kb)	replication factor A protein 3 domain-containing protein, putative	Nucleic acid-binding, OB-fold;Replication factor A protein 3	Replication factor A protein 3	N/A
ETH2_0827300	246.124	3.10103	0.408851	7.58474	3.33146e-14	1.19866e-13	#N/A	hypothetical protein	N/A	N/A	N/A
ETH2_1115500	282.343	3.10687	0.176757	17.5771	3.68792e-69	8.97593e-68	Promoter (<=1kb)	hypothetical protein, conserved	N/A	N/A	N/A
ETH2_0513400	9.31165	3.11821	1.05199	2.9641	0.00303572	0.00526299	#N/A	hypothetical protein, conserved,hypothetical protein, conserved	N/A	N/A	N/A
ETH2_0817800	56.5093	3.12226	0.512119	6.09676	1.08243e-09	3.04509e-09	#N/A	Ataxin-2 C-terminal region containing protein, putative	Ataxin-2, C-terminal	Ataxin-2, C-terminal	N/A
ETH2_1218400	1902.56	3.14576	0.0882396	35.6502	2.34112e-278	8.83186e-276	#N/A	hypothetical protein, conserved	N/A	N/A	N/A
ETH2_1310100	715.904	3.14692	0.174555	18.0282	1.17088e-72	3.13273e-71	#N/A	Tyrosine kinase-like (TKL) protein, putative	Protein kinase domain;Serine/threonine-protein kinase, active site;Protein kinase-like domain superfamily	Protein kinase domain	Protein kinase domain
ETH2_1100800	201.019	3.15211	0.213858	14.7393	3.60669e-49	4.81637e-48	Promoter (<=1kb)	hypothetical protein	N/A	N/A	N/A
ETH2_1582500	728.14	3.15402	0.145246	21.7149	1.48221e-104	8.60253e-103	#N/A	ubiquitin, putative	Ubiquitin-like domain;Ubiquitin-like domain superfamily	Ubiquitin-like domain	Ubiquitin-like domain
ETH2_0708100	81.057	3.1675	0.804595	3.93676	8.25893e-05	0.000166882	#N/A	hypothetical protein, conserved	N/A	N/A	N/A
ETH2_0535000	393.344	3.17881	0.215325	14.7629	2.54223e-49	3.42521e-48	Promoter (<=1kb)	PT repeat family protein, related	Membrane attack complex component/perforin (MACPF) domain	Membrane attack complex component/perforin (MACPF) domain	Membrane attack complex component/perforin (MACPF) domain
ETH2_1594300	41.4434	3.17926	0.898489	3.53845	0.000402476	0.00076917	#N/A	DNA replication licensing factor, putative	MCM domain;AAA+ ATPase domain;Nucleic acid-binding, OB-fold;P-loop containing nucleoside triphosphate hydrolase;Mini-chromosome maintenance protein;MCM OB domain;MCM, AAA-lid domain	MCM domain;MCM OB domain;MCM, AAA-lid domain	Mini-chromosome maintenance protein;AAA+ ATPase domain
ETH2_1577400	119.993	3.1817	0.309349	10.2852	8.22068e-25	4.64607e-24	Promoter (<=1kb)	hypothetical protein, conserved	N/A	N/A	N/A
ETH2_1259100	3340.88	3.18752	0.0732104	43.5392	0	0	#N/A	membrane skeletal protein IMC1, putative	Inner membrane complex protein	Inner membrane complex protein	N/A
ETH2_1214600	7.34146	3.1922	1.08145	2.95179	0.00315942	0.00546865	#N/A	hypothetical protein	N/A	N/A	N/A
ETH2_1466300	61.4521	3.19293	0.435745	7.32753	2.34433e-13	8.07303e-13	Promoter (<=1kb)	hypothetical protein, conserved	N/A	N/A	N/A
ETH2_1061000	2457.44	3.19872	0.114616	27.908	2.13327e-171	3.21911e-169	Promoter (<=1kb)	hypothetical protein, conserved	N/A	N/A	N/A
ETH2_1016900	63.9287	3.20217	0.440841	7.26378	3.7643e-13	1.28398e-12	#N/A	hypothetical protein, conserved	N/A	N/A	N/A
ETH2_0801500	228.457	3.20872	0.274517	11.6886	1.45742e-31	1.0553e-30	Promoter (<=1kb)	Protein kinase domain/Kinase-like/Protein tyrosine kinase, putative	Protein kinase domain;Protein kinase-like domain superfamily	Protein kinase domain	Protein kinase domain
ETH2_1327700	75.9327	3.22247	0.483557	6.66411	2.6628e-11	8.23059e-11	#N/A	calmodulin, putative	EF-hand domain;EF-hand domain pair	N/A	EF-hand domain
ETH2_1003500	79.8036	3.22902	0.371198	8.69892	3.35047e-18	1.44124e-17	Promoter (<=1kb)	MORN repeat, putative	MORN motif	MORN motif	MORN motif
ETH2_1249300	24779.8	3.23443	0.0934678	34.6048	2.14023e-262	7.34e-260	#N/A	hypothetical protein	N/A	N/A	N/A
ETH2_1591300	165.795	3.23845	0.26087	12.4141	2.19258e-35	1.82192e-34	#N/A	hypothetical protein, conserved	N/A	N/A	N/A
ETH2_1110900	164.079	3.24126	0.932849	3.47458	0.000511651	0.000967953	#N/A	hypothetical protein, conserved	N/A	N/A	N/A
ETH2_1217700	333.061	3.2423	0.185025	17.5236	9.46263e-69	2.26653e-67	#N/A	golgi SNARE protein, putative	N/A	N/A	N/A
ETH2_0951600	180.265	3.2459	0.315274	10.2955	7.38513e-25	4.18954e-24	#N/A	Protein prenyltransferase alpha subunit repeat, putative	Protein prenyltransferase, alpha subunit	Protein prenyltransferase, alpha subunit	N/A
ETH2_1249400	238372	3.24725	0.10416	31.1756	2.27979e-213	6.14322e-211	#N/A	hypothetical protein, conserved	N/A	N/A	N/A
ETH2_0626100	261.441	3.25137	0.387229	8.39652	4.59918e-17	1.87979e-16	Promoter (<=1kb)	hypothetical protein, conserved	N/A	N/A	N/A
ETH2_0104000	48.776	3.25174	0.5709	5.69582	1.22783e-08	3.27465e-08	Promoter (<=1kb)	hypothetical protein, conserved	N/A	N/A	N/A
ETH2_0527500	886.142	3.25694	0.181099	17.9843	2.58503e-72	6.86762e-71	#N/A	cystathionine beta-lyase, putative	Cys/Met metabolism, pyridoxal phosphate-dependent enzyme;Pyridoxal phosphate-dependent transferase	Cys/Met metabolism, pyridoxal phosphate-dependent enzyme	N/A
ETH2_1428900	82.1171	3.25881	0.976074	3.33869	0.000841747	0.00155852	#N/A	carboxypeptidase, putative	Peptidase M14, carboxypeptidase A;At5g42320-like, carboxypeptidase domain	Peptidase M14, carboxypeptidase A	Peptidase M14, carboxypeptidase A
ETH2_0305700	154.552	3.25895	0.344119	9.47043	2.78699e-21	1.36456e-20	Promoter (<=1kb)	ATP-dependent heat shock protein, putative,ATPase family associated with various cellular activities (AAA)/AAA domain (Cdc48 subfamily), putative	AAA+ ATPase domain;ATPase, AAA-type, core;Heat shock protein HslU;Clp ATPase, C-terminal;P-loop containing nucleoside triphosphate hydrolase	ATPase, AAA-type, core;ATPase, AAA-type, core;Clp ATPase, C-terminal	AAA+ ATPase domain;Clp ATPase, C-terminal
ETH2_1320600	434.617	3.25913	0.166891	19.5286	6.27838e-85	2.44177e-83	#N/A	hypothetical protein, conserved	N/A	N/A	N/A
ETH2_0856400	90.56	3.26049	0.406634	8.01823	1.07279e-15	4.13813e-15	#N/A	hypothetical protein, conserved	N/A	N/A	N/A
ETH2_0952100	92.2041	3.27162	0.370393	8.83283	1.02059e-18	4.48475e-18	Promoter (<=1kb)	AGAP004734-PA, related	N/A	N/A	N/A
ETH2_1583000	98.7097	3.27957	0.470916	6.96425	3.30165e-12	1.07793e-11	#N/A	Fasciclin domain containing protein, putative	FAS1 domain;FAS1 domain superfamily	FAS1 domain	N/A
ETH2_1458500	943.435	3.28286	0.20952	15.6684	2.48577e-55	4.08609e-54	#N/A	hypothetical protein, conserved	N/A	N/A	N/A
ETH2_1335400	28.831	3.28669	0.834394	3.93902	8.18157e-05	0.000165363	Promoter (<=1kb)	Ydr279p protein family (RNase H2 complex component), putative	N/A	N/A	N/A
ETH2_1531700	172.212	3.29084	0.388669	8.46695	2.51905e-17	1.04487e-16	#N/A	hypothetical protein	N/A	N/A	N/A
ETH2_1437500	397.429	3.29199	0.4152	7.92869	2.21467e-15	8.39683e-15	#N/A	serine palmitoyltransferase, putative	Aminotransferase, class-II, pyridoxal-phosphate binding site;Aminotransferase, class I/classII;Pyridoxal phosphate-dependent transferase	Aminotransferase, class I/classII	N/A
ETH2_0631000	49.8212	3.31304	1.11375	2.97468	0.00293298	0.00509423	Distal Intergenic	unspecified product	N/A	N/A	N/A
ETH2_1462500	83.3352	3.31824	0.35797	9.26961	1.86834e-20	8.85468e-20	#N/A	HIT domain-containing protein, putative	Histidine triad (HIT) protein;HIT-like domain;Histidine triad, conserved site;HIT-like superfamily	Histidine triad (HIT) protein	N/A
ETH2_1141900	17.1882	3.32112	0.855732	3.88103	0.000104017	0.000209003	#N/A	SAG family member	Sporulated oocyst TA4 antigen	Sporulated oocyst TA4 antigen	N/A
ETH2_1053800	26.1405	2.37183	0.524558	4.52157	6.13816e-06	1.371e-05	#N/A	nuclear transport factor 2, putative	Nuclear transport factor 2;Nuclear transport factor 2, eukaryote;NTF2-like domain superfamily	Nuclear transport factor 2	N/A
ETH2_1548200	28.2947	3.32905	0.754025	4.41504	1.00993e-05	2.20103e-05	Promoter (<=1kb)	cytochrome b5, putative	Cytochrome b5-like heme/steroid binding domain;Cytochrome b5, heme-binding site;Cytochrome b5-like heme/steroid binding domain superfamily	Cytochrome b5-like heme/steroid binding domain	Cytochrome b5-like heme/steroid binding domain
ETH2_1365200	55.028	3.33035	0.435532	7.64663	2.06317e-14	7.46242e-14	#N/A	Myosin head (motor domain), putative	Myosin head, motor domain;P-loop containing nucleoside triphosphate hydrolase	Myosin head, motor domain	N/A
ETH2_1231100	105.408	3.33792	0.395036	8.44966	2.92162e-17	1.20721e-16	#N/A	short chain dehydrogenase, putative	Short-chain dehydrogenase/reductase SDR;Short-chain dehydrogenase/reductase, conserved site;NAD(P)-binding domain superfamily	Short-chain dehydrogenase/reductase SDR	N/A
ETH2_1327600	404.961	3.34056	0.194737	17.1542	5.84494e-66	1.30474e-64	#N/A	hypothetical protein, conserved	BRCT domain;BRCT domain superfamily	N/A	N/A
ETH2_0729900	24.1513	3.34123	0.692386	4.82568	1.39526e-06	3.26224e-06	Promoter (<=1kb)	Alpha/beta hydrolase family, putative	Trypanosoma cruzi ribosomal protein P2-like;Serine aminopeptidase, S33;Alpha/Beta hydrolase fold	Serine aminopeptidase, S33	N/A
ETH2_0410900	48.1614	3.34477	0.450011	7.43263	1.06456e-13	3.73761e-13	#N/A	hypothetical protein, conserved	N/A	N/A	N/A
ETH2_0847700	135.612	3.34837	0.458335	7.3055	2.76234e-13	9.48651e-13	#N/A	hypothetical protein, conserved	N/A	N/A	N/A
ETH2_0415000	56.7453	3.35206	0.60813	5.51208	3.54625e-08	9.21049e-08	#N/A	hypothetical protein	N/A	N/A	N/A
ETH2_1244500	16.2549	3.35689	0.968584	3.46577	0.000528717	0.00099854	Promoter (<=1kb)	hypothetical protein, conserved	N/A	N/A	N/A
ETH2_0937300	139.902	3.36152	0.264819	12.6937	6.41256e-37	5.70552e-36	Promoter (<=1kb)	Probable serine protease, related	PDZ domain;Peptidase S1, PA clan;PDZ superfamily;PDZ domain 6	PDZ domain 6	PDZ domain
ETH2_0705800	199.657	3.36499	0.241606	13.9276	4.30624e-44	4.84211e-43	#N/A	hypothetical protein, conserved	N/A	N/A	N/A
ETH2_0923900	927.968	3.36794	0.184101	18.294	9.24225e-75	2.65144e-73	Promoter (<=1kb)	pumilio-family RNA binding repeat domain-containing protein, putative	Pumilio RNA-binding repeat;Armadillo-type fold;Pumilio homology domain;Pumilio, RNA binding domain	Pumilio RNA-binding repeat	Pumilio RNA-binding repeat
ETH2_1131000	365.273	3.36821	0.202495	16.6335	3.98444e-62	7.93208e-61	#N/A	hypothetical protein, conserved	N/A	N/A	N/A
ETH2_1109100	16.8018	3.36845	0.848912	3.96796	7.24897e-05	0.000147105	#N/A	serine/threonine protein kinase, putative	Protein kinase domain;Serine/threonine-protein kinase, active site;Protein kinase-like domain superfamily;Protein kinase, ATP binding site;Doublecortin domain superfamily	Protein kinase domain	Protein kinase domain
ETH2_1464600	58.6038	3.3694	0.406362	8.29162	1.1172e-16	4.51487e-16	Promoter (<=1kb)	hypothetical protein, conserved	Peptidase S1C;Peptidase S1, PA clan;Protease Do-like, PDZ domain	Protease Do-like, PDZ domain	N/A
ETH2_0205800	18.8561	3.37033	0.713369	4.72452	2.30658e-06	5.30584e-06	#N/A	hypothetical protein, conserved	Primary ciliary dyskinesia protein 1	N/A	N/A
ETH2_1009000	142.454	3.37363	0.286773	11.7641	5.9754e-32	4.38138e-31	Promoter (<=1kb)	hypothetical protein	N/A	N/A	N/A
ETH2_0927700	10659	3.37418	0.0845341	39.915	0	0	#N/A	SAG family member (sag10)	Sporulated oocyst TA4 antigen	Sporulated oocyst TA4 antigen	N/A
ETH2_0952700	89.4837	3.37705	0.340754	9.91052	3.74698e-23	1.96736e-22	#N/A	Sialic-acid binding micronemal adhesive repeat, putative	Micronemal adhesive repeat, sialic-acid binding	Micronemal adhesive repeat, sialic-acid binding	N/A
ETH2_0319100	107.502	3.3792	0.429658	7.86486	3.69514e-15	1.3843e-14	Promoter (<=1kb)	hypothetical protein,hypothetical protein, conserved	N/A	N/A	N/A
ETH2_1570200	218.08	3.38078	0.390514	8.65726	4.83258e-18	2.06817e-17	#N/A	hypothetical protein, conserved	N/A	N/A	N/A
ETH2_0805200	632.902	3.38223	0.150431	22.4835	6.01431e-112	4.0516e-110	Promoter (<=1kb)	microneme protein MIC3, putative	N/A	N/A	N/A
ETH2_1319300	826.344	3.38786	0.198584	17.0601	2.93959e-65	6.37333e-64	Promoter (<=1kb)	prolyl endopeptidase, putative	Peptidase S9, prolyl oligopeptidase, catalytic domain;Peptidase S9A, prolyl oligopeptidase;Peptidase S9, serine active site;Peptidase S9A, N-terminal domain;Alpha/Beta hydrolase fold	Peptidase S9, prolyl oligopeptidase, catalytic domain;Peptidase S9A, N-terminal domain	N/A
ETH2_0632200	91.8094	3.38865	0.336331	10.0753	7.10075e-24	3.85988e-23	#N/A	hypothetical protein	N/A	N/A	N/A
ETH2_1226700	18.3084	3.39159	0.738889	4.59013	4.42977e-06	1.00008e-05	#N/A	hypothetical protein, conserved	N/A	N/A	N/A
ETH2_1128600	207.357	3.40034	0.333034	10.2102	1.78551e-24	9.96425e-24	#N/A	hypothetical protein, conserved	N/A	N/A	N/A
ETH2_1326800	776.836	3.40416	0.185715	18.33	4.76523e-75	1.38283e-73	Promoter (<=1kb)	Aurora kinase, putative	Protein kinase domain;Serine/threonine-protein kinase, active site;Protein kinase-like domain superfamily;Protein kinase, ATP binding site;Aurora kinase	Protein kinase domain	Protein kinase domain
ETH2_0802100	906.135	3.40576	0.256945	13.2548	4.232e-40	4.13607e-39	Promoter (<=1kb)	CMGC kinase, MAPK family, putative	Protein kinase domain;Mitogen-activated protein (MAP) kinase, conserved site;Serine/threonine-protein kinase, active site;Protein kinase-like domain superfamily;Protein kinase, ATP binding site	Protein kinase domain	Protein kinase domain
ETH2_1057300	37.2435	3.40648	0.616763	5.52316	3.32947e-08	8.65939e-08	#N/A	hypothetical protein, conserved	N/A	N/A	N/A
ETH2_1247000	23.7344	3.41	0.724429	4.70716	2.51193e-06	5.77117e-06	#N/A	Domain of unknown function (DUF3458), putative	Peptidase M1, alanyl aminopeptidase;Peptidase M1, membrane alanine aminopeptidase;Peptidase M1, alanyl aminopeptidase, C-terminal;Peptidase M1, alanyl aminopeptidase, Ig-like fold;Aminopeptidase N-like , N-terminal	Peptidase M1, membrane alanine aminopeptidase;Peptidase M1, alanyl aminopeptidase, Ig-like fold;Peptidase M1, alanyl aminopeptidase, C-terminal	N/A
ETH2_1219300	251.952	3.41302	0.232591	14.6739	9.47409e-49	1.23458e-47	#N/A	DNA repair protein, putative	SNF2, N-terminal;Zinc finger, RING-type;Helicase superfamily 1/2, ATP-binding domain;Zinc finger, RING-type, conserved site;P-loop containing nucleoside triphosphate hydrolase	SNF2, N-terminal;Zinc finger, RING-type	Zinc finger, RING-type;Helicase superfamily 1/2, ATP-binding domain
ETH2_1534400	96.2943	3.41848	0.352164	9.70706	2.81345e-22	1.42562e-21	Promoter (<=1kb)	ABC transporter, putative	ABC transporter-like, ATP-binding domain;AAA+ ATPase domain;ABC-2 type transporter;ABC transporter-like, conserved site;P-loop containing nucleoside triphosphate hydrolase	ABC transporter-like, ATP-binding domain;ABC-2 type transporter	AAA+ ATPase domain
ETH2_1239000	37.7652	3.42191	0.524	6.53036	6.56123e-11	1.98256e-10	#N/A	hypothetical protein, conserved	N/A	N/A	N/A
ETH2_0830800	165.708	3.4277	0.324297	10.5696	4.121e-26	2.43675e-25	Promoter (<=1kb)	hypothetical protein, conserved	N/A	N/A	N/A
ETH2_0643900	219.465	3.44488	0.290257	11.8684	1.72786e-32	1.29589e-31	#N/A	ankyrin repeat protein, putative	Ankyrin repeat;Ankyrin repeat-containing domain;Ankyrin repeat-containing domain superfamily	Ankyrin repeat-containing domain	Ankyrin repeat
ETH2_1051100	273.855	3.44538	0.516921	6.66519	2.64329e-11	8.17363e-11	#N/A	hypothetical protein, conserved	N/A	N/A	N/A
ETH2_1130100	40.0206	3.44971	0.664213	5.19368	2.06175e-07	5.09863e-07	Promoter (<=1kb)	Kinase-like, putative	Protein kinase domain;Protein kinase-like domain superfamily	N/A	N/A
ETH2_0612200	1091.58	3.45673	0.119361	28.9604	2.07697e-184	3.73113e-182	#N/A	hypothetical protein, conserved	N/A	N/A	N/A
ETH2_0418300	150.725	3.45784	0.299719	11.5369	8.59415e-31	6.00397e-30	#N/A	bystin, putative	Bystin	Bystin	N/A
ETH2_0846800	38.7655	3.46184	0.68831	5.02948	4.91809e-07	1.192e-06	#N/A	hypothetical protein, conserved	Endo-1,3(4)-beta-glucanase;Glycosyl hydrolase family 81, C-terminal domain	Glycosyl hydrolase family 81, C-terminal domain	N/A
ETH2_0951900	44.4597	3.4698	0.775764	4.47275	7.72211e-06	1.7071e-05	#N/A	Tyrosine kinase-like (TKL) protein, putative	Protein kinase domain;Serine/threonine-protein kinase, active site;Protein kinase-like domain superfamily;Protein kinase, ATP binding site	Protein kinase domain	Protein kinase domain
ETH2_1349500	179.507	3.47007	0.263236	13.1823	1.10905e-39	1.07279e-38	#N/A	duplicated carbonic anhydrase, putative	Alpha carbonic anhydrase domain;Carbonic anhydrase, alpha-class;Alpha carbonic anhydrase domain superfamily	Alpha carbonic anhydrase domain	Alpha carbonic anhydrase domain
ETH2_1109000	59.3783	3.47212	0.379835	9.14113	6.18038e-20	2.87314e-19	#N/A	hypothetical protein, conserved,hypothetical protein, conserved,hypothetical protein, conserved	TNFR/NGFR cysteine-rich region;Growth factor receptor cysteine-rich domain superfamily;Tyrosine-protein kinase ephrin type A/B receptor-like	Tyrosine-protein kinase ephrin type A/B receptor-like	N/A
ETH2_1374200	257.142	3.4734	0.2621	13.2522	4.38277e-40	4.27236e-39	Distal Intergenic	peptidase family M48 domain-containing protein, putative	Peptidase M48;CAAX prenyl protease 1;CAAX prenyl protease 1, N-terminal	Peptidase M48;CAAX prenyl protease 1, N-terminal	N/A
ETH2_1208100	10.8289	3.47501	1.0205	3.40522	0.000661117	0.00123806	Promoter (<=1kb)	WD domain, G-beta repeat-containing protein, putative	WD40 repeat;WD40 repeat, conserved site;WD40-repeat-containing domain superfamily	WD40 repeat	WD40 repeat
ETH2_1359500	57.873	3.47682	0.616748	5.63735	1.72689e-08	4.5653e-08	#N/A	hypothetical protein, conserved	N/A	N/A	N/A
ETH2_0949900	30.815	3.47764	1.14292	3.04277	0.00234413	0.00412464	#N/A	hypothetical protein, conserved	N/A	N/A	N/A
ETH2_0313700	42.7517	3.4943	0.605481	5.77111	7.87521e-09	2.11755e-08	Promoter (<=1kb)	elongation factor ts, putative	Translation elongation factor EFTs/EF1B;UBA-like superfamily;Translation elongation factor EFTs/EF1B, dimerisation;Elongation factor Ts, dimerisation domain superfamily	Translation elongation factor EFTs/EF1B, dimerisation	N/A
ETH2_1560300	1039.36	3.49891	0.277109	12.6265	1.50869e-36	1.31141e-35	Distal Intergenic	hypothetical protein, conserved	N/A	N/A	N/A
ETH2_0420800	115.379	3.50139	0.945642	3.70266	0.000213353	0.000417574	Promoter (<=1kb)	CPW-WPC domain-containing protein, putative	CPW-WPC domain	CPW-WPC domain	CPW-WPC domain
ETH2_1370200	17.5444	3.50724	0.916484	3.82684	0.000129797	0.000258123	Distal Intergenic	hypothetical protein, conserved	N/A	N/A	N/A
ETH2_1055100	516.143	3.51582	0.204945	17.155	5.77192e-66	1.29226e-64	Promoter (<=1kb)	40s ribosomal protein S20, putative	Ribosomal protein S10;Ribosomal protein S10, eukaryotic/archaeal;Ribosomal protein S10 domain;Ribosomal protein S10 domain superfamily	Ribosomal protein S10 domain	Ribosomal protein S10 domain
ETH2_1221600	429.19	3.52453	0.51545	6.83777	8.04368e-12	2.57487e-11	#N/A	hypothetical protein, conserved	N/A	N/A	N/A
ETH2_1548300	145.844	3.53911	0.287133	12.3257	6.59085e-35	5.376e-34	#N/A	DnaJ domain-containing protein, putative	DnaJ domain;Chaperone J-domain superfamily	DnaJ domain	DnaJ domain
ETH2_0818600	48.6041	3.53959	0.533223	6.63809	3.17775e-11	9.79017e-11	#N/A	Polycystin cation channel, putative	Polycystin cation channel, PKD1/PKD2	Polycystin cation channel, PKD1/PKD2	N/A
ETH2_0734500	3363.25	3.54051	0.205104	17.2621	9.08221e-67	2.04553e-65	#N/A	KH domain-containing protein, putative	K Homology domain;K Homology domain, type 1;K Homology domain, type 1 superfamily	K Homology domain, type 1	K Homology domain
ETH2_1039000	31.7118	2.25235	0.462305	4.87201	1.10471e-06	2.60632e-06	#N/A	hypothetical protein	N/A	N/A	N/A
ETH2_1443400	61.0829	3.54074	0.483652	7.32085	2.46399e-13	8.47732e-13	#N/A	SAG family member	N/A	N/A	N/A
ETH2_1136900	239.081	3.54669	0.21885	16.206	4.57238e-59	8.27304e-58	Promoter (<=1kb)	Translation initiation factor SUI1, putative	SUI1 domain;PUA-like superfamily;SUI1 domain superfamily;Eukaryotic translation initiation factor 2D;Eukaryotic translation initiation factor 2D, SUI1 domain;Pre-PUA domain	SUI1 domain;Pre-PUA domain	N/A
ETH2_0506400	327.476	3.54901	0.209006	16.9804	1.1469e-64	2.43073e-63	#N/A	RAP domain containing protein, putative	RAP domain	RAP domain	RAP domain
ETH2_1504600	153.708	3.5635	0.763173	4.66932	3.02202e-06	6.90316e-06	Promoter (<=1kb)	cAMP-specific 3',5'-cyclic phosphodiesterase, putative,hypothetical protein	3'5'-cyclic nucleotide phosphodiesterase, catalytic domain;HD/PDEase domain;3'5'-cyclic nucleotide phosphodiesterase;3'5'-cyclic nucleotide phosphodiesterase, conserved site	3'5'-cyclic nucleotide phosphodiesterase, catalytic domain	HD/PDEase domain
ETH2_1588100	369.759	3.5647	0.586525	6.07766	1.21952e-09	3.4231e-09	Promoter (<=1kb)	WD domain, G-beta repeat, putative	WD40 repeat;Peptidase M20;Peptidase M20, dimerisation domain;Glutamine amidotransferase type 2 domain;Nucleophile aminohydrolases, N-terminal;WD40-repeat-containing domain superfamily	WD40 repeat;Peptidase M20;Peptidase M20, dimerisation domain	WD40 repeat
ETH2_1582800	27.9932	3.56753	0.891708	4.00078	6.31343e-05	0.000129022	#N/A	notch (DSL) domain-containing protein, putative	Notch domain;Notch-like domain superfamily	Notch domain	Notch domain
ETH2_1513300	183.295	3.58801	0.315456	11.374	5.63212e-30	3.81457e-29	Promoter (<=1kb)	hypothetical protein, conserved	N/A	N/A	N/A
ETH2_0819200	7.14861	3.58993	1.19077	3.0148	0.00257153	0.00449749	#N/A	Alpha amylase, catalytic domain containing protein, putative	Fibronectin type III;Glycosyl hydrolase, family 13, catalytic domain;Alpha-amylase, C-terminal beta-sheet;Glycoside hydrolase superfamily;Fibronectin type III superfamily	Glycosyl hydrolase, family 13, catalytic domain;Alpha-amylase, C-terminal beta-sheet	Fibronectin type III;Glycosyl hydrolase, family 13, catalytic domain
ETH2_1033700	175.909	3.60274	0.318322	11.3179	1.0699e-29	7.17549e-29	#N/A	Kelch motif/Galactose oxidase, central domain containing protein, putative	Kelch-type beta propeller	N/A	N/A
ETH2_1142800	16.2087	3.61414	0.812797	4.44655	8.72605e-06	1.91836e-05	#N/A	SAG family member	Sporulated oocyst TA4 antigen	Sporulated oocyst TA4 antigen	N/A
ETH2_0318700	7.44537	3.61683	1.18058	3.06361	0.00218684	0.00385687	#N/A	hypothetical protein	Apple domain;PAN/Apple domain	PAN/Apple domain;PAN/Apple domain	Apple domain
ETH2_1116200	24.9536	3.62469	0.700318	5.17578	2.26966e-07	5.60359e-07	Promoter (<=1kb)	hypothetical protein	N/A	N/A	N/A
ETH2_0101900	33.3431	3.63488	1.27751	2.84527	0.00443732	0.00755065	#N/A	Kinesin motor domain containing protein, putative	Kinesin motor domain;P-loop containing nucleoside triphosphate hydrolase;Kinesin-like protein	Kinesin motor domain	Kinesin motor domain
ETH2_1482600	11.8517	3.64175	1.26986	2.86785	0.00413276	0.00706587	#N/A	hypothetical protein, conserved	N/A	N/A	N/A
ETH2_0318600	13.3552	3.64438	0.914532	3.98497	6.74896e-05	0.000137475	#N/A	hypothetical protein, conserved,hypothetical protein, conserved,hypothetical protein, conserved,hypothetical protein, conserved,hypothetical protein, conserved,hypothetical protein, conserved,hypothetical protein, conserved,hypothetical protein, conserved	Growth factor receptor cysteine-rich domain superfamily	N/A	N/A
ETH2_1127700	56.1031	3.65504	0.409367	8.9285	4.31832e-19	1.92109e-18	Promoter (<=1kb)	hypothetical protein, conserved	N/A	N/A	N/A
ETH2_1060800	88.3674	3.65694	0.602478	6.06984	1.28038e-09	3.58726e-09	Promoter (<=1kb)	Calcium binding egf domain containing protein, related	EGF-type aspartate/asparagine hydroxylation site;EGF-like domain;Notch domain;EGF-like calcium-binding domain;Peptidase C11, clostripain;Growth factor receptor cysteine-rich domain superfamily;EGF-like calcium-binding, conserved site	Notch domain;Peptidase C11, clostripain;EGF-like calcium-binding domain	Notch domain;EGF-like calcium-binding domain;EGF-like domain
ETH2_0406900	46.8667	3.65752	0.913794	4.00257	6.26594e-05	0.000128121	#N/A	hypothetical protein, conserved	N/A	N/A	N/A
ETH2_0640300	315.98	3.66334	0.290062	12.6295	1.45221e-36	1.2667e-35	#N/A	hypothetical protein	N/A	N/A	N/A
ETH2_0316400	132.045	3.66578	0.320632	11.433	2.86104e-30	1.95885e-29	#N/A	hypothetical protein, conserved	N/A	N/A	N/A
ETH2_1207500	125.468	3.66718	0.294742	12.442	1.54531e-35	1.29262e-34	#N/A	type I fatty acid synthase, putative,Equisetin synthetase, related	Phosphopantetheine attachment site;Phosphopantetheine binding ACP domain;Fatty acyl-coenzyme A reductase, NAD-binding domain;Polyketide synthase, ketoreductase domain;Beta-ketoacyl synthase, N-terminal;Beta-ketoacyl synthase, C-terminal;Acyl transferase;Acyl transferase/acyl hydrolase/lysophospholipase;Malonyl-CoA ACP transacylase, ACP-binding;Thiolase-like;Beta-ketoacyl synthase, active site;Pol…	Beta-ketoacyl synthase, N-terminal;Phosphopantetheine binding ACP domain;Acyl transferase;Beta-ketoacyl synthase, C-terminal;Fatty acyl-coenzyme A reductase, NAD-binding domain;Polyketide synthase, ketoreductase domain;Polyketide synthase, dehydratase domain	Polyketide synthase, phosphopantetheine-binding domain;Polyketide synthase, beta-ketoacyl synthase domain;Polyketide synthase, dehydratase domain;Acyl transferase
ETH2_0412000	27.2061	3.6731	1.12916	3.25294	0.00114218	0.00208611	#N/A	hypothetical protein, conserved	N/A	N/A	N/A
ETH2_0808400	210.616	3.68622	0.235411	15.6586	2.9e-55	4.72581e-54	#N/A	Rhoptry kinase family protein ROP17, putative	Protein kinase domain;Serine/threonine-protein kinase, active site;Protein kinase-like domain superfamily;Protein kinase, ATP binding site	Protein kinase domain	Protein kinase domain
ETH2_15102200	327.393	3.69457	0.256388	14.4101	4.47305e-47	5.55085e-46	#N/A	transketolase, putative	Transketolase, N-terminal;Transketolase-like, pyrimidine-binding domain;Transketolase, bacterial-like;Transketolase C-terminal/Pyruvate-ferredoxin oxidoreductase domain II;Transketolase binding site;Thiamin diphosphate-binding fold;Transketolase family	Transketolase, N-terminal;Transketolase-like, pyrimidine-binding domain	Transketolase-like, pyrimidine-binding domain
ETH2_1584600	86.465	3.69631	0.402511	9.18312	4.18771e-20	1.95521e-19	Distal Intergenic	hypothetical protein, conserved	N/A	N/A	N/A
ETH2_1455100	39.4549	3.69905	0.624167	5.92638	3.0969e-09	8.54024e-09	#N/A	mpv17 / PMP22 family domain-containing protein, putative	Mpv17/PMP22	Mpv17/PMP22	N/A
ETH2_1540300	25.509	3.71498	0.674815	5.50519	3.68774e-08	9.55495e-08	#N/A	phosphoglucomutase/parafusin related protein 1, putative	Alpha-D-phosphohexomutase superfamily;Alpha-D-phosphohexomutase, alpha/beta/alpha domain I;Alpha-D-phosphohexomutase, alpha/beta/alpha domain II;Alpha-D-phosphohexomutase, alpha/beta/alpha domain III;Alpha-D-phosphohexomutase, alpha/beta/alpha I/II/III;Alpha-D-phosphohexomutase, conserved site;Alpha-D-phosphohexomutase, C-terminal domain superfamily	Alpha-D-phosphohexomutase, alpha/beta/alpha domain I;Alpha-D-phosphohexomutase, alpha/beta/alpha domain II;Alpha-D-phosphohexomutase, alpha/beta/alpha domain III	N/A
ETH2_1442900	17.4515	3.72182	0.915962	4.06329	4.83867e-05	9.96392e-05	#N/A	unspecified product	N/A	N/A	N/A
ETH2_1144500	15.475	3.72642	0.978447	3.8085	0.000139813	0.000277237	#N/A	hypothetical protein	N/A	N/A	N/A
ETH2_1255900	393.93	3.74733	0.678425	5.52358	3.32165e-08	8.64203e-08	#N/A	hypothetical protein, conserved	3'-5' exonuclease domain;HRDC-like superfamily;Ribonuclease H-like superfamily;Exosome complex exonuclease Rrp6-like	3'-5' exonuclease domain	N/A
ETH2_0530500	16.3324	3.76467	0.882243	4.26716	1.97975e-05	4.19702e-05	#N/A	hypothetical protein, conserved	Cilia- and flagella-associated protein 53;CFAP53/TCHP;Trichohyalin-plectin-homology domain	Trichohyalin-plectin-homology domain	N/A
ETH2_0703400	144.332	3.76693	0.277717	13.5639	6.55422e-42	6.81151e-41	#N/A	hypothetical protein, conserved	N/A	N/A	N/A
ETH2_1021700	122.669	3.77425	0.330298	11.4268	3.07261e-30	2.1018e-29	Promoter (<=1kb)	Kinase-like/Protein kinase domain/Protein tyrosine kinase, putative	Protein kinase domain;Protein kinase-like domain superfamily;Protein kinase, ATP binding site	Protein kinase domain	Protein kinase domain
ETH2_1250400	24.5412	3.775	0.963339	3.91866	8.9042e-05	0.000179728	#N/A	hypothetical protein, conserved	N/A	N/A	N/A
ETH2_1422000	29.8074	3.79388	0.603013	6.29154	3.14334e-10	9.18177e-10	#N/A	DNA/RNA non-specific endonuclease domain-containing protein , related	DNA/RNA non-specific endonuclease;Extracellular Endonuclease, subunit A;Non-specific endonuclease;His-Me finger superfamily	DNA/RNA non-specific endonuclease	Extracellular Endonuclease, subunit A;DNA/RNA non-specific endonuclease
ETH2_1051300	17.0483	3.80004	1.31535	2.889	0.0038647	0.00662407	Promoter (<=1kb)	hypothetical protein	N/A	N/A	N/A
ETH2_1582700	166.24	3.80492	0.252552	15.0658	2.71673e-51	3.89691e-50	Promoter (<=1kb)	mog1 protein, putative	Ran-interacting Mog1 protein;Mog1/PsbP, alpha/beta/alpha sandwich	Ran-interacting Mog1 protein	N/A
ETH2_1466100	156.635	3.8177	0.312781	12.2057	2.8992e-34	2.30258e-33	Promoter (<=1kb)	hypothetical protein, conserved	N/A	N/A	N/A
ETH2_0808100	38.7377	3.82803	0.960368	3.986	6.71971e-05	0.000136953	Promoter (<=1kb)	ornithine aminotransferase, putative	Aminotransferase class-III;Ornithine aminotransferase;Pyridoxal phosphate-dependent transferase	Aminotransferase class-III	N/A
ETH2_1550100	108.352	3.83418	0.346765	11.057	2.0278e-28	1.31781e-27	#N/A	Peptidyl-tRNA hydrolase PTH2, putative	Peptidyl-tRNA hydrolase, PTH2;Peptidyl-tRNA hydrolase II domain superfamily;Putative peptidyl-tRNA hydrolase PTRHD1	Peptidyl-tRNA hydrolase, PTH2	N/A
ETH2_1532200	235.46	3.84547	0.265046	14.5087	1.06736e-47	1.34444e-46	Promoter (<=1kb)	hypothetical protein, conserved	N/A	N/A	N/A
ETH2_1353500	43.8853	3.84855	0.611317	6.29552	3.06373e-10	8.9527e-10	Promoter (<=1kb)	Alba, putative	DNA/RNA-binding protein Alba-like;Alba-like domain superfamily	DNA/RNA-binding protein Alba-like	N/A
ETH2_0627900	25.0912	3.85128	1.12075	3.43635	0.000589613	0.00110938	#N/A	hypothetical protein, conserved	N/A	N/A	N/A
ETH2_1405000	211.162	3.85717	0.318849	12.0972	1.09305e-33	8.52852e-33	#N/A	hypothetical protein, conserved	N/A	N/A	N/A
ETH2_1225700	176.754	3.85736	0.320698	12.028	2.53187e-33	1.95127e-32	#N/A	p25-alpha/Doublecortin, putative	Doublecortin domain;P25-alpha;Doublecortin domain superfamily	Doublecortin domain;P25-alpha	Doublecortin domain
ETH2_1445400	48.7865	3.86464	0.596432	6.4796	9.19664e-11	2.75352e-10	#N/A	proteasome subunit alpha type 1, putative	Proteasome alpha-subunit, N-terminal domain;Proteasome, subunit alpha/beta;Proteasome alpha-type subunit;Nucleophile aminohydrolases, N-terminal;Proteasome subunit alpha 1	Proteasome, subunit alpha/beta;Proteasome alpha-subunit, N-terminal domain	Proteasome alpha-subunit, N-terminal domain
ETH2_0516200	101.256	3.86484	0.53743	7.19134	6.41565e-13	2.16679e-12	Promoter (<=1kb)	hypothetical protein, conserved	N/A	N/A	N/A
ETH2_0516300	24.2223	3.87189	0.855797	4.52431	6.05941e-06	1.35461e-05	Promoter (<=1kb)	hypothetical protein, conserved	N/A	N/A	N/A
ETH2_1325600	401.665	3.88247	0.202566	19.1664	7.05719e-82	2.48815e-80	Promoter (<=1kb)	alpha-glucan water dikinase 1, putative	Pyruvate phosphate dikinase, AMP/ATP-binding	Pyruvate phosphate dikinase, AMP/ATP-binding	N/A
ETH2_1154600	70.9452	3.88363	0.905354	4.28962	1.78979e-05	3.81252e-05	#N/A	conserved protein, unknown function	N/A	N/A	N/A
ETH2_1111300	38.1466	3.88852	0.810746	4.79622	1.61684e-06	3.76515e-06	#N/A	hypothetical protein, conserved	EGF-like domain;EGF-like calcium-binding domain	N/A	EGF-like calcium-binding domain;EGF-like domain
ETH2_0318400	18.4364	3.89862	1.36424	2.85773	0.00426688	0.00728033	#N/A	Radial spokehead-like protein, putative	Radial spokehead-like protein	Radial spokehead-like protein	N/A
ETH2_1428200	47.7017	3.90696	0.809095	4.82881	1.37354e-06	3.21245e-06	#N/A	cysteine protease domain containing protein, putative	OTU domain;Papain-like cysteine peptidase superfamily	OTU domain	N/A
ETH2_1265600	2991.2	3.91239	0.100653	38.8702	0	0	#N/A	hypothetical protein, conserved	N/A	N/A	N/A
ETH2_1370800	625.317	3.91335	0.357891	10.9345	7.88727e-28	5.03464e-27	#N/A	hypothetical protein, conserved	N/A	N/A	N/A
ETH2_0309100	219.133	3.91442	0.7115	5.50165	3.76259e-08	9.74553e-08	#N/A	Queuine tRNA-ribosyltransferase, putative	HMG-I/HMG-Y, DNA-binding, conserved site;tRNA-guanine(15) transglycosylase-like;Queuine tRNA-ribosyltransferase-like	tRNA-guanine(15) transglycosylase-like	N/A
ETH2_1203700	36.0034	3.92167	0.585382	6.69934	2.09366e-11	6.52754e-11	#N/A	hypothetical protein, conserved	Orofacial cleft 1 candidate gene 1 protein	N/A	N/A
ETH2_1135500	179.22	3.93467	0.351243	11.2021	3.97991e-29	2.63176e-28	#N/A	STOP protein, putative	Stabilizer of axonemal microtubules 1/2	N/A	N/A
ETH2_0846200	637.403	3.9371	0.137056	28.7262	1.79437e-181	3.14849e-179	#N/A	hypothetical protein, conserved	N/A	N/A	N/A
ETH2_1328400	81.8107	3.94601	0.374051	10.5494	5.11175e-26	3.01078e-25	#N/A	hypothetical protein	N/A	N/A	N/A
ETH2_0826600	67.2137	3.95375	0.444939	8.88605	6.33202e-19	2.80535e-18	#N/A	Dynein heavy chain 3, axonemal, related	Dynein heavy chain region D6 P-loop domain;Dynein heavy chain, tail;Dynein heavy chain, linker;Dynein heavy chain, AAA module D4;Dynein heavy chain, coiled coil stalk;P-loop containing nucleoside triphosphate hydrolase;Dynein heavy chain, hydrolytic ATP-binding dynein motor region;Dynein heavy chain, ATP-binding dynein motor region;Dynein heavy chain, C-terminal domain;Dynein heavy chain, AAA 5 e…	Dynein heavy chain region D6 P-loop domain;Dynein heavy chain, tail;Dynein heavy chain, linker;Dynein heavy chain, hydrolytic ATP-binding dynein motor region;Dynein heavy chain, coiled coil stalk;Dynein heavy chain, AAA module D4;Dynein heavy chain, ATP-binding dynein motor region;Dynein heavy chain, AAA 5 extension domain;Dynein heavy chain 3, AAA+ lid domain;Dynein heavy chain AAA lid domain;Dy…	N/A
ETH2_1406800	124.12	3.96175	0.336238	11.7826	4.79879e-32	3.53928e-31	Promoter (<=1kb)	replication factor-A C terminal domain-containing protein, putative	OB-fold nucleic acid binding domain, AA-tRNA synthetase-type;Nucleic acid-binding, OB-fold;Replication factor A, C-terminal;Replication protein A, OB domain	OB-fold nucleic acid binding domain, AA-tRNA synthetase-type;Replication factor A, C-terminal;Replication protein A, OB domain	N/A
ETH2_1547700	328.528	3.96779	0.319481	12.4195	2.04931e-35	1.70474e-34	Promoter (<=1kb)	peroxisomal membrane protein, putative	Mitochondrial substrate/solute carrier;Mitochondrial carrier domain superfamily	Mitochondrial substrate/solute carrier	N/A
ETH2_0653100	11.1337	3.97065	1.3329	2.97895	0.00289236	0.00502599	#N/A	WD domain, G-beta repeat, putative	WD40 repeat;WD40-repeat-containing domain superfamily	N/A	WD40 repeat
ETH2_0635000	19.7329	3.97747	0.870817	4.56751	4.93544e-06	1.11158e-05	#N/A	septum formation protein maf, putative	Nucleoside triphosphate pyrophosphatase Maf-like protein;Inosine triphosphate pyrophosphatase-like	Nucleoside triphosphate pyrophosphatase Maf-like protein	N/A
ETH2_1220300	49.7893	3.98105	0.629499	6.32416	2.5462e-10	7.4635e-10	Promoter (<=1kb)	hypothetical protein, conserved	N/A	N/A	N/A
ETH2_0903200	138.346	3.98319	0.363431	10.9599	5.95361e-28	3.81324e-27	Promoter (<=1kb)	signal peptidase subunit, putative	Signal peptidase complex subunit 3	Signal peptidase complex subunit 3	N/A
ETH2_1334400	255.494	3.99082	0.588375	6.78278	1.17884e-11	3.73555e-11	#N/A	hypothetical protein, conserved	N/A	N/A	N/A
ETH2_0408000	113.572	3.99703	0.488889	8.17575	2.94043e-16	1.16338e-15	#N/A	Chromo (CHRromatin Organisation MOdifier) domain containing protein, putative	Chromo/chromo shadow domain;Chromo-like domain superfamily;Chromo domain	Chromo domain	N/A
ETH2_0103100	101.059	3.99875	0.419772	9.526	1.63456e-21	8.0712e-21	Promoter (<=1kb)	hypothetical protein, conserved	N/A	N/A	N/A
ETH2_1560500	1375.24	4.00125	0.169229	23.644	1.35904e-123	1.16522e-121	Promoter (<=1kb)	Zinc finger CCCH domain-containing protein, related	Zinc finger, CCCH-type;Zinc finger, CCCH-type superfamily	N/A	Zinc finger, CCCH-type
ETH2_1412100	70.8438	4.00284	0.568622	7.03955	1.92866e-12	6.35169e-12	Promoter (<=1kb)	hypothetical protein, conserved	N/A	N/A	N/A
ETH2_1408100	92.2908	4.00683	0.435566	9.19914	3.60824e-20	1.68989e-19	Promoter (<=1kb)	3-methyl-2-oxobutanoate hydroxymethyltransferase, putative	Ketopantoate hydroxymethyltransferase;6-phosphogluconate dehydrogenase-like, C-terminal domain superfamily;Ketopantoate reductase, N-terminal domain;Ketopantoate reductase, C-terminal domain;Pyruvate/Phosphoenolpyruvate kinase-like domain superfamily	Ketopantoate hydroxymethyltransferase;Ketopantoate reductase, N-terminal domain;Ketopantoate reductase, C-terminal domain	N/A
ETH2_1467300	125.851	4.02572	0.37997	10.5948	3.14893e-26	1.87519e-25	Promoter (1-2kb)	hypothetical protein, conserved	N/A	N/A	N/A
ETH2_0523900	19.2783	4.03986	1.33286	3.03098	0.00243764	0.00427648	#N/A	hypothetical protein	Trypanosoma cruzi ribosomal protein P2-like	N/A	N/A
ETH2_1464100	38.2757	4.04651	1.29649	3.12113	0.00180157	0.00320964	#N/A	hypothetical protein, conserved	N/A	N/A	N/A
ETH2_1465200	35.5886	4.04935	0.768805	5.26707	1.38618e-07	3.46546e-07	Promoter (<=1kb)	hypothetical protein, conserved	N/A	N/A	N/A
ETH2_0735200	7.07754	4.05114	1.43793	2.81733	0.00484243	0.00820484	Distal Intergenic	hypothetical protein, conserved	N/A	N/A	N/A
ETH2_1369600	149.014	4.06879	0.406235	10.0159	1.29828e-23	6.98183e-23	#N/A	Zinc carboxypeptidase, putative	Peptidase M14, carboxypeptidase A	Peptidase M14, carboxypeptidase A	N/A
ETH2_15102300	182.45	4.09165	0.42172	9.70231	2.94762e-22	1.4926e-21	Promoter (<=1kb)	hypothetical protein, conserved	N/A	N/A	N/A
ETH2_0313900	341.66	4.09399	0.251866	16.2547	2.07044e-59	3.81012e-58	Promoter (<=1kb)	hypothetical protein, conserved	N/A	N/A	N/A
ETH2_1039800	16.3218	4.09966	1.00124	4.09458	4.22927e-05	8.75201e-05	#N/A	hypothetical protein, conserved	N/A	N/A	N/A
ETH2_0306700	119.378	4.10054	0.481509	8.51602	1.65131e-17	6.91405e-17	Promoter (<=1kb)	hypothetical protein, conserved	N/A	N/A	N/A
ETH2_0603900	89.5165	4.10488	0.713656	5.7519	8.82454e-09	2.36775e-08	Promoter (<=1kb)	hypothetical protein, conserved	Zinc finger, CCCH-type	N/A	N/A
ETH2_1560600	82.5366	4.10992	0.480924	8.54587	1.2757e-17	5.35921e-17	Promoter (<=1kb)	phosphofructokinase, putative	Phosphofructokinase domain;Pyrophosphate-dependent phosphofructokinase PfpB;ATP-dependent 6-phosphofructokinase;Phosphofructokinase superfamily	Phosphofructokinase domain	N/A
ETH2_0516700	35.5307	4.11043	0.78422	5.24143	1.59337e-07	3.96895e-07	#N/A	hypothetical protein, conserved	N/A	N/A	N/A
ETH2_0731600	106.636	4.11187	0.501602	8.19748	2.45474e-16	9.73764e-16	#N/A	Phosphatidylethanolamine-binding protein, putative	Phosphatidylethanolamine-binding, conserved site;Phosphatidylethanolamine-binding protein;Phosphatidylethanolamine-binding protein, eukaryotic;PEBP-like superfamily	Phosphatidylethanolamine-binding protein	N/A
ETH2_1339300	89.2237	4.11596	0.428477	9.60602	7.5408e-22	3.76541e-21	#N/A	Low molecular weight phosphotyrosine protein phosphatase, putative	Protein-tyrosine phosphatase, low molecular weight;Phosphotyrosine protein phosphatase I;Phosphotyrosine protein phosphatase I superfamily	Phosphotyrosine protein phosphatase I	Phosphotyrosine protein phosphatase I
ETH2_1021900	84.2061	4.11805	0.457859	8.99416	2.38056e-19	1.07553e-18	#N/A	NOL1/NOP2/sun family protein, putative	SAM-dependent methyltransferase RsmB/NOP2-type;PUA-like superfamily;Bacterial Fmu (Sun)/eukaryotic nucleolar NOL1/Nop2p, conserved site;RNA (C5-cytosine) methyltransferase;S-adenosyl-L-methionine-dependent methyltransferase	SAM-dependent methyltransferase RsmB/NOP2-type	N/A
ETH2_1338400	210.366	4.12489	0.259724	15.8818	8.46569e-57	1.43214e-55	#N/A	hypothetical protein, conserved	N/A	N/A	N/A
ETH2_1230300	814.944	4.14681	0.140549	29.5044	2.5304e-191	5.02418e-189	#N/A	hypothetical protein, conserved	N/A	N/A	N/A
ETH2_1130300	223.727	4.14688	0.75764	5.47342	4.41436e-08	1.1379e-07	#N/A	hypothetical protein, conserved	Organic solute transporter subunit alpha/Transmembrane protein 184	Organic solute transporter subunit alpha/Transmembrane protein 184	N/A
ETH2_1406100	70.167	4.14935	0.517203	8.02267	1.03472e-15	3.99332e-15	Promoter (<=1kb)	Protein of unknown function (DUF974), putative	Trafficking protein particle complex subunit 13	Trafficking protein particle complex subunit 13	N/A
ETH2_1444300	1269.94	4.16286	0.111127	37.4604	4.06574e-307	2.04507e-304	#N/A	SAG family member (sag20)	N/A	N/A	N/A
ETH2_0530600	123.11	4.16682	0.392361	10.6199	2.40918e-26	1.44493e-25	#N/A	Dynein heavy chain, putative	Dynein heavy chain region D6 P-loop domain;Dynein heavy chain, linker;Dynein heavy chain, AAA module D4;Dynein heavy chain, coiled coil stalk;Dynein heavy chain;P-loop containing nucleoside triphosphate hydrolase;Dynein heavy chain, hydrolytic ATP-binding dynein motor region;Dynein heavy chain, ATP-binding dynein motor region;Dynein heavy chain, C-terminal domain;Dynein heavy chain, AAA 5 extensi…	Dynein heavy chain region D6 P-loop domain;Dynein heavy chain, linker;Dynein heavy chain, hydrolytic ATP-binding dynein motor region;Dynein heavy chain, coiled coil stalk;Dynein heavy chain, AAA module D4;Dynein heavy chain, ATP-binding dynein motor region;Dynein heavy chain, AAA 5 extension domain;Dynein heavy chain AAA lid domain;Dynein heavy chain, C-terminal domain	N/A
ETH2_1314500	206.469	4.1679	0.862873	4.83026	1.36352e-06	3.19296e-06	#N/A	DnaJ domain containing protein, putative	DnaJ domain;Chaperone J-domain superfamily	DnaJ domain	DnaJ domain
ETH2_0402200	401.869	4.18257	0.179509	23.3	4.42987e-120	3.55568e-118	#N/A	p36 protein, putative	HAD-like superfamily	N/A	N/A
ETH2_1586600	113.474	4.18943	0.524262	7.99111	1.33731e-15	5.13226e-15	#N/A	RNA recognition motif domain-containing protein, putative	RNA recognition motif domain;RNA-binding domain superfamily	RNA recognition motif domain	RNA recognition motif domain
ETH2_1580200	291.548	4.19475	0.224407	18.6926	5.69136e-78	1.75989e-76	Promoter (<=1kb)	hypothetical protein, conserved	N/A	N/A	N/A
ETH2_0928200	17.743	4.19752	1.01102	4.15178	3.29894e-05	6.87204e-05	#N/A	SAG family member	Sporulated oocyst TA4 antigen	Sporulated oocyst TA4 antigen	N/A
ETH2_1138000	42.5057	4.21395	1.26578	3.32914	0.000871154	0.00160942	#N/A	hypothetical protein, conserved	MFS transporter superfamily	N/A	N/A
ETH2_1362800	23.7207	-2.00801	0.66686	-3.01114	0.00260268	0.0045467	#N/A	rRNA	N/A	N/A	N/A
ETH2_1357900	28.3379	4.2171	0.979054	4.30732	1.65242e-05	3.52888e-05	#N/A	PAN domain containing protein, putative	Apple domain;PAN/Apple domain	PAN/Apple domain	Apple domain
ETH2_1327500	130.425	4.22148	0.429392	9.83129	8.25566e-23	4.26345e-22	#N/A	penicillin amidase domain-containing protein, putative	Penicillin/GL-7-ACA/AHL/aculeacin-A acylase;Penicillin/GL-7-ACA/AHL acylase;Nucleophile aminohydrolases, N-terminal	Penicillin/GL-7-ACA/AHL/aculeacin-A acylase	N/A
ETH2_1310400	6.10648	4.23086	1.42823	2.9623	0.00305349	0.00529136	#N/A	hypothetical protein	N/A	N/A	N/A
ETH2_1405500	70.6788	4.25272	0.506418	8.39764	4.55525e-17	1.86385e-16	Promoter (<=1kb)	vesicle transport v-SNARE domain-containing protein, putative	Target SNARE coiled-coil homology domain	N/A	N/A
ETH2_1039200	89.5151	4.26801	0.367732	11.6063	3.82833e-31	2.71985e-30	#N/A	adenylyl cyclase, putative	Adenylyl cyclase class-3/4/guanylyl cyclase;Ion transport domain;Nucleotide cyclase	Adenylyl cyclase class-3/4/guanylyl cyclase;Ion transport domain	N/A
ETH2_1200900	34.7618	4.26897	1.24948	3.4166	0.000634094	0.00118981	#N/A	hypothetical protein	N/A	N/A	N/A
ETH2_0417600	9.46446	4.2748	1.25575	3.40419	0.000663618	0.00124212	#N/A	DEAD/DEAH box helicase/Helicase conserved C-terminal domain containing protein, putative	Helicase, C-terminal;DEAD/DEAH box helicase domain;Helicase superfamily 1/2, ATP-binding domain;P-loop containing nucleoside triphosphate hydrolase	DEAD/DEAH box helicase domain;Helicase, C-terminal	Helicase superfamily 1/2, ATP-binding domain
ETH2_1148800	591.04	4.27577	0.432387	9.88877	4.65737e-23	2.43519e-22	Promoter (<=1kb)	20 kDa cyclophilin precursor, putative	Cyclophilin-type peptidyl-prolyl cis-trans isomerase domain;Cyclophilin-type peptidyl-prolyl cis-trans isomerase, conserved site;Cyclophilin-type peptidyl-prolyl cis-trans isomerase;Cyclophilin-like domain superfamily	Cyclophilin-type peptidyl-prolyl cis-trans isomerase domain	N/A
ETH2_0519800	2198.23	4.27583	0.142803	29.9421	5.57514e-197	1.20184e-194	#N/A	hypothetical protein, conserved	N/A	N/A	N/A
ETH2_1400200	111.635	4.28185	0.472433	9.06339	1.26456e-19	5.80006e-19	Promoter (<=1kb)	hypothetical protein, conserved	N/A	N/A	N/A
ETH2_1349300	195.193	4.29549	0.339797	12.6413	1.24891e-36	1.0957e-35	#N/A	hypothetical protein, conserved	N/A	N/A	N/A
ETH2_0703500	457.867	4.30992	0.235875	18.2721	1.38159e-74	3.93362e-73	#N/A	hypothetical protein, conserved	N/A	N/A	N/A
ETH2_1530200	12.8362	4.33563	1.20788	3.58945	0.000331375	0.00063765	Promoter (<=1kb)	hypothetical protein, conserved	N/A	N/A	N/A
ETH2_1334200	27.8341	4.3511	0.784558	5.54592	2.92411e-08	7.62878e-08	#N/A	Acyl CoA binding protein, putative	Acyl-CoA-binding protein, ACBP;Acyl-CoA binding protein superfamily	Acyl-CoA-binding protein, ACBP	N/A
ETH2_0702600	238.018	4.37429	0.343951	12.7178	4.71126e-37	4.23172e-36	#N/A	Eukaryotic aspartyl protease, putative	Aspartic peptidase A1 family;Aspartic peptidase, active site;Aspartic peptidase domain superfamily;Xylanase inhibitor, N-terminal	Xylanase inhibitor, N-terminal	N/A
ETH2_0809900	4.88881	4.38108	1.55696	2.81387	0.00489484	0.00828434	#N/A	hypothetical protein	N/A	N/A	N/A
ETH2_0927200	5.21402	4.39219	1.50429	2.91979	0.00350269	0.00603237	#N/A	unspecified product	N/A	N/A	N/A
ETH2_1238400	151.071	4.40471	0.402456	10.9446	7.0543e-28	4.50675e-27	Promoter (<=1kb)	protein kinase, PfPK7 homolog, putative	Protein kinase domain;Serine/threonine-protein kinase, active site;Protein kinase-like domain superfamily	Protein kinase domain	Protein kinase domain
ETH2_1432800	294.307	4.40827	0.280972	15.6893	1.78957e-55	2.95456e-54	Distal Intergenic	hypothetical protein, conserved	N/A	N/A	N/A
ETH2_0928100	82.9701	4.40831	0.44249	9.9625	2.2239e-23	1.17832e-22	#N/A	SAG family member (sag5)	Sporulated oocyst TA4 antigen	Sporulated oocyst TA4 antigen	N/A
ETH2_1562900	234.064	4.40876	0.867381	5.08284	3.71824e-07	9.05265e-07	#N/A	Histidine kinase-, DNA gyrase B-, and HSP90-like ATPase, putative	Histidine kinase/HSP90-like ATPase superfamily	N/A	N/A
ETH2_0634500	18.7921	4.42319	0.904328	4.89114	1.00255e-06	2.37273e-06	#N/A	hypothetical protein	N/A	N/A	N/A
ETH2_1134900	267.129	4.42655	0.27201	16.2735	1.52159e-59	2.81381e-58	#N/A	p97 protein, putative	N/A	N/A	N/A
ETH2_0952600	81.0519	4.42926	0.525517	8.42838	3.50471e-17	1.44104e-16	#N/A	Sialic-acid binding micronemal adhesive repeat, putative	Micronemal adhesive repeat, sialic-acid binding	Micronemal adhesive repeat, sialic-acid binding	N/A
ETH2_0822400	50.954	4.43751	0.812438	5.46197	4.70873e-08	1.21213e-07	#N/A	hypothetical protein, conserved	N/A	N/A	N/A
ETH2_1014800	4.98823	4.45122	1.55234	2.86743	0.00413815	0.00707349	#N/A	hypothetical protein, conserved	Dynein regulatory complex protein	N/A	N/A
ETH2_0814600	30.9583	4.45465	0.647658	6.8781	6.06582e-12	1.95417e-11	Promoter (<=1kb)	hypothetical protein, conserved	N/A	N/A	N/A
ETH2_0211200	9.09569	4.48009	1.39069	3.22148	0.00127531	0.00231414	#N/A	hypothetical protein, conserved	SPRY domain	SPRY domain	N/A
ETH2_0411200	90.0472	4.48576	0.400113	11.2112	3.59169e-29	2.37922e-28	#N/A	hypothetical protein, conserved	N/A	N/A	N/A
ETH2_1154500	655.11	4.48774	0.194247	23.1033	4.28579e-118	3.33364e-116	#N/A	hypothetical protein, conserved	RNA-binding domain superfamily	N/A	N/A
ETH2_1502000	137.109	4.49014	0.356995	12.5776	2.80344e-36	2.40363e-35	Promoter (<=1kb)	START domain containing protein, putative	START domain	START domain	START domain
ETH2_0631600	167.987	4.50434	0.309062	14.5742	4.09695e-48	5.23037e-47	Promoter (<=1kb)	SAG family member	N/A	N/A	N/A
ETH2_1517200	62.0168	4.5304	0.587382	7.71286	1.23027e-14	4.49509e-14	Promoter (<=1kb)	hypothetical protein, conserved	N/A	N/A	N/A
ETH2_0820800	620.583	4.53151	0.161186	28.1135	6.69865e-174	1.07535e-171	Promoter (<=1kb)	hypothetical protein, conserved	N/A	N/A	N/A
ETH2_0802000	2249.8	4.53243	0.12242	37.0236	4.76969e-300	2.1169e-297	#N/A	acid phosphatase, putative	Purple acid phosphatase;Metallo-dependent phosphatase-like	N/A	N/A
ETH2_0311400	29.6806	4.53787	1.27997	3.5453	0.000392165	0.000750415	#N/A	hypothetical protein, conserved	N/A	N/A	N/A
ETH2_1203400	57.5042	4.54423	0.53726	8.45816	2.71618e-17	1.12417e-16	#N/A	hypothetical protein, conserved	N/A	N/A	N/A
ETH2_0902900	71.1947	4.54769	0.525462	8.65466	4.94388e-18	2.11273e-17	#N/A	hypothetical protein, conserved,hypothetical protein, conserved	N/A	N/A	N/A
ETH2_1037900	72.2226	4.55352	0.504551	9.02488	1.79895e-19	8.19133e-19	Promoter (<=1kb)	hypothetical protein, conserved	N/A	N/A	N/A
ETH2_1404400	13.7286	4.5557	1.08411	4.20225	2.64276e-05	5.54643e-05	#N/A	lipid phosphate phosphohydrolase 3, putative	Phosphatidic acid phosphatase type 2/haloperoxidase;Phosphatidic acid phosphatase type 2/haloperoxidase superfamily;Phospholipid phosphatase	Phosphatidic acid phosphatase type 2/haloperoxidase	Phosphatidic acid phosphatase type 2/haloperoxidase
ETH2_1210100	216.45	4.55593	1.06331	4.28468	1.83001e-05	3.89414e-05	#N/A	NAC domain containing protein, putative	Nascent polypeptide-associated complex NAC domain;Transcription factor BTF3	Nascent polypeptide-associated complex NAC domain	Nascent polypeptide-associated complex NAC domain
ETH2_0944400	42.902	4.56489	0.654698	6.97251	3.11339e-12	1.01779e-11	#N/A	HD domain-containing protein, putative	HD/PDEase domain;HD domain;5'-deoxynucleotidase YfbR/HDDC2	HD domain	HD/PDEase domain
ETH2_0903500	16.977	4.57196	1.38359	3.30442	0.000951734	0.00175228	#N/A	hypothetical protein, conserved	N/A	N/A	N/A
ETH2_15102400	4.66286	4.58407	1.56242	2.93396	0.00334668	0.00577951	#N/A	hypothetical protein	N/A	N/A	N/A
ETH2_0804100	62.5422	4.58469	1.23218	3.72078	0.000198607	0.000389724	#N/A	hypothetical protein, conserved	N/A	N/A	N/A
ETH2_1597800	36.9481	4.58613	1.26801	3.61679	0.000298281	0.00057573	#N/A	hypothetical protein, conserved	N/A	N/A	N/A
ETH2_0108100	4.02067	4.60653	1.61246	2.85684	0.00427887	0.00729914	#N/A	hypothetical protein, conserved	Growth factor receptor cysteine-rich domain superfamily	N/A	N/A
ETH2_1530100	50.0582	4.60937	0.735154	6.26993	3.61204e-10	1.05183e-09	Promoter (<=1kb)	hypothetical protein, conserved	N/A	N/A	N/A
ETH2_0411400	14.2755	4.6226	1.05775	4.37024	1.24113e-05	2.68626e-05	#N/A	Flagellar associated protein, related	Domain of unknown function DUF4200	Domain of unknown function DUF4200	N/A
ETH2_1444000	94.1464	4.62374	0.397058	11.645	2.43345e-31	1.73867e-30	Promoter (<=1kb)	SAG family member	N/A	N/A	N/A
ETH2_0651300	4.11252	4.63165	1.65348	2.80116	0.00509194	0.00860827	Promoter (<=1kb)	Tctex-1 family, putative	Dynein light chain Tctex-1 like	Dynein light chain Tctex-1 like	N/A
ETH2_0103000	8.13966	4.63652	1.50474	3.08129	0.00206107	0.00364956	#N/A	hypothetical protein, conserved	N/A	N/A	N/A
ETH2_1554400	9.42141	4.63718	1.25646	3.69067	0.000223666	0.000436965	Promoter (<=1kb)	hypothetical protein	N/A	N/A	N/A
ETH2_0910000	908.589	4.63926	0.201589	23.0134	3.42252e-117	2.58229e-115	Promoter (<=1kb)	40S ribosomal protein S2, putative	Ribosomal protein S5;Ribosomal protein S5, C-terminal;Ribosomal protein S5, eukaryotic/archaeal;Ribosomal protein S5, N-terminal;Ribosomal protein S5 domain 2-type fold	Ribosomal protein S5, N-terminal;Ribosomal protein S5, C-terminal	N/A
ETH2_1349600	398.293	4.64661	0.246873	18.8218	5.00148e-79	1.57892e-77	#N/A	hypothetical protein, conserved	N/A	N/A	N/A
ETH2_0417700	233.328	-2.13535	0.198409	-10.7624	5.18017e-27	3.19317e-26	#N/A	hypothetical protein	N/A	N/A	N/A
ETH2_0701800	7.05079	4.65681	1.49948	3.10561	0.00189885	0.00337658	Promoter (<=1kb)	ftsJ-like methyltransferase domain-containing protein, putative	Prefoldin beta-like;Prefoldin, subunit 4	Prefoldin beta-like	N/A
ETH2_1532600	13.3004	4.66213	1.43733	3.24361	0.00118026	0.00215334	#N/A	Ribosomal protein L9, N-terminal domain containing protein, putative	Ribosomal protein L9/RNase H1, N-terminal;Ribosomal protein L9, N-terminal	Ribosomal protein L9, N-terminal	N/A
ETH2_1591200	22.9363	4.66876	0.868785	5.37389	7.70543e-08	1.96079e-07	Promoter (<=1kb)	hypothetical protein, conserved	N/A	N/A	N/A
ETH2_0816400	24.8148	4.68483	0.734136	6.38141	1.7546e-10	5.18545e-10	#N/A	hypothetical protein, conserved	Armadillo-type fold	N/A	N/A
ETH2_1547600	489.1	4.68631	0.21485	21.812	1.78508e-105	1.06051e-103	Promoter (<=1kb)	40S ribosomal protein S15A, putative	Ribosomal protein S8;Ribosomal protein S8 superfamily	Ribosomal protein S8	N/A
ETH2_0531400	18.7422	4.68903	0.843587	5.55845	2.72183e-08	7.11827e-08	#N/A	hypothetical protein, conserved	Immunoglobulin E-set;Potassium channel, inwardly rectifying, Kir;Potassium channel, inwardly rectifying, transmembrane domain;Inward rectifier potassium channel, C-terminal	Potassium channel, inwardly rectifying, transmembrane domain;Inward rectifier potassium channel, C-terminal	N/A
ETH2_1543300	719.728	4.69642	0.178811	26.2648	4.84762e-152	5.71489e-150	#N/A	hypothetical protein, conserved	N/A	N/A	N/A
ETH2_1204800	1119.27	4.69673	0.189956	24.7253	5.71306e-135	5.45634e-133	#N/A	hypothetical protein, conserved	N/A	N/A	N/A
ETH2_0530900	9.36581	4.69857	1.22409	3.83842	0.000123831	0.000246583	#N/A	hypothetical protein, conserved	N/A	N/A	N/A
ETH2_0830700	169.456	4.70101	0.619906	7.58342	3.36564e-14	1.2098e-13	Promoter (<=1kb)	hypothetical protein, conserved	N/A	N/A	N/A
ETH2_1579600	95.4202	4.70645	0.474113	9.92685	3.18161e-23	1.67517e-22	Promoter (<=1kb)	Lysine--tRNA ligase	Lysine-tRNA ligase, class II;Aminoacyl-tRNA synthetase, class II (D/K/N);OB-fold nucleic acid binding domain, AA-tRNA synthetase-type;Aminoacyl-tRNA synthetase, class II;Nucleic acid-binding, OB-fold;Lysyl-tRNA synthetase, class II, C-terminal;Bacterial/eukaryotic lysine-tRNA ligase, class II;Lysine-tRNA ligase, class II, N-terminal	Aminoacyl-tRNA synthetase, class II (D/K/N);OB-fold nucleic acid binding domain, AA-tRNA synthetase-type	N/A
ETH2_0702800	233.002	4.71255	0.276082	17.0694	2.50728e-65	5.45172e-64	Promoter (<=1kb)	hypothetical protein, conserved	Thioredoxin-like superfamily	N/A	N/A
ETH2_0927400	59.031	4.71302	0.586713	8.03292	9.51778e-16	3.68265e-15	#N/A	unspecified product	N/A	N/A	N/A
ETH2_0804400	496.234	4.7137	0.233058	20.2254	5.84895e-91	2.49324e-89	#N/A	hypothetical protein	N/A	N/A	N/A
ETH2_0203900	10.8926	4.75032	1.34313	3.53675	0.00040509	0.000773381	#N/A	M protein, putative	Coiled-coil domain-containing protein 40	N/A	N/A
ETH2_0924300	13	4.75548	1.34353	3.53954	0.000400823	0.000766204	#N/A	PAN domain-containing protein, putative	Apple domain;PAN/Apple domain	PAN/Apple domain	Apple domain
ETH2_1413800	11.0755	4.76963	1.39288	3.42429	0.000616416	0.00115808	#N/A	hypothetical protein, conserved	N/A	N/A	N/A
ETH2_0927300	208.009	4.77038	0.294877	16.1775	7.26816e-59	1.29948e-57	#N/A	SAG family member	Sporulated oocyst TA4 antigen	Sporulated oocyst TA4 antigen	N/A
ETH2_0631100	81.5395	4.80826	0.76683	6.2703	3.60352e-10	1.04975e-09	Promoter (<=1kb)	unspecified product	N/A	N/A	N/A
ETH2_0833700	255.977	4.81668	0.921152	5.22897	1.70458e-07	4.23758e-07	#N/A	hypothetical protein, conserved	N/A	N/A	N/A
ETH2_0309300	20.1617	4.81732	1.36871	3.51961	0.000432174	0.000822177	#N/A	hypothetical protein	N/A	N/A	N/A
ETH2_0631400	5.5204	4.82393	1.45284	3.32035	0.000899049	0.00165851	#N/A	unspecified product	N/A	N/A	N/A
ETH2_1226900	41.8265	4.82996	0.707134	6.83033	8.47184e-12	2.70733e-11	Promoter (<=1kb)	hypothetical protein, conserved	N/A	N/A	N/A
ETH2_0957200	43.6401	4.83482	1.22735	3.93924	8.17413e-05	0.000165257	#N/A	hypothetical protein	N/A	N/A	N/A
ETH2_1343500	604.264	4.84226	0.392473	12.3378	5.66702e-35	4.63247e-34	Promoter (<=1kb)	activated protein kinase c receptor	WD40 repeat;WD40 repeat, conserved site;G-protein beta WD-40 repeat;WD40-repeat-containing domain superfamily	WD40 repeat	WD40 repeat
ETH2_0315800	629.972	4.84497	0.209304	23.148	1.52122e-118	1.19558e-116	#N/A	hypothetical protein, conserved	N/A	N/A	N/A
ETH2_0819100	26.8035	4.8474	0.778142	6.22945	4.68072e-10	1.35259e-09	Promoter (<=1kb)	Calpain family cysteine protease, putative	Peptidase C2, calpain, catalytic domain;Papain-like cysteine peptidase superfamily	Peptidase C2, calpain, catalytic domain	Peptidase C2, calpain, catalytic domain
ETH2_0928500	1019.92	4.86389	0.171867	28.3003	3.42499e-176	5.74256e-174	Promoter (<=1kb)	SAG family member (sag12)	Sporulated oocyst TA4 antigen	Sporulated oocyst TA4 antigen	N/A
ETH2_1567900	19.5277	4.88821	1.11634	4.37879	1.19342e-05	2.58896e-05	Promoter (<=1kb)	Phosphoribosyltransferase domain-containing protein 1, related	Phosphoribosyltransferase domain;Phosphoribosyltransferase-like	Phosphoribosyltransferase domain	N/A
ETH2_1310300	4.30854	4.90801	1.52238	3.22392	0.00126451	0.0022951	#N/A	hypothetical protein	N/A	N/A	N/A
ETH2_0631700	66.1427	4.91583	0.558109	8.80802	1.27375e-18	5.57127e-18	Promoter (<=1kb)	SAG family member (sag15)	N/A	N/A	N/A
ETH2_1407200	238.77	4.9327	0.261968	18.8294	4.33556e-79	1.37445e-77	#N/A	hypothetical protein, conserved	N/A	N/A	N/A
ETH2_0631500	4.79314	4.94495	1.63148	3.03096	0.00243779	0.00427648	Promoter (<=1kb)	SAG family member	N/A	N/A	N/A
ETH2_1443100	24.0376	4.95207	0.903534	5.48077	4.2347e-08	1.09234e-07	Promoter (<=1kb)	SAG family member,SAG family member (sag19)	N/A	N/A	N/A
ETH2_0930600	236.472	4.95257	0.746935	6.63052	3.34515e-11	1.02933e-10	#N/A	kinesin motor domain-containing protein, putative	Kinesin motor domain;Kinesin motor domain, conserved site;P-loop containing nucleoside triphosphate hydrolase	Kinesin motor domain	Kinesin motor domain
ETH2_0316000	142.993	4.953	0.422073	11.7349	8.44024e-32	6.17669e-31	Promoter (<=1kb)	amiloride-sensitive amine oxidase, copper-containing, putative	Copper amine oxidase;MAM domain;Concanavalin A-like lectin/glucanase domain superfamily;Copper amine oxidase, catalytic domain;Copper amine oxidase, N-terminal;Copper amine oxidase, catalytic domain superfamily	MAM domain;Copper amine oxidase, catalytic domain	MAM domain
ETH2_1365300	34.4906	4.95594	0.730108	6.78796	1.13731e-11	3.61002e-11	#N/A	hypothetical protein, conserved	N/A	N/A	N/A
ETH2_0658600	134.041	4.96049	0.378613	13.1017	3.21826e-39	3.07364e-38	Distal Intergenic	hypothetical protein	N/A	N/A	N/A
ETH2_1144400	167.851	4.96663	0.378274	13.1297	2.22448e-39	2.12992e-38	Promoter (<=1kb)	SAG family member	Sporulated oocyst TA4 antigen	Sporulated oocyst TA4 antigen	N/A
ETH2_0651600	20.26	4.97018	1.04724	4.74598	2.07496e-06	4.79498e-06	#N/A	hypothetical protein, conserved	Cilia- and flagella-associated protein 43	N/A	N/A
ETH2_1538500	418.118	4.97948	1.2249	4.0652	4.79905e-05	9.88772e-05	#N/A	hypothetical protein, conserved	N/A	N/A	N/A
ETH2_1108300	13.4732	4.98477	1.19711	4.164	3.12716e-05	6.53224e-05	#N/A	hypothetical protein, conserved	N/A	N/A	N/A
ETH2_0310800	18.3782	4.99036	1.2961	3.8503	0.000117974	0.000235542	#N/A	MED6 mediator sub complex component, putative	Mediator complex, subunit Med6	Mediator complex, subunit Med6	N/A
ETH2_0612700	2601.32	5.0026	0.11729	42.6517	0	0	#N/A	hypothetical protein, conserved	N/A	N/A	N/A
ETH2_1443000	55.686	5.0228	0.617756	8.13072	4.26743e-16	1.67348e-15	Promoter (<=1kb)	SAG family member,SAG family member (sag19)	N/A	N/A	N/A
ETH2_1562600	23.3257	5.02396	1.11308	4.51357	6.37449e-06	1.42064e-05	#N/A	tRNA (guanine-N(7)-)-methyltransferase, putative	tRNA (guanine-N-7) methyltransferase, Trmb type;tRNA (guanine-N-7) methyltransferase catalytic subunit Trm8, eukaryote;S-adenosyl-L-methionine-dependent methyltransferase	tRNA (guanine-N-7) methyltransferase, Trmb type	N/A
ETH2_1140600	21.8787	5.02482	1.1659	4.30983	1.63378e-05	3.49203e-05	Promoter (1-2kb)	hypothetical protein, conserved	Histone chaperone domain CHZ	N/A	Histone chaperone domain CHZ
ETH2_1314600	389.199	5.03339	1.04227	4.82927	1.37033e-06	3.20693e-06	#N/A	Charged multivesicular body protein 1b/chromatin modifying protein 1B, related	N/A	N/A	N/A
ETH2_1120500	9.29303	5.04143	1.38775	3.6328	0.000280359	0.000542248	#N/A	hypothetical protein, conserved	N/A	N/A	N/A
ETH2_1593300	100.746	5.05433	0.498733	10.1343	3.88998e-24	2.1268e-23	Promoter (<=1kb)	hypothetical protein, conserved	N/A	N/A	N/A
ETH2_0927900	12.4546	5.07362	1.32383	3.83254	0.000126829	0.00025242	#N/A	unspecified product	N/A	N/A	N/A
ETH2_0927800	162.231	5.08677	0.311222	16.3445	4.76189e-60	9.02726e-59	#N/A	SAG family member	Sporulated oocyst TA4 antigen	Sporulated oocyst TA4 antigen	N/A
ETH2_0705500	3.37928	5.09901	1.67186	3.0499	0.00228921	0.00403083	#N/A	hypothetical protein	N/A	N/A	N/A
ETH2_1513500	21.5444	5.11854	1.27951	4.00039	6.32394e-05	0.000129202	Promoter (1-2kb)	AP2 domain containing protein, putative	AP2/ERF domain	AP2/ERF domain	N/A
ETH2_0851900	162.438	5.12004	0.4373	11.7083	1.15566e-31	8.40835e-31	#N/A	Protein of unknown function DUF89, putative	N/A	N/A	N/A
ETH2_0926200	275.661	5.14326	0.3154	16.3071	8.78438e-60	1.64055e-58	Promoter (<=1kb)	SAG family member (sag11)	Sporulated oocyst TA4 antigen	Sporulated oocyst TA4 antigen	N/A
ETH2_1437600	111.198	5.14791	0.433078	11.8868	1.3862e-32	1.0438e-31	Promoter (<=1kb)	hypothetical protein, conserved	MFS transporter superfamily	N/A	N/A
ETH2_0929300	11.9597	5.15075	1.19655	4.30465	1.67249e-05	3.56971e-05	#N/A	unspecified product	N/A	N/A	N/A
ETH2_1353200	50.0679	5.15252	0.610878	8.43462	3.32279e-17	1.36848e-16	Promoter (<=1kb)	hypothetical protein, conserved	N/A	N/A	N/A
ETH2_1442600	4.30256	5.16468	1.60403	3.21982	0.0012827	0.00232587	#N/A	SAG family member	N/A	N/A	N/A
ETH2_0703300	10.4061	5.17219	1.36479	3.78974	0.000150802	0.000298323	#N/A	caltractin (centrin), putative	EF-hand domain;EF-hand domain pair	EF-hand domain	EF-hand domain
ETH2_0710500	316.193	5.17735	0.288388	17.9527	4.56889e-72	1.20955e-70	Promoter (<=1kb)	hypothetical protein, conserved	N/A	N/A	N/A
ETH2_1580900	3.71614	5.19312	1.57343	3.3005	0.000965119	0.00177519	#N/A	hypothetical protein, conserved	N/A	N/A	N/A
ETH2_1035900	10.2608	5.23689	1.32163	3.96246	7.41814e-05	0.000150376	#N/A	hypothetical protein, conserved	N/A	N/A	N/A
ETH2_0920500	4.46843	5.23817	1.50295	3.48525	0.000491674	0.000931613	Promoter (<=1kb)	CDGSH domain-containing protein	Iron-binding zinc finger, CDGSH type	Iron-binding zinc finger, CDGSH type	Iron-binding zinc finger, CDGSH type
ETH2_1342500	5.20565	5.259	1.5794	3.32974	0.000869281	0.00160674	#N/A	hypothetical protein	N/A	N/A	N/A
ETH2_0741300	566.217	5.26059	0.225575	23.3208	2.72467e-120	2.23453e-118	Promoter (<=1kb)	3',5'--cyclic-nucleotide phosphodiesterase, putative	3'5'-cyclic nucleotide phosphodiesterase, catalytic domain;HD/PDEase domain;3'5'-cyclic nucleotide phosphodiesterase;3'5'-cyclic nucleotide phosphodiesterase, conserved site	3'5'-cyclic nucleotide phosphodiesterase, catalytic domain	HD/PDEase domain
ETH2_1108400	411.533	5.26936	0.342429	15.3882	1.96515e-53	3.00752e-52	Distal Intergenic	Sodium:neurotransmitter symporter family, putative	Sodium:neurotransmitter symporter;Sodium:neurotransmitter symporter superfamily	Sodium:neurotransmitter symporter	N/A
ETH2_1529600	7.57374	5.29031	1.42726	3.70661	0.000210049	0.000411427	#N/A	CS domain containing protein, putative	CS domain;HSP20-like chaperone	CS domain	N/A
ETH2_1120900	95.2007	5.29587	0.863977	6.12964	8.80771e-10	2.49734e-09	#N/A	hypothetical protein, conserved	N/A	N/A	N/A
ETH2_1592800	139.549	5.3011	0.417347	12.7019	5.77114e-37	5.15305e-36	Promoter (<=1kb)	hypothetical protein, conserved	N/A	N/A	N/A
ETH2_1317600	15.6765	5.30355	1.32994	3.98782	6.66844e-05	0.000135945	#N/A	ERCC4 domain-containing protein, related	Glycoside hydrolase family 17;Glycoside hydrolase superfamily;Glycoside hydrolase family 17, plant	Glycoside hydrolase family 17	N/A
ETH2_1516700	438.826	5.31723	0.246648	21.5579	4.46109e-103	2.49326e-101	#N/A	hypothetical protein, conserved	N/A	N/A	N/A
ETH2_0953800	8.46421	5.31918	1.5018	3.54188	0.000397287	0.000759638	#N/A	hypothetical protein	Vps52	Vps52	N/A
ETH2_1580600	194.174	5.32667	0.356117	14.9577	1.38809e-50	1.96126e-49	Promoter (<=1kb)	hypothetical protein, conserved	N/A	N/A	N/A
ETH2_1467200	91.7887	5.33158	0.593598	8.9818	2.66362e-19	1.20054e-18	Promoter (<=1kb)	hypothetical protein, conserved	N/A	N/A	N/A
ETH2_1543400	8.10852	5.34572	1.34757	3.96694	7.28022e-05	0.00014766	#N/A	hypothetical protein	Small GTPase;P-loop containing nucleoside triphosphate hydrolase	Small GTPase	N/A
ETH2_1039100	72.1351	5.36642	0.593273	9.04545	1.49045e-19	6.80717e-19	#N/A	hypothetical protein, conserved	N/A	N/A	N/A
ETH2_0937700	7.1048	5.38903	1.4676	3.672	0.000240658	0.000468948	Promoter (<=1kb)	Cullin protein neddylation domain containing protein, putative	Cullin, N-terminal;Cullin homology domain;Cullin repeat-like-containing domain superfamily;Cullin protein, neddylation domain;Cullin homology domain superfamily;Winged helix DNA-binding domain superfamily;Cullin	Cullin, N-terminal;Cullin protein, neddylation domain	Cullin protein, neddylation domain
ETH2_1470100	353.367	5.39086	0.280199	19.2394	1.7326e-82	6.22497e-81	Promoter (<=1kb)	hypothetical protein, conserved	N/A	N/A	N/A
ETH2_1203900	3.33266	5.39844	1.84541	2.92534	0.00344081	0.00593256	#N/A	hypothetical protein, conserved	Cilia- and flagella-associated protein 91;CFAP91 domain	CFAP91 domain	N/A
ETH2_1107900	10.089	5.40437	1.33747	4.04074	5.32819e-05	0.000109451	Promoter (<=1kb)	pantoate--beta-alanine ligase, putative	Pantoate-beta-alanine ligase;Cytidyltransferase-like domain;Acyl-CoA N-acyltransferase	Pantoate-beta-alanine ligase	N/A
ETH2_0631300	8.3492	5.41458	1.47473	3.67157	0.000241067	0.000469623	#N/A	unspecified product	N/A	N/A	N/A
ETH2_0507300	138.287	5.42973	0.677877	8.0099	1.14801e-15	4.42152e-15	#N/A	hypothetical protein, conserved	N/A	N/A	N/A
ETH2_1058900	148.743	5.43229	1.04222	5.21223	1.8658e-07	4.62922e-07	#N/A	peroxisome biogenesis factor 7, putative	WD40 repeat;WD40 repeat, conserved site;G-protein beta WD-40 repeat;WD40-repeat-containing domain superfamily;Peroxisomal targeting signal 2 receptor	WD40 repeat	WD40 repeat
ETH2_1141400	27.7863	5.43855	0.834072	6.52049	7.00802e-11	2.11672e-10	#N/A	SAG family member	Sporulated oocyst TA4 antigen	Sporulated oocyst TA4 antigen	N/A
ETH2_0929900	921.182	5.44523	0.181469	30.0064	8.09641e-198	1.79669e-195	#N/A	SAG family member	Sporulated oocyst TA4 antigen	Sporulated oocyst TA4 antigen	N/A
ETH2_0729200	196.019	5.45164	0.339559	16.055	5.26972e-58	9.18246e-57	#N/A	GF18580, related, related,Dynein heavy chain, N-terminal region 1/Dynein heavy chain, N-terminal region 2, putative,Hydrolytic ATP binding site of dynein motor region D1/AAA domain (dynein-related subfamily), putative	AAA+ ATPase domain;Dynein heavy chain region D6 P-loop domain;ATPase, dynein-related, AAA domain;Dynein heavy chain, tail;Dynein heavy chain, linker;Dynein heavy chain, AAA module D4;Dynein heavy chain, coiled coil stalk;P-loop containing nucleoside triphosphate hydrolase;Dynein heavy chain, hydrolytic ATP-binding dynein motor region;Dynein heavy chain, ATP-binding dynein motor region;Dynein heav…	Dynein heavy chain region D6 P-loop domain;ATPase, dynein-related, AAA domain;Dynein heavy chain, tail;Dynein heavy chain, linker;Dynein heavy chain, hydrolytic ATP-binding dynein motor region;Dynein heavy chain, coiled coil stalk;Dynein heavy chain, AAA module D4;Dynein heavy chain, ATP-binding dynein motor region;Dynein heavy chain, AAA 5 extension domain;Dynein heavy chain 3, AAA+ lid domain;D…	AAA+ ATPase domain
ETH2_0411900	46.1922	5.47928	0.775064	7.06945	1.55545e-12	5.14505e-12	#N/A	RNA polymerase III RPC4, putative	DNA-directed RNA polymerase III subunit RPC4	DNA-directed RNA polymerase III subunit RPC4	N/A
ETH2_1445700	131.193	5.48334	0.436408	12.5647	3.30156e-36	2.81791e-35	#N/A	Dynein heavy chain and region D6 of dynein motor, putative,ATP-binding dynein motor region D5, putative,P-loop containing dynein motor region D3/P-loop containing dynein motor region D4/Microtubule-binding stalk of dynein motor, putative,Dynein heavy chain, N-terminal region 2/Hydrolytic ATP binding site of dynein motor region D1/AAA domain (dynein-related subfamily), putative,Dynein heavy chain,…	AAA+ ATPase domain;Dynein heavy chain region D6 P-loop domain;Dynein heavy chain, tail;Dynein heavy chain, linker;Dynein heavy chain, AAA module D4;Dynein heavy chain, coiled coil stalk;P-loop containing nucleoside triphosphate hydrolase;Dynein heavy chain, hydrolytic ATP-binding dynein motor region;Dynein heavy chain, ATP-binding dynein motor region;Dynein heavy chain, C-terminal domain;Dynein h…	Dynein heavy chain region D6 P-loop domain;Dynein heavy chain, tail;Dynein heavy chain, linker;Dynein heavy chain, hydrolytic ATP-binding dynein motor region;Dynein heavy chain, coiled coil stalk;Dynein heavy chain, AAA module D4;Dynein heavy chain, ATP-binding dynein motor region;Dynein heavy chain, AAA 5 extension domain;Dynein heavy chain 3, AAA+ lid domain;Dynein heavy chain AAA lid domain;Dy…	AAA+ ATPase domain
ETH2_1445600	5.41802	5.48597	1.55335	3.5317	0.000412899	0.000787095	#N/A	Dynein heavy chain, N-terminal region 1, putative	Dynein heavy chain, tail;Dynein heavy chain	Dynein heavy chain, tail	N/A
ETH2_1328900	1007.3	5.50451	0.335379	16.4128	1.54931e-60	2.97445e-59	#N/A	Inner membrane complex protein, putative	Inner membrane complex protein	Inner membrane complex protein	N/A
ETH2_1443600	587.607	5.51146	0.211758	26.0272	2.43569e-149	2.74288e-147	#N/A	SAG family member	N/A	N/A	N/A
ETH2_1108100	5.06294	5.51179	1.58997	3.46659	0.0005271	0.000995841	#N/A	SF-assemblin/beta giardin, putative	SF-assemblin/beta-giardin	SF-assemblin/beta-giardin	N/A
ETH2_1208000	14.0906	5.52713	1.44779	3.81762	0.000134743	0.000267748	#N/A	hypothetical protein, conserved	N/A	N/A	N/A
ETH2_0713600	686.238	5.53981	0.241143	22.9732	8.64536e-117	6.45834e-115	Promoter (<=1kb)	hypothetical protein, conserved	N/A	N/A	N/A
ETH2_1022400	737.308	5.54776	0.207967	26.6762	8.89353e-157	1.11836e-154	#N/A	hypothetical protein, conserved	N/A	N/A	N/A
ETH2_1446400	52.6485	5.5515	0.636699	8.71919	2.80201e-18	1.20807e-17	Promoter (<=1kb)	hypothetical protein, conserved	N/A	N/A	N/A
ETH2_1418600	16.2356	5.55409	1.37151	4.04962	5.12998e-05	0.000105465	#N/A	hypothetical protein, conserved	N/A	N/A	N/A
ETH2_0730500	50.6043	5.56565	0.784958	7.09038	1.33741e-12	4.43745e-12	Promoter (<=1kb)	hypothetical protein, conserved	N/A	N/A	N/A
ETH2_1303700	47.6366	5.58449	0.901494	6.19471	5.83934e-10	1.67775e-09	#N/A	Rhoptry kinase family protein ROP30, putative	Protein kinase domain;Protein kinase-like domain superfamily;Protein kinase, ATP binding site	Protein kinase domain	Protein kinase domain
ETH2_1147400	68.8666	5.59364	0.672136	8.32219	8.63553e-17	3.50484e-16	#N/A	hypothetical protein, conserved	N/A	N/A	N/A
ETH2_1217400	124.067	5.60063	0.472967	11.8415	2.38184e-32	1.77579e-31	#N/A	hypothetical protein, conserved	Armadillo-type fold;HEAT, type 2	N/A	N/A
ETH2_1575200	164.557	5.61841	0.368188	15.2596	1.42034e-52	2.12208e-51	Promoter (<=1kb)	hypothetical protein, conserved	N/A	N/A	N/A
ETH2_1405300	26.9011	5.6264	1.10665	5.08419	3.6919e-07	8.99431e-07	Promoter (<=1kb)	Ribosomal L28 family, putative	Ribosomal protein L28/L24;L28p-like	Ribosomal protein L28/L24	N/A
ETH2_1564500	103.142	5.62876	0.51555	10.918	9.46024e-28	6.00821e-27	#N/A	SAG family member	Sporulated oocyst TA4 antigen	Sporulated oocyst TA4 antigen	N/A
ETH2_1142700	43.8991	5.64739	0.745325	7.57708	3.53415e-14	1.26856e-13	#N/A	SAG family member	Sporulated oocyst TA4 antigen	Sporulated oocyst TA4 antigen	N/A
ETH2_0817200	4.61417	5.64865	1.75463	3.21928	0.00128513	0.00232972	#N/A	hypothetical protein	N/A	N/A	N/A
ETH2_0829100	16.9176	5.66338	1.31948	4.29215	1.76954e-05	3.77045e-05	#N/A	TPR domain-containing protein, putative	Tetratricopeptide-like helical domain superfamily	N/A	N/A
ETH2_0103200	359.231	5.66601	0.268554	21.0983	8.25128e-99	4.17825e-97	Promoter (<=1kb)	hypothetical protein, conserved	N/A	N/A	N/A
ETH2_0938700	4.74258	5.69134	1.61781	3.51792	0.000434937	0.000826807	#N/A	hypothetical protein, conserved	Histone PARylation factor 1	Histone PARylation factor 1	N/A
ETH2_0842900	7.21085	5.70454	1.38607	4.11563	3.86123e-05	8.00796e-05	#N/A	D-3-phosphoglycerate dehydrogenase, putative	D-isomer specific 2-hydroxyacid dehydrogenase, catalytic domain;D-isomer specific 2-hydroxyacid dehydrogenase, NAD-binding domain;D-3-phosphoglycerate dehydrogenase;Allosteric substrate binding domain superfamily;D-isomer specific 2-hydroxyacid dehydrogenase, NAD-binding domain conserved site 1;D-isomer specific 2-hydroxyacid dehydrogenase, NAD-binding domain conserved site;NAD(P)-binding domain …	D-isomer specific 2-hydroxyacid dehydrogenase, catalytic domain;D-isomer specific 2-hydroxyacid dehydrogenase, NAD-binding domain	N/A
ETH2_1535000	239.801	5.70573	0.348776	16.3593	3.73231e-60	7.09328e-59	Promoter (<=1kb)	DegT/DnrJ/EryC1/StrS aminotransferase family, putative	DegT/DnrJ/EryC1/StrS aminotransferase;Pyridoxal phosphate-dependent transferase	DegT/DnrJ/EryC1/StrS aminotransferase	N/A
ETH2_0713500	75.2811	5.73611	0.63575	9.02259	1.83693e-19	8.35925e-19	#N/A	hypothetical protein	N/A	N/A	N/A
ETH2_0205900	4.34342	5.74882	1.78126	3.2274	0.00124923	0.002269	#N/A	Arg transfer RNA (ccg)	N/A	N/A	N/A
ETH2_1202200	23.2466	5.77283	1.30431	4.42597	9.6011e-06	2.0979e-05	Promoter (<=1kb)	Exonuclease, putative	Ribonuclease H-like superfamily;Exonuclease, RNase T/DNA polymerase III	N/A	Exonuclease, RNase T/DNA polymerase III
ETH2_0306900	65.0954	5.7779	0.637526	9.063	1.26913e-19	5.81748e-19	Promoter (<=1kb)	hypothetical protein, conserved	N/A	N/A	N/A
ETH2_1408400	4.42781	5.79764	1.61855	3.58199	0.000340981	0.000655633	#N/A	myosin heavy chain, putative	N/A	N/A	N/A
ETH2_1114100	471.523	5.80139	0.244862	23.6925	4.30618e-124	3.7345e-122	#N/A	hypothetical protein, conserved	N/A	N/A	N/A
ETH2_1059000	495.213	5.80999	0.264387	21.9754	4.95676e-107	2.9919e-105	#N/A	SAG family member	N/A	N/A	N/A
ETH2_1109400	6.43203	5.83503	1.4794	3.9442	8.00678e-05	0.00016196	#N/A	leucine rich repeat protein, putative	Leucine-rich repeat;Dynein assembly factor 1, axonemal	N/A	N/A
ETH2_0718600	16.9975	5.84104	1.33654	4.37027	1.24091e-05	2.68626e-05	Promoter (<=1kb)	hypothetical protein, conserved	N/A	N/A	N/A
ETH2_0927500	25.3519	5.84256	1.0831	5.39428	6.87975e-08	1.75482e-07	#N/A	SAG family member (sag9)	Sporulated oocyst TA4 antigen	Sporulated oocyst TA4 antigen	N/A
ETH2_0634100	338.323	5.86607	0.321913	18.2225	3.42181e-74	9.63342e-73	#N/A	hypothetical protein, conserved	N/A	N/A	N/A
ETH2_1584300	33.7238	5.89995	1.29654	4.55055	5.35063e-06	1.20186e-05	#N/A	Gamma interferon inducible lysosomal thiol reductase (GILT), putative	Gamma interferon inducible lysosomal thiol reductase GILT	Gamma interferon inducible lysosomal thiol reductase GILT	N/A
ETH2_1513900	6369.15	5.90684	0.122597	48.1811	0	0	#N/A	hypothetical protein, conserved	N/A	N/A	N/A
ETH2_1405100	272.489	5.90877	0.459995	12.8453	9.14004e-38	8.43052e-37	#N/A	hypothetical protein, conserved	N/A	N/A	N/A
ETH2_0408100	39.9234	5.98655	0.907961	6.5934	4.29876e-11	1.31419e-10	Promoter (<=1kb)	hypothetical protein, conserved,hypothetical protein, conserved	Zinc finger, RING-type	Zinc finger, RING-type	Zinc finger, RING-type
ETH2_0926500	8.81595	5.99234	1.40124	4.27644	1.89903e-05	4.03384e-05	Promoter (<=1kb)	unspecified product	N/A	N/A	N/A
ETH2_1443800	6.83722	5.99602	1.45571	4.11897	3.80564e-05	7.89484e-05	#N/A	unspecified product	N/A	N/A	N/A
ETH2_0619600	120.625	5.99929	0.523068	11.4694	1.87903e-30	1.30306e-29	#N/A	hypothetical protein, conserved	N/A	N/A	N/A
ETH2_0928000	8.81228	6.004	1.43384	4.18735	2.82233e-05	5.91349e-05	#N/A	SAG family member	Sporulated oocyst TA4 antigen	Sporulated oocyst TA4 antigen	N/A
ETH2_1141800	69.301	6.08021	0.706955	8.60056	7.93273e-18	3.37007e-17	#N/A	SAG family member (sag3)	Sporulated oocyst TA4 antigen	Sporulated oocyst TA4 antigen	N/A
ETH2_0206500	5.9915	6.09778	1.53173	3.98098	6.86305e-05	0.000139649	#N/A	hypothetical protein, conserved	N/A	N/A	N/A
ETH2_1475700	44.6495	6.15914	1.25668	4.90111	9.52953e-07	2.2596e-06	#N/A	hypothetical protein, conserved	N/A	N/A	N/A
ETH2_1443900	22.0299	6.16227	1.10872	5.558	2.72886e-08	7.13419e-08	#N/A	SAG family member	N/A	N/A	N/A
ETH2_1213200	9.96635	6.16949	1.37102	4.49991	6.7981e-06	1.51169e-05	#N/A	hypothetical protein, conserved	N/A	N/A	N/A
ETH2_1329100	6.83159	6.17458	1.48148	4.16784	3.075e-05	6.42506e-05	#N/A	hypothetical protein, conserved	N/A	N/A	N/A
ETH2_0619500	78.6286	6.17602	0.687012	8.98968	2.47949e-19	1.11955e-18	#N/A	hypothetical protein, conserved	N/A	N/A	N/A
ETH2_0652700	8.46542	6.18129	1.38823	4.45263	8.48242e-06	1.86697e-05	#N/A	hypothetical protein, conserved	N/A	N/A	N/A
ETH2_1230400	59.6416	6.19932	0.80523	7.69882	1.37327e-14	5.01029e-14	#N/A	hypothetical protein, conserved	N/A	N/A	N/A
ETH2_0619900	392.945	6.23312	0.294388	21.1732	1.6888e-99	8.66804e-98	Promoter (<=1kb)	hypothetical protein, conserved	N/A	N/A	N/A
ETH2_1463700	81.3462	6.24452	1.04827	5.95697	2.56956e-09	7.10679e-09	Distal Intergenic	mitochondrial carrier protein, putative	Mitochondrial carrier protein;Mitochondrial substrate/solute carrier;Mitochondrial carrier domain superfamily	Mitochondrial substrate/solute carrier	N/A
ETH2_0642500	27.8813	6.24719	1.26903	4.92282	8.5307e-07	2.03234e-06	#N/A	hypothetical protein	N/A	N/A	N/A
ETH2_1039300	71.7045	6.24892	0.769315	8.12271	4.55896e-16	1.7841e-15	#N/A	Leucine Rich Repeat/Leucine Rich repeats (2 copies)/Leucine rich repeat, putative	Leucine-rich repeat	Leucine-rich repeat	N/A
ETH2_0813700	533.478	6.25405	0.432278	14.4677	1.93935e-47	2.4266e-46	Promoter (<=1kb)	hypothetical protein, conserved	N/A	N/A	N/A
ETH2_0738800	26.8761	6.25684	1.24612	5.02107	5.13841e-07	1.2438e-06	#N/A	hypothetical protein, conserved	N/A	N/A	N/A
ETH2_1580100	116.787	6.28797	0.67858	9.26636	1.92612e-20	9.12277e-20	Promoter (<=1kb)	hypothetical protein, conserved	N/A	N/A	N/A
ETH2_0956900	85.7638	6.29497	0.767453	8.20242	2.356e-16	9.36073e-16	#N/A	DHHC palmitoyltransferase, putative	Palmitoyltransferase, DHHC domain	Palmitoyltransferase, DHHC domain	N/A
ETH2_1058500	3126.15	6.32	0.158347	39.9123	0	0	#N/A	hypothetical protein, conserved	N/A	N/A	N/A
ETH2_0622600	37.9543	6.41991	1.31288	4.88996	1.00859e-06	2.38627e-06	#N/A	hypothetical protein, conserved	N/A	N/A	N/A
ETH2_0516600	142.563	6.44786	0.567031	11.3713	5.81304e-30	3.9327e-29	#N/A	hypothetical protein, conserved	N/A	N/A	N/A
ETH2_0929000	28.8673	6.47162	1.16224	5.56823	2.57347e-08	6.74665e-08	#N/A	SAG family member	Sporulated oocyst TA4 antigen	Sporulated oocyst TA4 antigen	N/A
ETH2_0937400	11.6775	6.49832	1.38317	4.69814	2.62536e-06	6.02444e-06	Promoter (<=1kb)	hypothetical protein	N/A	N/A	N/A
ETH2_1476000	14.9642	6.50291	1.30208	4.99425	5.90641e-07	1.42286e-06	#N/A	hypothetical protein	N/A	N/A	N/A
ETH2_0841800	115.453	6.5236	1.04219	6.25951	3.86179e-10	1.12239e-09	#N/A	nucleoside-triphosphatase, putative	Nucleoside phosphatase GDA1/CD39	Nucleoside phosphatase GDA1/CD39	N/A
ETH2_1465900	8.85458	6.52688	1.44063	4.53057	5.8825e-06	1.31702e-05	Promoter (<=1kb)	hypothetical protein	N/A	N/A	N/A
ETH2_1431400	26.3465	6.55592	1.24937	5.24739	1.54268e-07	3.84649e-07	#N/A	Sporozoite TA4 surface antigen, putative	Sporulated oocyst TA4 antigen	Sporulated oocyst TA4 antigen	N/A
ETH2_0408300	19.9881	6.60257	1.28391	5.14254	2.71053e-07	6.66372e-07	#N/A	Chromo (CHRromatin Organisation MOdifier) domain containing protein, putative	Chromo/chromo shadow domain;Chromo-like domain superfamily;Chromo domain	Chromo domain	N/A
ETH2_0652100	8.17264	6.65096	1.47293	4.51545	6.31812e-06	1.40911e-05	#N/A	hypothetical protein, conserved	N/A	N/A	N/A
ETH2_1442500	363.989	6.70308	0.35773	18.7378	2.43448e-78	7.59016e-77	#N/A	SAG family member (sag22)	N/A	N/A	N/A
ETH2_1100400	191.409	6.73512	0.470028	14.3292	1.43828e-46	1.73629e-45	#N/A	hypothetical protein, conserved	N/A	N/A	N/A
ETH2_0730400	109.367	6.75804	1.04675	6.45621	1.07358e-10	3.20292e-10	Promoter (<=1kb)	hypothetical protein, conserved	N/A	N/A	N/A
ETH2_0519900	34.2174	6.83334	1.25406	5.44896	5.06661e-08	1.3007e-07	#N/A	hypothetical protein, conserved	N/A	N/A	N/A
ETH2_0818300	9.60757	6.84394	1.39845	4.89395	9.88338e-07	2.33982e-06	#N/A	hypothetical protein	DNA/RNA polymerase superfamily	N/A	N/A
ETH2_1039700	14.1086	6.93568	1.29921	5.33838	9.37782e-08	2.36879e-07	#N/A	EF hand domain-containing protein, putative,hypothetical protein, conserved	S100/Calbindin-D9k, conserved site;EF-hand domain;EF-hand domain pair;EF-Hand 1, calcium-binding site	EF-hand domain;EF-hand domain	EF-hand domain
ETH2_1021600	231.733	6.9395	0.742081	9.35139	8.64995e-21	4.15165e-20	Promoter (<=1kb)	Kinase-like/Protein kinase domain containing protein, putative	Protein kinase domain;Protein kinase-like domain superfamily	N/A	N/A
ETH2_1254200	87.0475	6.9662	0.867741	8.02797	9.90993e-16	3.82849e-15	Promoter (<=1kb)	hypothetical protein, conserved	N/A	N/A	N/A
ETH2_1038800	158	6.96836	0.744591	9.35864	8.07689e-21	3.88897e-20	#N/A	Chromo (CHRromatin Organisation MOdifier) domain containing protein, putative	Chromo/chromo shadow domain;Chromo-like domain superfamily;Chromo domain	Chromo domain	N/A
ETH2_0929200	47.3167	6.97524	1.08284	6.44159	1.18226e-10	3.51741e-10	#N/A	SAG family member	Sporulated oocyst TA4 antigen	Sporulated oocyst TA4 antigen	N/A
ETH2_1432400	99.6774	7.00145	0.686189	10.2034	1.91475e-24	1.0654e-23	#N/A	hypothetical protein, conserved	N/A	N/A	N/A
ETH2_1226800	29.2556	7.07489	1.28464	5.50727	3.64437e-08	9.45555e-08	#N/A	Ankyrin repeats (3 copies)/Ankyrin repeat/Ankyrin repeats (many copies), putative	Ankyrin repeat;Ankyrin repeat-containing domain superfamily	Ankyrin repeat	Ankyrin repeat
ETH2_1040500	13.9073	7.11811	1.29438	5.49923	3.81443e-08	9.86963e-08	#N/A	hypothetical protein, conserved	N/A	N/A	N/A
ETH2_1563300	19.4145	7.13184	1.27974	5.57287	2.50583e-08	6.57616e-08	Promoter (<=1kb)	Myosin IJ heavy chain, putative	Myosin head, motor domain;P-loop containing nucleoside triphosphate hydrolase	Myosin head, motor domain	Myosin head, motor domain
ETH2_0651200	45.1053	7.15126	1.07272	6.6665	2.61975e-11	8.10416e-11	#N/A	hypothetical protein, conserved	TNFR/NGFR cysteine-rich region;Chitin binding domain;Growth factor receptor cysteine-rich domain superfamily	N/A	TNFR/NGFR cysteine-rich region
ETH2_1421200	50.278	7.19394	1.24452	5.78048	7.44861e-09	2.00929e-08	#N/A	DNA/RNA non-specific endonuclease domain-containing protein, putative	DNA/RNA non-specific endonuclease;Extracellular Endonuclease, subunit A;Non-specific endonuclease;His-Me finger superfamily	DNA/RNA non-specific endonuclease	Extracellular Endonuclease, subunit A
ETH2_0927600	139.414	7.19866	0.853644	8.43286	3.37305e-17	1.38842e-16	#N/A	SAG family member	Sporulated oocyst TA4 antigen	Sporulated oocyst TA4 antigen	N/A
ETH2_1040600	14.4749	7.32008	1.29047	5.67244	1.40781e-08	3.74142e-08	#N/A	hypothetical protein, conserved	Papain-like cysteine peptidase superfamily	N/A	N/A
ETH2_0929800	77.5345	7.32327	0.921606	7.9462	1.92314e-15	7.31722e-15	Promoter (<=1kb)	SAG family member	Sporulated oocyst TA4 antigen	Sporulated oocyst TA4 antigen	N/A
ETH2_0928400	81.1144	7.35925	1.05034	7.00654	2.44291e-12	8.01728e-12	#N/A	SAG family member (sag6)	Sporulated oocyst TA4 antigen	Sporulated oocyst TA4 antigen	N/A
ETH2_1517900	63.6696	7.37347	1.09626	6.72601	1.74377e-11	5.46603e-11	Promoter (<=1kb)	hypothetical protein, conserved	N/A	N/A	N/A
ETH2_1215600	42.3814	7.39178	1.22715	6.02355	1.7063e-09	4.75934e-09	#N/A	EMG1/NEP1 methyltransferase, putative	Ribosomal biogenesis, methyltransferase, EMG1/NEP1;Alpha/beta knot methyltransferases	Ribosomal biogenesis, methyltransferase, EMG1/NEP1	N/A
ETH2_1200100	17.228	7.39437	1.28771	5.74227	9.3416e-09	2.50292e-08	Distal Intergenic	hypothetical protein	N/A	N/A	N/A
ETH2_1005500	19.8184	7.4291	1.34279	5.5326	3.15523e-08	8.21187e-08	#N/A	leucine rich repeat domain containing protein, putative	Leucine-rich repeat	Leucine-rich repeat	N/A
ETH2_0631900	3369.48	7.4502	0.163052	45.6922	0	0	Promoter (<=1kb)	SAG family member (sag16)	N/A	N/A	N/A
ETH2_1406400	56.7195	7.48385	1.21616	6.15366	7.57142e-10	2.15815e-09	Promoter (<=1kb)	hypothetical protein, conserved	Metallo-dependent phosphatase-like	N/A	N/A
ETH2_1039500	138.177	7.48684	0.698253	10.7222	8.0044e-27	4.8941e-26	#N/A	hypothetical protein, conserved	Thrombospondin type-1 (TSP1) repeat;Thrombospondin type-1 (TSP1) repeat superfamily	N/A	Thrombospondin type-1 (TSP1) repeat
ETH2_0930000	1203.78	7.5036	0.543364	13.8095	2.23271e-43	2.44496e-42	#N/A	SAG family member	Sporulated oocyst TA4 antigen	Sporulated oocyst TA4 antigen	N/A
ETH2_1142900	45.1249	7.50761	1.22739	6.11671	9.55243e-10	2.69937e-09	#N/A	unspecified product	N/A	N/A	N/A
ETH2_0713300	30.2124	7.52857	1.25182	6.0141	1.80888e-09	5.03246e-09	Promoter (<=1kb)	hypothetical protein, conserved	N/A	N/A	N/A
ETH2_1400300	242.82	7.53082	0.740998	10.1631	2.89787e-24	1.59478e-23	#N/A	hypothetical protein, conserved	Protein of unknown function DUF4602	Protein of unknown function DUF4602	N/A
ETH2_1445500	32.5781	7.54923	1.26105	5.98645	2.14476e-09	5.94934e-09	Promoter (<=1kb)	hypothetical protein, conserved	N/A	N/A	N/A
ETH2_0515200	39.2338	7.60006	1.22963	6.18078	6.37845e-10	1.82917e-09	#N/A	hypothetical protein, conserved	N/A	N/A	N/A
ETH2_0928700	39.7519	7.68491	1.22627	6.26687	3.68367e-10	1.07227e-09	#N/A	SAG family member	Sporulated oocyst TA4 antigen	Sporulated oocyst TA4 antigen	N/A
ETH2_1144300	1359.27	7.76659	0.277141	28.024	8.29497e-173	1.30386e-170	Promoter (<=1kb)	SAG family member	Sporulated oocyst TA4 antigen	Sporulated oocyst TA4 antigen	N/A
ETH2_0926900	23.7604	7.80083	1.2795	6.0968	1.08215e-09	3.04509e-09	Promoter (<=1kb)	unspecified product	N/A	N/A	N/A
ETH2_0926600	951.822	7.89461	0.329882	23.9316	1.43658e-126	1.26035e-124	Promoter (<=1kb)	SAG family member	Sporulated oocyst TA4 antigen	Sporulated oocyst TA4 antigen	N/A
ETH2_0928300	104.365	7.93133	1.21384	6.53409	6.39991e-11	1.93692e-10	#N/A	SAG family member (sag7)	Sporulated oocyst TA4 antigen	Sporulated oocyst TA4 antigen	N/A
ETH2_1022300	24353.4	7.95248	0.105974	75.0416	0	0	#N/A	hypothetical protein, conserved	N/A	N/A	N/A
ETH2_1444200	147.684	8.08963	1.03563	7.81134	5.65827e-15	2.10097e-14	#N/A	SAG family member (sag21)	N/A	N/A	N/A
ETH2_0631200	1849.43	8.0978	0.248199	32.6262	1.74262e-233	5.47836e-231	Promoter (<=1kb)	SAG family member (sag18)	N/A	N/A	N/A
ETH2_1443700	412.743	8.18061	0.50202	16.2954	1.064e-59	1.98219e-58	Promoter (<=1kb)	SAG family member	N/A	N/A	N/A
ETH2_0632000	105.43	8.19422	1.04511	7.84054	4.48625e-15	1.67568e-14	#N/A	SAG family member	N/A	N/A	N/A
ETH2_0631800	47.8659	8.28617	1.25282	6.61399	3.7409e-11	1.14643e-10	Promoter (<=1kb)	SAG family member, putative	N/A	N/A	N/A
ETH2_1442400	1279.09	8.52953	0.63318	13.4709	2.31883e-41	2.3739e-40	#N/A	SAG family member (sag23)	N/A	N/A	N/A
ETH2_1425300	1367.87	8.60517	0.366885	23.4546	1.18531e-121	9.82764e-120	#N/A	hypothetical protein, conserved	N/A	N/A	N/A
ETH2_0651100	303.233	8.65345	1.18626	7.29476	2.99198e-13	1.02565e-12	#N/A	CMGC kinase, putative	Protein kinase domain;Serine/threonine-protein kinase, active site;Protein kinase-like domain superfamily;Protein kinase, ATP binding site	Protein kinase domain	Protein kinase domain
ETH2_0620000	89.9122	8.67748	1.19438	7.26528	3.72272e-13	1.27037e-12	#N/A	hypothetical protein, conserved	N/A	N/A	N/A
ETH2_0926400	740.573	8.69636	0.472825	18.3924	1.51273e-75	4.44108e-74	Promoter (<=1kb)	SAG family member	Sporulated oocyst TA4 antigen	Sporulated oocyst TA4 antigen	N/A
ETH2_1235100	91.4726	8.73917	1.19691	7.30142	2.84752e-13	9.77013e-13	Promoter (<=1kb)	hypothetical protein, conserved	N/A	N/A	N/A
ETH2_1039400	42.5181	8.78378	1.23056	7.13804	9.46677e-13	3.16889e-12	#N/A	hypothetical protein, conserved	N/A	N/A	N/A
ETH2_1143800	42.3325	8.93463	1.27757	6.99344	2.68217e-12	8.78722e-12	#N/A	SAG family member	Sporulated oocyst TA4 antigen	Sporulated oocyst TA4 antigen	N/A
ETH2_1418300	173.783	9.34133	1.19083	7.8444	4.35024e-15	1.62568e-14	#N/A	hypothetical protein, conserved	N/A	N/A	N/A
ETH2_1466000	73.2027	9.5796	1.2095	7.92028	2.36968e-15	8.97552e-15	#N/A	hypothetical protein, conserved	N/A	N/A	N/A
ETH2_0929500	85.2935	9.69344	1.22965	7.88307	3.19438e-15	1.19968e-14	#N/A	SAG family member	Sporulated oocyst TA4 antigen	Sporulated oocyst TA4 antigen	N/A
ETH2_1444100	334.088	9.81725	1.02785	9.55124	1.2815e-21	6.3486e-21	#N/A	SAG family member	N/A	N/A	N/A
ETH2_1021800	1123.41	10.1681	0.595004	17.0891	1.78806e-65	3.89912e-64	Promoter (<=1kb)	hypothetical protein, conserved	N/A	N/A	N/A
ETH2_0927000	483.677	10.4047	1.0279	10.1223	4.39924e-24	2.40349e-23	#N/A	SAG family member (sag8)	Sporulated oocyst TA4 antigen	Sporulated oocyst TA4 antigen	N/A
ETH2_0826500	309.515	10.8616	1.18367	9.17619	4.46617e-20	2.08136e-19	Promoter (<=1kb)	hypothetical protein, conserved	N/A	N/A	N/A
ETH2_0632100	1140.96	11.3198	1.02469	11.047	2.26654e-28	1.46916e-27	#N/A	SAG family member (sag17)	N/A	N/A	N/A
