# Supplementary material for: Molecular mechanisms of surface antigen suppression by ApiAP2 and its implications for vaccine development
Source: Vet Res. 2025 Mar 22;56:63. doi: 10.1186/s13567-025-01491-2 (PMC11929185; doi:10.1186/s13567-025-01491-2)
Supplement: Supplementary file 5 — Additional file 5: The annotated CUT&Tag peak profile of EtAP2-S1. [file 13567_2025_1491_MOESM5_ESM.xlsx]

## Sheet: Additional file 5
Additional file 5: The annotated CUT&Tag peak profile of EtAP2-S1.
geneId	Product Description	Interpro Description	PFam Description	Smart Description	Gene Name or Symbol	seqnames	start	end	width	strand	V4	V5	V6	V7	V8	V9	V10	V11	V12	V13	V14	V15	V16	V17	V18	V19	V20	annotation	geneChr	geneStart	geneEnd	geneLength	geneStrand	geneId	transcriptId	distanceToTSS
ETH2_1049300	zinc-RING finger domain/Zinc finger, C3HC4 type (RING finger)/Ring finger domain containing protein, putative	Zinc finger, RING-type;Zinc finger, RING-CH-type	Zinc finger, RING-type	Zinc finger, RING-type;Zinc finger, RING-CH-type	N/A	HG994970.1	3034187	3034477	291	*	.	137	.	-1	4.96811	-1	107	0	0.331509	3034204	3034419	4.96811	103	3034186	3034477	14.4532	93	Promoter (<=1kb)	10	3030828	3033390	2563	2	ETH2_1049300	ETH2_1049300_mRNA1	-797
ETH2_0628200	zinc-finger protein ZPR1, putative	Zinc finger, ZPR1-type;ZPR1 family	Zinc finger, ZPR1-type	Zinc finger, ZPR1-type	N/A	HG994966.1	1476273	1477114	842	*	.	343	.	-1	8.8442	-1	256	0.22566	0.828054	1476356	1477009	8.8442	173	1476272	1477114	21.4016	255	Promoter (<=1kb)	6	1472269	1476455	4187	2	ETH2_0628200	ETH2_0628200_mRNA1	0
ETH2_0319300	Zinc-finger of C2H2 type, putative	Matrin/U1-C-like, C2H2-type zinc finger;Zinc finger C2H2 superfamily;U4/U6.U5 small nuclear ribonucleoprotein component Snu23	N/A	Matrin/U1-C-like, C2H2-type zinc finger	N/A	HG994963.1	1664356	1665153	798	*	.	832	.	-1	21.3853	-1	522	1.50035	2.00534	1664641	1665153	21.3853	210	1664355	1665151	34.6598	548	Promoter (<=1kb)	3	1665306	1667326	2021	1	ETH2_0319300	ETH2_0319300_mRNA1	-153
ETH2_0319300	Zinc-finger of C2H2 type, putative	Matrin/U1-C-like, C2H2-type zinc finger;Zinc finger C2H2 superfamily;U4/U6.U5 small nuclear ribonucleoprotein component Snu23	N/A	Matrin/U1-C-like, C2H2-type zinc finger	N/A	HG994963.1	1811204	1811857	654	*	.	901	.	-1	16.5343	-1	279	1.68149	2.16987	1811210	1811851	16.5343	442	1811203	1811857	84.1668	110	Distal Intergenic	3	1665306	1667326	2021	1	ETH2_0319300	ETH2_0319300_mRNA1	145898
ETH2_0319300	Zinc-finger of C2H2 type, putative	Matrin/U1-C-like, C2H2-type zinc finger;Zinc finger C2H2 superfamily;U4/U6.U5 small nuclear ribonucleoprotein component Snu23	N/A	Matrin/U1-C-like, C2H2-type zinc finger	N/A	HG994963.1	1814516	1819016	4501	*	.	237	.	-1	8.58745	-1	4366	0.027099	0.572908	1816396	1819009	8.58745	351	1814515	1819016	71.9042	4366	Distal Intergenic	3	1665306	1667326	2021	1	ETH2_0319300	ETH2_0319300_mRNA1	149210
ETH2_0319300	Zinc-finger of C2H2 type, putative	Matrin/U1-C-like, C2H2-type zinc finger;Zinc finger C2H2 superfamily;U4/U6.U5 small nuclear ribonucleoprotein component Snu23	N/A	Matrin/U1-C-like, C2H2-type zinc finger	N/A	HG994963.1	1812367	1814307	1941	*	.	137	.	-1	5.80391	-1	1390	0	0.331509	1813879	1814209	5.80391	189	1812366	1814307	13.3548	1079	Distal Intergenic	3	1665306	1667326	2021	1	ETH2_0319300	ETH2_0319300_mRNA1	147061
ETH2_1319400	zinc-finger of a C2HC-type/Zinc finger, C2H2 type, putative	Zinc finger C2HC domain-containing protein	N/A	N/A	N/A	HG994973.1	1419870	1420645	776	*	.	137	.	-1	7.51934	-1	518	0	0.331509	1419996	1420365	7.51934	317	1419869	1420645	9.52392	593	Promoter (<=1kb)	13	1417283	1419732	2450	2	ETH2_1319400	ETH2_1319400_mRNA1	-138
ETH2_0809400	zinc-finger of a C2HC-type, putative	N/A	N/A	N/A	N/A	HG994968.1	926886	927865	980	*	.	644	.	-1	12.0158	-1	389	0.975436	1.55155	927160	927695	12.0158	112	926885	927865	39.631	392	Promoter (<=1kb)	8	925705	926742	1038	2	ETH2_0809400	ETH2_0809400_mRNA1	-144
ETH2_0918000	zinc transporter, putative	Zinc/iron permease	Zinc/iron permease	N/A	N/A	HG994969.1	1254765	1255537	773	*	.	331	.	-1	8.82691	-1	309	0.199217	0.797399	1254884	1255431	8.82691	179	1254764	1255537	20.5523	320	Promoter (<=1kb)	9	1256023	1259093	3071	1	ETH2_0918000	ETH2_0918000_mRNA1	-486
ETH2_1206000	zinc knuckle domain-containing protein, putative	Zinc finger CCHC domain-containing protein 10	N/A	N/A	N/A	HG994972.1	611951	612866	916	*	.	1000	.	-1	21.7442	-1	481	2.42277	2.82169	612053	612754	21.7442	432	611950	612866	71.6996	428	Promoter (<=1kb)	12	610237	612145	1909	2	ETH2_1206000	ETH2_1206000_mRNA1	0
ETH2_0822800	zinc knuckle domain-containing protein, putative	Zinc finger, CCHC-type;Zinc finger, CCHC-type superfamily	Zinc finger, CCHC-type	Zinc finger, CCHC-type	N/A	HG994968.1	1658699	1659099	401	*	.	137	.	-1	8.67294	-1	189	0	0.331509	1658698	1659099	8.67294	214	1658709	1659099	12.3315	154	Promoter (<=1kb)	8	1659391	1661137	1747	1	ETH2_0822800	ETH2_0822800_mRNA1	-292
ETH2_1206900	Zinc finger, C2H2 type/C2H2-type zinc finger/Zinc-finger double domain containing protein, putative	Zinc finger C2H2-type;Zinc finger C2H2 superfamily	Zinc finger C2H2-type	Zinc finger C2H2-type	N/A	HG994972.1	668424	669270	847	*	.	274	.	-1	7.32088	-1	283	0.100925	0.660802	668527	668983	7.32088	27	668423	669270	22.3028	436	Promoter (<=1kb)	12	669021	673097	4077	1	ETH2_1206900	ETH2_1206900_mRNA1	0
ETH2_1332700	zinc finger protein, putative	Zinc finger C2H2-type	N/A	Zinc finger C2H2-type	N/A	HG994973.1	2107878	2108192	315	*	.	268	.	-1	9.62713	-1	156	0.092084	0.646977	2107932	2108192	9.62713	76	2107877	2108150	15.897	182	Promoter (<=1kb)	13	2108557	2111339	2783	1	ETH2_1332700	ETH2_1332700_mRNA1	-365
ETH2_1434800	zinc finger protein, putative	Zinc finger, CCHC-type;Zinc finger, CCHC-type superfamily	N/A	Zinc finger, CCHC-type	N/A	HG994974.1	2598922	2599890	969	*	.	256	.	-1	7.22722	-1	468	0.067892	0.61884	2598968	2599720	7.22722	420	2598921	2599890	31.1068	469	Promoter (<=1kb)	14	2598270	2599010	741	2	ETH2_1434800	ETH2_1434800_mRNA1	0
ETH2_0813300	zinc finger MYND domain-containing protein, putative	Tetratricopeptide-like helical domain superfamily	N/A	N/A	N/A	HG994968.1	1117952	1119621	1670	*	.	1000	.	-1	25.0385	-1	673	2.59265	3.00144	1118075	1119329	25.0385	590	1117951	1119621	60.1053	633	Promoter (<=1kb)	8	1119127	1121601	2475	1	ETH2_0813300	ETH2_0813300_mRNA1	0
ETH2_0302000	zinc finger MYND domain-containing protein, putative	SET domain;Zinc finger, MYND-type	SET domain;Zinc finger, MYND-type	SET domain	N/A	HG994963.1	524206	524798	593	*	.	607	.	-1	17.6233	-1	350	0.889555	1.46203	524343	524798	17.6233	212	524205	524786	26.9753	350	Promoter (<=1kb)	3	524647	527467	2821	1	ETH2_0302000	ETH2_0302000_mRNA1	0
ETH2_0855900	zinc finger DHHC domain-containing protein, putative	Palmitoyltransferase, DHHC domain	Palmitoyltransferase, DHHC domain	N/A	N/A	HG994968.1	3573001	3573923	923	*	.	137	.	-1	8.34463	-1	222	0	0.331509	3573002	3573280	8.34463	159	3573000	3573923	14.7662	284	Promoter (<=1kb)	8	3570635	3572735	2101	2	ETH2_0855900	ETH2_0855900_mRNA1	-266
ETH2_1220400	zinc finger DHHC domain-containing protein, putative	Palmitoyltransferase, DHHC domain	Palmitoyltransferase, DHHC domain	N/A	N/A	HG994972.1	1472020	1472351	332	*	.	137	.	-1	6.72649	-1	176	0	0.331509	1472033	1472303	6.72649	235	1472019	1472351	6.73553	104	Promoter (<=1kb)	12	1472563	1477073	4511	1	ETH2_1220400	ETH2_1220400_mRNA1	-212
ETH2_1420300	Zinc finger C-x8-C-x5-C-x3-H type domain containing protein, related	Zinc finger, CCCH-type;SKP1/BTB/POZ domain superfamily;Zinc finger, CCCH-type superfamily	N/A	Zinc finger, CCCH-type	N/A	HG994974.1	1843662	1844582	921	*	.	270	.	-1	11.7731	-1	385	0.094322	0.651777	1843666	1844218	11.7731	324	1843661	1844582	16.398	441	Promoter (<=1kb)	14	1839964	1843668	3705	2	ETH2_1420300	ETH2_1420300_mRNA1	0
ETH2_1046200	Zinc finger C-x8-C-x5-C-x3-H type (and similar), putative	Zinc finger, CCCH-type;Zinc finger, CCCH-type superfamily	Zinc finger, CCCH-type	Zinc finger, CCCH-type	N/A	HG994970.1	2867784	2869089	1306	*	.	877	.	-1	15.834	-1	755	1.62378	2.11323	2868081	2868882	15.834	491	2867783	2869089	47.5147	721	Promoter (<=1kb)	10	2869293	2872348	3056	1	ETH2_1046200	ETH2_1046200_mRNA1	-204
ETH2_0407900	Zinc finger C-x8-C-x5-C-x3-H type (and similar), putative	Zinc finger, CCCH-type;Zinc finger, CCCH-type superfamily	Zinc finger, CCCH-type	Zinc finger, CCCH-type	N/A	HG994964.1	966975	968042	1068	*	.	773	.	-1	14.3376	-1	464	1.34116	1.86198	967329	967902	14.3376	168	966974	968042	40.4272	405	Promoter (<=1kb)	4	968438	972127	3690	1	ETH2_0407900	ETH2_0407900_mRNA1	-396
ETH2_1590100	Zinc finger C-x8-C-x5-C-x3-H type (and similar), putative	Zinc finger, CCCH-type;Zinc finger, CCCH-type superfamily	Zinc finger, CCCH-type	Zinc finger, CCCH-type	N/A	HG994975.1	5849403	5850276	874	*	.	137	.	-1	8.97676	-1	388	0	0.331509	5849657	5850138	8.97676	84	5849402	5850276	13.8162	437	Promoter (<=1kb)	15	5849705	5852730	3026	1	ETH2_1590100	ETH2_1590100_mRNA1	0
ETH2_1560500	Zinc finger CCCH domain-containing protein, related	Zinc finger, CCCH-type;Zinc finger, CCCH-type superfamily	N/A	Zinc finger, CCCH-type	N/A	HG994975.1	4153609	4155067	1459	*	.	533	.	-1	11.6385	-1	1083	0.678349	1.28417	4154351	4155021	11.6385	452	4153608	4155067	27.3576	971	Promoter (<=1kb)	15	4150163	4153092	2930	2	ETH2_1560500	ETH2_1560500_mRNA1	-517
ETH2_0713100	Zinc finger and GTP binding domains, related	B-box-type zinc finger	B-box-type zinc finger	B-box-type zinc finger	N/A	HG994967.1	311317	312707	1391	*	.	1000	.	-1	19.1096	-1	756	2.09385	2.5178	311548	312548	19.1096	546	311316	312707	58.6089	735	Promoter (<=1kb)	7	310604	311865	1262	2	ETH2_0713100	ETH2_0703800_mRNA1	0
ETH2_0713100	Zinc finger and GTP binding domains, related	B-box-type zinc finger	B-box-type zinc finger	B-box-type zinc finger	N/A	HG994967.1	816199	817502	1304	*	.	448	.	-1	9.84623	-1	632	0.470626	1.08112	816505	817280	9.84623	295	816198	817502	44.3656	663	Promoter (<=1kb)	7	817453	820856	3404	1	ETH2_0713100	ETH2_0713100_mRNA1	0
ETH2_0714600	Zinc finger and GTP binding domains, related	B-box-type zinc finger	B-box-type zinc finger	B-box-type zinc finger	N/A	HG994967.1	908449	909573	1125	*	.	317	.	-1	9.13357	-1	289	0.175166	0.764042	908489	908828	9.13357	126	908448	909573	18.8371	411	Distal Intergenic	7	911744	915223	3480	1	ETH2_0714600	ETH2_0714600_mRNA1	-2171
ETH2_0713100	Zinc finger and GTP binding domains, related	B-box-type zinc finger	B-box-type zinc finger	B-box-type zinc finger	N/A	HG994967.1	820170	821100	931	*	.	137	.	-1	4.48723	-1	477	0	0.331509	820613	821100	4.48723	61	820169	821057	10.5441	450	Exon (ETH2_0713100_mRNA1/ETH2_0713100	exon 11 of 13)	7	817453	820856	3404	ETH2_0713100	ETH2_0713100	ETH2_0713100_mRNA1	2717
ETH2_1341500	zinc finger (CHY type) protein, putative	Zinc finger, RING-type;Zinc finger, CHY-type;Zinc finger, CTCHY-type;Zinc finger, CHY-type superfamily;Zinc finger, CTCHY-type superfamily;RCHY1, zinc-ribbon	Zinc finger, CHY-type;Zinc finger, RING-type;RCHY1, zinc-ribbon	Zinc finger, RING-type	N/A	HG994973.1	2670385	2671705	1321	*	.	703	.	-1	26.3279	-1	538	1.15992	1.69364	2670384	2671604	26.3279	493	2670384	2671705	30.2095	583	Promoter (<=1kb)	13	2668662	2670695	2034	2	ETH2_1341500	ETH2_1341500_mRNA1	0
ETH2_1583100	zinc finger (CHY type) protein, putative	SANT/Myb domain;Zinc finger, CHY-type;Homeobox-like domain superfamily;Myb domain;Zinc finger, CHY-type superfamily	Myb domain;Zinc finger, CHY-type	SANT/Myb domain	N/A	HG994975.1	5417003	5418128	1126	*	.	551	.	-1	13.1501	-1	782	0.738381	1.32728	5417262	5417905	13.1501	523	5417002	5418128	26.5596	781	Promoter (<=1kb)	15	5412844	5417171	4328	2	ETH2_1583100	ETH2_1583100_mRNA1	0
ETH2_0948600	zinc finger (CCCH type) protein, putative	Zinc finger, CCCH-type;Zinc finger, CCCH-type superfamily	Zinc finger, CCCH-type	Zinc finger, CCCH-type	N/A	HG994969.1	3040597	3041560	964	*	.	428	.	-1	20.5667	-1	388	0.410047	1.03153	3040596	3041560	20.5667	447	3040596	3041454	22.607	330	Promoter (<=1kb)	9	3036889	3040338	3450	2	ETH2_0948600	ETH2_0948600_mRNA1	-259
ETH2_1598400	zinc finger (CCCH type) protein, putative	Zinc finger, CCCH-type;Zinc finger, CCCH-type superfamily	Zinc finger, CCCH-type	Zinc finger, CCCH-type	N/A	HG994975.1	6349567	6350803	1237	*	.	308	.	-1	20.2834	-1	708	0.159612	0.742641	6349793	6350567	22.5933	609	6349566	6350803	20.2834	581	Promoter (<=1kb)	15	6350706	6352396	1691	1	ETH2_1598400	ETH2_1598400_mRNA1	0
ETH2_0613300	zinc finger (CCCH type) protein, putative	Zinc finger, CCCH-type;Nuclear polyadenylated RNA-binding protein Nab2/ZC3H14	N/A	N/A	N/A	HG994966.1	688353	689672	1320	*	.	834	.	-1	19.6492	-1	441	1.51133	2.00897	688503	689548	19.6492	339	688352	689672	35.409	392	Promoter (<=1kb)	6	689676	693024	3349	1	ETH2_0613300	ETH2_0613300_mRNA1	-4
ETH2_1254600	zinc finger (CCCH type) protein, putative	Zinc finger, CCCH-type	N/A	N/A	N/A	HG994972.1	3455585	3456571	987	*	.	389	.	-1	17.2632	-1	631	0.322275	0.938664	3455811	3456571	17.2632	432	3455584	3456514	21.179	604	Promoter (<=1kb)	12	3451983	3455378	3396	2	ETH2_1254600	ETH2_1254600_mRNA1	-207
ETH2_1300600	zinc finger (CCCH type) protein, putative	Zinc finger, CCCH-type;Zinc finger, CCCH-type superfamily	Zinc finger, CCCH-type	Zinc finger, CCCH-type	N/A	HG994973.1	220395	221498	1104	*	.	562	.	-1	11.9512	-1	397	0.770057	1.35573	220632	221385	11.9512	71	220394	221498	29.0097	486	Promoter (<=1kb)	13	221715	227500	5786	1	ETH2_1300600	ETH2_1300600_mRNA1	-217
ETH2_1329600	zinc finger (CCCH type) protein, putative	Zinc finger, CCCH-type;Zinc finger, CCCH-type superfamily	Zinc finger, CCCH-type	Zinc finger, CCCH-type	N/A	HG994973.1	1934817	1935686	870	*	.	137	.	-1	5.55126	-1	418	0	0.331509	1935073	1935441	5.55126	176	1934816	1935686	16.643	404	Promoter (<=1kb)	13	1935921	1937206	1286	1	ETH2_1329600	ETH2_1329600_mRNA1	-235
ETH2_1557900	zinc finger (CCCH type) protein, putative	Zinc finger, CCCH-type;Zinc finger, RING-type;Zinc finger, RING-type, conserved site;Zinc finger, CCCH-type superfamily;Pre-mRNA-splicing factor CWC24-like	Zinc finger, CCCH-type	Zinc finger, RING-type;Zinc finger, CCCH-type	N/A	HG994975.1	3753358	3753909	552	*	.	137	.	-1	5.15726	-1	277	0	0.331509	3753545	3753868	5.15726	1	3753357	3753909	25.4722	366	Promoter (<=1kb)	15	3754041	3756665	2625	1	ETH2_1557900	ETH2_1557900_mRNA1	-132
ETH2_1328500	zinc finger (C3HC4 type RING finger) protein, putative	Zinc finger, RING-type;Zinc finger, RING-type, conserved site	N/A	Zinc finger, RING-type	N/A	HG994973.1	1865892	1866631	740	*	.	370	.	-1	8.74991	-1	151	0.287722	0.891528	1865953	1866506	8.74991	43	1865891	1866631	26.1948	197	Promoter (<=1kb)	13	1866693	1868882	2190	1	ETH2_1328500	ETH2_1328500_mRNA1	-62
ETH2_1126300	Zinc finger (C3HC4 RING finger) protein, related	Zinc finger, RING-type;E3 ubiquitin ligase Bre1;Zinc finger, RING-type, conserved site	N/A	Zinc finger, RING-type	N/A	HG994971.1	2109330	2110350	1021	*	.	360	.	-1	13.8068	-1	309	0.264718	0.869308	2109329	2110106	13.8068	299	2109329	2110350	19.6796	319	Promoter (<=1kb)	11	2101791	2109488	7698	2	ETH2_1126300	ETH2_1126300_mRNA1	0
ETH2_1026600	zinc finger (C3HC4 RING finger) protein, putative	Zinc finger, RING-type;WWE domain superfamily;Deltex, C-terminal;Deltex family	Deltex, C-terminal	N/A	N/A	HG994970.1	1735910	1737026	1117	*	.	1000	.	-1	21.6586	-1	687	1.99646	2.42767	1736180	1736956	21.6586	445	1735909	1737026	44.7474	659	Promoter (<=1kb)	10	1731948	1735849	3902	2	ETH2_1026600	ETH2_1026600_mRNA1	-61
ETH2_1135600	zinc finger (C3HC4 RING finger) protein, putative	Zinc finger, RING-type;E3 ubiquitin-protein ligase SIS3	Zinc finger, RING-type	Zinc finger, RING-type	N/A	HG994971.1	2564941	2566223	1283	*	.	994	.	-1	20.6658	-1	665	1.95583	2.39553	2565001	2566107	20.6658	604	2564940	2566223	44.7103	665	Promoter (<=1kb)	11	2561907	2564633	2727	2	ETH2_1135600	ETH2_1135600_mRNA1	-308
ETH2_0820000	zinc finger (C3HC4 RING finger) protein, putative	Zinc finger, RING-type	Zinc finger, RING-type	Zinc finger, RING-type	N/A	HG994968.1	1541051	1541780	730	*	.	733	.	-1	20.6008	-1	407	1.25188	1.76633	1541050	1541721	20.6008	405	1541233	1541780	31.0496	227	Promoter (<=1kb)	8	1541769	1544186	2418	1	ETH2_0820000	ETH2_0820000_mRNA1	0
ETH2_1234300	zinc finger (C3HC4 RING finger) protein, putative	Zinc finger, RING-type;Zinc finger, RING-type, conserved site;Zinc finger, C3HC4 RING-type	Zinc finger, C3HC4 RING-type	Zinc finger, RING-type	N/A	HG994972.1	2190826	2191751	926	*	.	919	.	-1	18.447	-1	572	1.72156	2.21452	2190825	2191751	18.447	613	2190894	2191738	41.4188	463	Promoter (<=1kb)	12	2189101	2190915	1815	2	ETH2_1234300	ETH2_1234300_mRNA1	0
ETH2_1482800	zinc finger (C3HC4 RING finger) protein, putative	Zinc finger, RING-type	Zinc finger, RING-type	Zinc finger, RING-type	N/A	HG994974.1	5905016	5907135	2120	*	.	617	.	-1	11.6228	-1	1401	0.916152	1.48671	5905015	5907120	11.6228	722	5905022	5907135	41.3678	1394	Distal Intergenic	14	5654610	5657400	2791	1	ETH2_1482800	ETH2_1482800_mRNA1	250406
ETH2_1231200	zinc finger (C2H2 type) protein, putative	N/A	N/A	N/A	N/A	HG994972.1	2053685	2054549	865	*	.	505	.	-1	14.056	-1	454	0.608544	1.2171	2053972	2054481	14.056	167	2053684	2054549	24.129	454	Promoter (<=1kb)	12	2054517	2055683	1167	1	ETH2_1231200	ETH2_1231200_mRNA1	0
ETH2_1516800	zinc finger (C2H2 type) protein, putative	Zinc finger C2H2-type	N/A	N/A	N/A	HG994975.1	1040396	1041268	873	*	.	494	.	-1	11.3818	-1	334	0.58232	1.192	1040495	1040858	11.3818	203	1040395	1041268	25.5811	366	Promoter (<=1kb)	15	1036839	1040376	3538	2	ETH2_1516800	ETH2_1516800_mRNA1	-20
ETH2_1472300	zinc finger (C2H2 type) domain-containing protein, putative	Zinc finger C2H2-type;Ribosome maturation protein Sdo1/SBDS, C-terminal;Ribosome maturation protein Sdo1/SBDS, N-terminal;Zinc finger C2H2 superfamily;Ribosome maturation protein SBDS, N-terminal domain superfamily;Ribosome maturation protein Sdo1/SBDS, central domain superfamily;Ribosome maturation protein Sdo1/SBDS-like	Ribosome maturation protein Sdo1/SBDS, N-terminal;Ribosome maturation protein Sdo1/SBDS, C-terminal	N/A	N/A	HG994974.1	5003880	5004938	1059	*	.	690	.	-1	12.6552	-1	461	1.1184	1.66193	5004067	5004718	12.6552	256	5003879	5004938	42.5648	479	Promoter (<=1kb)	14	5001056	5004199	3144	2	ETH2_1472300	ETH2_1472300_mRNA1	0
ETH2_0633000	Zim17p, related	Zinc finger, DNL-type;Mitochondrial import protein TIM15	Zinc finger, DNL-type	N/A	N/A	HG994966.1	1722791	1723656	866	*	.	866	.	-1	15.3265	-1	388	1.5977	2.08664	1722790	1723656	15.3265	331	1722822	1723652	50.6511	413	Promoter (<=1kb)	6	1721562	1722960	1399	2	ETH2_0633000	ETH2_0633000_mRNA1	0
ETH2_1060700	Zc3h12a-like Ribonuclease NYN domain containing protein, putative	WWE domain;Ribonuclease Zc3h12a-like, NYN domain;WWE domain superfamily	Ribonuclease Zc3h12a-like, NYN domain	N/A	N/A	HG994970.1	3767449	3768143	695	*	.	325	.	-1	9.54562	-1	414	0.191844	0.784347	3767681	3768080	9.54562	192	3767448	3768143	18.9103	404	Promoter (<=1kb)	10	3763944	3767191	3248	2	ETH2_1060700	ETH2_1060700_mRNA1	-258
ETH2_0709900	YT521-B-like family domain-containing protein, putative	YTH domain	YTH domain	N/A	N/A	HG994967.1	674147	674667	521	*	.	253	.	-1	7.6971	-1	193	0.060672	0.611038	674231	674620	7.6971	75	674146	674667	41.2851	226	Promoter (<=1kb)	7	669551	673880	4330	2	ETH2_0709900	ETH2_0709900_mRNA1	-267
ETH2_0208800	yip1 domain-containing protein, putative	Yip1 domain	Yip1 domain	N/A	N/A	HG994962.1	737234	738096	863	*	.	293	.	-1	7.77697	-1	461	0.129627	0.707093	737370	738043	7.77697	322	737233	738096	31.0502	463	Promoter (<=1kb)	2	738047	738721	675	1	ETH2_0208800	ETH2_0208800_mRNA1	0
ETH2_1335400	Ydr279p protein family (RNase H2 complex component), putative	N/A	N/A	N/A	N/A	HG994973.1	2281165	2281912	748	*	.	532	.	-1	14.6842	-1	327	0.671477	1.28156	2281366	2281852	14.6842	242	2281164	2281912	24.8909	210	Promoter (<=1kb)	13	2281746	2282864	1119	1	ETH2_1335400	ETH2_1335400_mRNA1	0
ETH2_0519600	YALI0F16874p, related, related	Proteasome component (PCI) domain;Winged helix DNA-binding domain superfamily;COP9 signalosome complex subunit 2	Proteasome component (PCI) domain	N/A	N/A	HG994965.1	1534293	1535333	1041	*	.	1000	.	-1	28.1549	-1	493	2.7518	3.16513	1534296	1535192	28.1549	490	1534292	1535333	60.8595	493	Promoter (<=1kb)	5	1530383	1534289	3907	2	ETH2_0519600	ETH2_0519600_mRNA1	-4
ETH2_1418100	YALI0F04037p, related	Nuclear segregation protein Bfr1	N/A	N/A	N/A	HG994974.1	1686757	1687426	670	*	.	137	.	-1	8.60564	-1	481	0	0.331509	1687030	1687338	8.60564	209	1686756	1687426	15.897	479	Promoter (<=1kb)	14	1680761	1686800	6040	2	ETH2_1418100	ETH2_1418100_mRNA1	0
ETH2_0957800	XPA-binding protein, putative	HAT (Half-A-TPR) repeat;Tetratricopeptide-like helical domain superfamily;Pre-mRNA-splicing factor Syf1-like	N/A	HAT (Half-A-TPR) repeat	N/A	HG994969.1	3635808	3636832	1025	*	.	1000	.	-1	28.3315	-1	546	2.8642	3.30656	3635812	3636743	28.3315	540	3635807	3636832	66.6201	547	Promoter (<=1kb)	9	3636836	3642387	5552	1	ETH2_0957800	ETH2_0957800_mRNA1	-4
ETH2_0201100	XAP5 protein, putative	XAP5 protein	XAP5 protein	N/A	N/A	HG994962.1	231657	232643	987	*	.	762	.	-1	17.0929	-1	537	1.32447	1.83637	231723	232643	17.0929	627	231656	232643	33.8733	380	Promoter (<=1kb)	2	232587	237173	4587	1	ETH2_0201100	ETH2_0201100_mRNA1	0
ETH2_1430900	WW domain/FF domain containing protein, putative	WW domain;FF domain;WW domain superfamily;FF domain superfamily	FF domain	WW domain	N/A	HG994975.1	1106123	1107441	1319	*	.	948	.	-1	19.2522	-1	691	1.83102	2.28457	1106122	1107441	19.2522	689	1106158	1107438	43.5799	657	Promoter (<=1kb)	15	1103681	1106390	2710	2	ETH2_1430900	ETH2_1517800_mRNA1	0
ETH2_1430900	WW domain/FF domain containing protein, putative	WW domain;FF domain;WW domain superfamily;FF domain superfamily	FF domain	WW domain	N/A	HG994974.1	2364947	2365253	307	*	.	428	.	-1	10.4425	-1	93	0.412557	1.03266	2364992	2365202	10.4425	48	2364946	2365253	23.3223	93	Intron (ETH2_1430900_mRNA1/ETH2_1430900	intron 2 of 6)	14	2362122	2368712	6591	ETH2_1430900	ETH2_1430900	ETH2_1430900_mRNA1	2825
ETH2_1430900	WW domain/FF domain containing protein, putative	WW domain;FF domain;WW domain superfamily;FF domain superfamily	FF domain	WW domain	N/A	HG994974.1	2361681	2362165	485	*	.	137	.	-1	4.64437	-1	240	0	0.331509	2361680	2362108	6.91336	223	2361896	2362165	4.64437	41	Promoter (<=1kb)	14	2362122	2368712	6591	1	ETH2_1430900	ETH2_1430900_mRNA1	0
ETH2_1534800	WW domain containing protein, putative	WW domain;WW domain superfamily	WW domain	WW domain	N/A	HG994975.1	1991374	1992138	765	*	.	230	.	-1	14.3006	-1	391	0.013731	0.555211	1991514	1992053	16.6701	211	1991373	1992138	14.3006	431	Distal Intergenic	15	1992823	1996928	4106	2	ETH2_1534800	ETH2_1534800_mRNA1	4790
ETH2_1534800	WW domain containing protein, putative	WW domain;WW domain superfamily	WW domain	WW domain	N/A	HG994975.1	1996863	1997748	886	*	.	440	.	-1	9.65327	-1	398	0.447082	1.05965	1997001	1997660	9.65327	297	1996862	1997748	41.378	360	Promoter (<=1kb)	15	1992823	1996928	4106	2	ETH2_1534800	ETH2_1534800_mRNA1	0
ETH2_1146200	white protein, putative	ABC transporter-like, ATP-binding domain;AAA+ ATPase domain;ABC-2 type transporter;ABC transporter-like, conserved site;P-loop containing nucleoside triphosphate hydrolase;ABC transporter family G domain	ABC transporter-like, ATP-binding domain;ABC-2 type transporter;ABC transporter family G domain	AAA+ ATPase domain	N/A	HG994971.1	3076828	3077760	933	*	.	334	.	-1	9.11417	-1	576	0.204739	0.804507	3077209	3077473	9.11417	126	3076827	3077760	19.9067	644	Promoter (<=1kb)	11	3077692	3084158	6467	1	ETH2_1146200	ETH2_1146200_mRNA1	0
ETH2_0838200	WD-repeat membrane protein, putative	WD40 repeat;Small-subunit processome, Utp21;Soluble quinoprotein glucose/sorbosone dehydrogenase;WD40-repeat-containing domain superfamily	Small-subunit processome, Utp21	WD40 repeat	N/A	HG994968.1	2456625	2457020	396	*	.	137	.	-1	9.40557	-1	176	0	0.331509	2456625	2456988	9.40557	224	2456624	2457020	11.1242	128	Promoter (<=1kb)	8	2449488	2456381	6894	2	ETH2_0838200	ETH2_0838200_mRNA1	-244
ETH2_1472700	WD-40 repeat-containing protein, putative	WD40 repeat;WD40 repeat, conserved site;Histone-binding protein RBBP4, N-terminal;WD40-repeat-containing domain superfamily	WD40 repeat;Histone-binding protein RBBP4, N-terminal	WD40 repeat	N/A	HG994974.1	5012360	5012962	603	*	.	380	.	-1	9.25746	-1	235	0.305391	0.917159	5012420	5012833	9.25746	175	5012359	5012962	22.9485	234	Promoter (<=1kb)	14	5012957	5015162	2206	1	ETH2_1472700	ETH2_1472700_mRNA1	0
ETH2_0910500	WD-40 repeat protein, putative	WD40 repeat;WD40 repeat, conserved site;Histone-binding protein RBBP4, N-terminal;WD40-repeat-containing domain superfamily	WD40 repeat;Histone-binding protein RBBP4, N-terminal	WD40 repeat	N/A	HG994969.1	834329	835120	792	*	.	488	.	-1	13.0717	-1	335	0.571551	1.1763	834543	834926	13.0717	184	834328	835120	23.9514	271	Promoter (<=1kb)	9	835140	839047	3908	1	ETH2_0910500	ETH2_0910500_mRNA1	-20
ETH2_1452000	WD-40 repeat protein, putative	WD40 repeat;LIS1 homology motif;CTLH, C-terminal LisH motif;WD40 repeat, conserved site;G-protein beta WD-40 repeat;WD40-repeat-containing domain superfamily	WD40 repeat	WD40 repeat;LIS1 homology motif	N/A	HG994974.1	3594561	3595435	875	*	.	137	.	-1	8.10656	-1	482	0	0.331509	3595014	3595405	8.10656	61	3594560	3595435	16.8383	449	Promoter (<=1kb)	14	3588825	3594629	5805	2	ETH2_1452000	ETH2_1452000_mRNA1	0
ETH2_0910200	WD domain, G-beta repeat-containing protein, putative	WD40 repeat;WD40-repeat-containing domain superfamily;DNA excision repair protein Rad28/ERCC8/Ckn1/ATCSA-1	WD40 repeat	WD40 repeat	N/A	HG994969.1	828836	830094	1259	*	.	742	.	-1	14.3267	-1	664	1.27639	1.78869	828995	829954	14.3267	401	828835	830094	37.254	767	Promoter (<=1kb)	9	824935	829150	4216	2	ETH2_0910200	ETH2_0910200_mRNA1	0
ETH2_1034200	WD domain, G-beta repeat-containing protein, putative	WD40 repeat;WD40 repeat, conserved site;WD40-repeat-containing domain superfamily;WD repeat-containing protein 89	WD40 repeat	WD40 repeat	N/A	HG994970.1	2128740	2129653	914	*	.	375	.	-1	12.8111	-1	461	0.295039	0.903237	2128989	2129555	12.8111	207	2128739	2129653	20.2277	466	Promoter (<=1kb)	10	2129681	2132252	2572	1	ETH2_1034200	ETH2_1034200_mRNA1	-28
ETH2_1208100	WD domain, G-beta repeat-containing protein, putative	WD40 repeat;WD40 repeat, conserved site;WD40-repeat-containing domain superfamily	WD40 repeat	WD40 repeat	N/A	HG994972.1	761806	762788	983	*	.	281	.	-1	9.26619	-1	590	0.110897	0.677241	762166	762728	9.26619	125	761805	762788	16.7944	695	Promoter (<=1kb)	12	762596	766277	3682	1	ETH2_1208100	ETH2_1208100_mRNA1	0
ETH2_1133100	WD domain, G-beta repeat-containing protein, putative	WD40 repeat;CFA20 domain;WD40-repeat-containing domain superfamily	CFA20 domain	WD40 repeat	N/A	HG994971.1	2428788	2429982	1195	*	.	240	.	-1	6.56817	-1	701	0.033379	0.580375	2429225	2429813	6.56817	285	2428787	2429982	26.8773	680	Promoter (<=1kb)	11	2416361	2428892	12532	2	ETH2_1133100	ETH2_1133100_mRNA1	0
ETH2_1588100	WD domain, G-beta repeat, putative	WD40 repeat;Peptidase M20;Peptidase M20, dimerisation domain;Glutamine amidotransferase type 2 domain;Nucleophile aminohydrolases, N-terminal;WD40-repeat-containing domain superfamily	WD40 repeat;Peptidase M20;Peptidase M20, dimerisation domain	WD40 repeat	N/A	HG994975.1	5694414	5696101	1688	*	.	1000	.	-1	64.8962	-1	858	4.3583	4.64445	5694488	5695848	64.8962	783	5694413	5696101	98.9863	859	Promoter (<=1kb)	15	5686382	5694850	8469	2	ETH2_1588100	ETH2_1588100_mRNA1	0
ETH2_0811500	WD domain, G-beta repeat, putative	WD40 repeat;WD40-repeat-containing domain superfamily	WD40 repeat	WD40 repeat	N/A	HG994968.1	1013722	1014914	1193	*	.	969	.	-1	28.1016	-1	594	1.88856	2.33595	1013910	1014914	28.1016	480	1013721	1014914	39.1677	519	Promoter (<=1kb)	8	1015353	1020211	4859	1	ETH2_0811500	ETH2_0811500_mRNA1	-439
ETH2_0914500	WD domain, G-beta repeat, putative	WD40 repeat;WD40-repeat-containing domain superfamily	WD40 repeat	WD40 repeat	N/A	HG994969.1	1061201	1061792	592	*	.	233	.	-1	13.8177	-1	410	0.017737	0.561864	1061375	1061748	14.2266	237	1061200	1061792	13.8177	408	Promoter (<=1kb)	9	1061745	1064584	2840	1	ETH2_0914500	ETH2_0914500_mRNA1	0
ETH2_1329300	voltage gated chloride channel domain-containing protein, putative	Chloride channel, voltage gated;Chloride channel, core	Chloride channel, voltage gated	N/A	N/A	HG994973.1	1913589	1914700	1112	*	.	230	.	-1	6.24218	-1	310	0.013523	0.554612	1913812	1914119	6.24218	12	1913588	1914700	31.5069	385	Promoter (<=1kb)	13	1908250	1913387	5138	2	ETH2_1329300	ETH2_1329300_mRNA1	-202
ETH2_0820300	VID27 cytoplasmic protein, putative	Vacuolar import/degradation Vid27, C-terminal;WD40-repeat-containing domain superfamily;Vacuolar import/degradation Vid27	Vacuolar import/degradation Vid27, C-terminal	N/A	N/A	HG994968.1	1559456	1560592	1137	*	.	662	.	-1	12.1397	-1	671	1.02441	1.59507	1559455	1560332	12.1397	650	1559502	1560592	42.64	645	Distal Intergenic	8	1549193	1555867	6675	2	ETH2_0820300	ETH2_0820300_mRNA1	-3589
ETH2_1547800	Vesicle transport v-SNARE protein N-terminus/Snare region anchored in the vesicle membrane C-terminus, putative	SNARE	N/A	N/A	N/A	HG994975.1	3171136	3172292	1157	*	.	279	.	-1	8.72495	-1	690	0.106905	0.672897	3171332	3172086	8.72495	603	3171135	3172292	55.3834	581	Promoter (<=1kb)	15	3170130	3171085	956	2	ETH2_1547800	ETH2_1547800_mRNA1	-51
ETH2_1405500	vesicle transport v-SNARE domain-containing protein, putative	Target SNARE coiled-coil homology domain	N/A	N/A	N/A	HG994974.1	578620	579758	1139	*	.	338	.	-1	9.13368	-1	430	0.215095	0.816173	578859	579583	9.13368	171	578619	579758	20.2578	449	Promoter (<=1kb)	14	577285	578312	1028	2	ETH2_1405500	ETH2_1405500_mRNA1	-308
ETH2_1313700	valyl-tRNA synthetase, putative	Aminoacyl-tRNA synthetase, class I, conserved site;Aminoacyl-tRNA synthetase, class Ia;Valine-tRNA ligase;Valyl/Leucyl/Isoleucyl-tRNA synthetase, editing domain;Aminoacyl-tRNA synthetase, class Ia, anticodon-binding;Methionyl/Valyl/Leucyl/Isoleucyl-tRNA synthetase, anticodon-binding;Valyl tRNA synthetase, anticodon-binding domain	Aminoacyl-tRNA synthetase, class Ia;Methionyl/Valyl/Leucyl/Isoleucyl-tRNA synthetase, anticodon-binding	N/A	N/A	HG994973.1	1136862	1137612	751	*	.	520	.	-1	24.645	-1	348	0.644542	1.25301	1136876	1137447	24.645	302	1136861	1137612	25.3872	379	Promoter (<=1kb)	13	1125559	1136619	11061	2	ETH2_1313700	ETH2_1313700_mRNA1	-243
ETH2_1524100	Val transfer RNA (cac)	N/A	N/A	N/A	N/A	HG994975.1	1433009	1433795	787	*	.	250	.	-1	13.5103	-1	349	0.0533	0.603908	1433131	1433795	13.5103	228	1433008	1433740	15.4318	347	Promoter (<=1kb)	15	1433115	1433187	73	1	ETH2_1524100	ETH2_1524100_tRNA1	0
ETH2_1243100	Val transfer RNA (cac)	N/A	N/A	N/A	N/A	HG994972.1	2654085	2654683	599	*	.	251	.	-1	10.2114	-1	247	0.055865	0.605848	2654185	2654683	10.2114	167	2654084	2654641	14.6766	227	Promoter (<=1kb)	12	2654128	2654200	73	1	ETH2_1243100	ETH2_1243100_tRNA1	0
ETH2_1341600	vacuolar sorting receptor protein, putative	PA domain	PA domain	N/A	N/A	HG994973.1	2674619	2675449	831	*	.	557	.	-1	14.1374	-1	420	0.751769	1.34142	2674649	2675411	14.1374	506	2674618	2675449	26.1948	304	Promoter (<=1kb)	13	2675530	2678646	3117	1	ETH2_1341600	ETH2_1341600_mRNA1	-81
ETH2_1026100	Vacuolar protein sorting-associated protein 13, putative	Vacuolar protein sorting-associated protein 13, SHR-binding domain;Vacuolar protein sorting-associated protein 13;Vacuolar protein sorting-associated protein 13-like, N-terminal domain;Vacuolar protein sorting-associated protein 13, second N-terminal domain	Vacuolar protein sorting-associated protein 13, SHR-binding domain;Vacuolar protein sorting-associated protein 13-like, N-terminal domain;Vacuolar protein sorting-associated protein 13, second N-terminal domain	N/A	N/A	HG994970.1	1712390	1712993	604	*	.	137	.	-1	5.82121	-1	265	0	0.331509	1712646	1712985	5.82121	21	1712389	1712993	10.0293	253	Promoter (<=1kb)	10	1692784	1712077	19294	2	ETH2_1026100	ETH2_1026100_mRNA1	-313
ETH2_1582300	Vacuolar protein sorting protein 11 C terminal, putative	Vacuolar protein sorting-associated protein 11;Vacuolar protein sorting protein 11, C-terminal	Vacuolar protein sorting protein 11, C-terminal	N/A	N/A	HG994975.1	5366651	5367786	1136	*	.	622	.	-1	16.6333	-1	476	0.931845	1.49904	5366838	5367277	16.6333	288	5366650	5367786	27.6815	476	Promoter (<=1kb)	15	5367580	5374326	6747	1	ETH2_1582300	ETH2_1582300_mRNA1	0
ETH2_1058400	vacuolar protein sorting 26, putative	Vacuolar protein sorting protein 26 related	Vacuolar protein sorting protein 26 related	N/A	N/A	HG994970.1	3642450	3643398	949	*	.	137	.	-1	5.08696	-1	645	0	0.331509	3642960	3643186	5.08696	52	3642449	3643398	17.7215	728	Promoter (<=1kb)	10	3643760	3647042	3283	1	ETH2_1058400	ETH2_1058400_mRNA1	-362
ETH2_0910300	vacuolar ATP synthase subunit G1, putative	Vacuolar (H+)-ATPase G subunit	Vacuolar (H+)-ATPase G subunit	N/A	N/A	HG994969.1	831878	832624	747	*	.	385	.	-1	14.1344	-1	306	0.313692	0.927325	832068	832557	14.1344	229	831877	832624	20.5822	192	Promoter (<=1kb)	9	830972	831729	758	2	ETH2_0910300	ETH2_0910300_mRNA1	-149
ETH2_1223400	vacuolar ATP synthase subunit e, putative	V-type ATPase subunit E	V-type ATPase subunit E	N/A	N/A	HG994972.1	1682692	1683827	1136	*	.	1000	.	-1	28.3074	-1	389	2.68944	3.10707	1682691	1683781	28.3074	447	1682691	1683827	58.0467	331	Promoter (<=1kb)	12	1683659	1684940	1282	1	ETH2_1223400	ETH2_1223400_mRNA1	0
ETH2_1328700	vacuolar ATP synthase 22 kDa proteolipid subunit, putative	V-ATPase proteolipid subunit;V-ATPase proteolipid subunit C-like domain;F/V-ATP synthase subunit C superfamily	V-ATPase proteolipid subunit C-like domain	N/A	N/A	HG994973.1	1874443	1875188	746	*	.	784	.	-1	24.1356	-1	422	1.38171	1.88852	1874555	1875139	24.1356	310	1874442	1875188	32.6013	422	Promoter (<=1kb)	13	1873190	1874643	1454	2	ETH2_1328700	ETH2_1328700_mRNA1	0
ETH2_1132400	vacuolar ATP synthase 16 kDa proteolipid subunit, putative	V-ATPase proteolipid subunit;V-ATPase proteolipid subunit C-like domain;V-ATPase proteolipid subunit C, eukaryotic;F/V-ATP synthase subunit C superfamily	V-ATPase proteolipid subunit C-like domain	N/A	N/A	HG994971.1	2403292	2404138	847	*	.	686	.	-1	15.6043	-1	412	1.10174	1.65315	2403397	2403992	15.6043	305	2403291	2404138	30.5991	414	Promoter (<=1kb)	11	2403734	2405226	1493	1	ETH2_1132400	ETH2_1132400_mRNA1	0
ETH2_1501400	vacuolar (H+)-ATPase G subunit domain-containing protein, putative	N/A	N/A	N/A	N/A	HG994975.1	123053	124326	1274	*	.	763	.	-1	13.959	-1	389	1.32561	1.83794	123124	123939	13.959	341	123052	124326	43.9507	365	Promoter (<=1kb)	15	121436	123230	1795	2	ETH2_1501400	ETH2_1501400_mRNA1	0
ETH2_1141200	Vaculolar membrane protein, putative	Store-operated calcium entry regulator STIMATE/YPL162C	Store-operated calcium entry regulator STIMATE/YPL162C	N/A	N/A	HG994971.1	2873612	2874404	793	*	.	137	.	-1	8.74407	-1	404	0	0.331509	2874045	2874404	12.702	173	2873611	2874389	8.74407	202	Promoter (<=1kb)	11	2874751	2875989	1239	1	ETH2_1141200	ETH2_1141200_mRNA1	-347
ETH2_0814000	UvrD/REP helicase N-terminal domain/Part of AAA domain/UvrD-like helicase C-terminal domain containing protein, putative	DNA helicase, UvrD/REP type;UvrD-like helicase, ATP-binding domain;UvrD-like DNA helicase, C-terminal;P-loop containing nucleoside triphosphate hydrolase	UvrD-like helicase, ATP-binding domain;UvrD-like DNA helicase, C-terminal	N/A	N/A	HG994968.1	1152424	1153152	729	*	.	137	.	-1	7.02054	-1	488	0	0.331509	1152731	1152955	7.02054	160	1152423	1153152	17.9351	508	Promoter (<=1kb)	8	1146663	1152176	5514	2	ETH2_0814000	ETH2_0814000_mRNA1	-248
ETH2_1472000	Utp14 protein, putative	Small-subunit processome, Utp14	N/A	N/A	N/A	HG994974.1	4854838	4855582	745	*	.	137	.	-1	9.10169	-1	294	0	0.331509	4854979	4855358	9.10169	201	4854837	4855582	10.5857	246	Promoter (<=1kb)	14	4850036	4855141	5106	2	ETH2_1472000	ETH2_1472000_mRNA1	0
ETH2_0203000	uridine phosphorylase, putative	Nucleoside phosphorylase domain;Nucleoside phosphorylase superfamily	Nucleoside phosphorylase domain	N/A	N/A	HG994962.1	353540	354732	1193	*	.	586	.	-1	11.318	-1	469	0.829893	1.41198	353654	354495	11.318	354	353539	354732	36.019	469	Promoter (<=1kb)	2	350791	353728	2938	2	ETH2_0203000	ETH2_0203000_mRNA1	0
ETH2_1333900	UPF0202 family protein, putative	GNAT domain;Helicase domain;tRNA(Met) cytidine acetyltransferase TmcA, N-terminal;Acyl-CoA N-acyltransferase;Possible tRNA binding domain;TmcA/NAT10/Kre33;RNA cytidine acetyltransferase NAT10	Helicase domain;tRNA(Met) cytidine acetyltransferase TmcA, N-terminal;GNAT domain;Possible tRNA binding domain	N/A	N/A	HG994973.1	2180874	2181295	422	*	.	258	.	-1	12.1192	-1	204	0.069955	0.621471	2180873	2181295	12.1192	226	2180881	2181249	15.5969	174	Promoter (<=1kb)	13	2181406	2188230	6825	1	ETH2_1333900	ETH2_1333900_mRNA1	-111
ETH2_1523500	UPF0101 protein CGI-137, putative	Adenylate kinase isoenzyme 6;P-loop containing nucleoside triphosphate hydrolase	N/A	N/A	N/A	HG994975.1	1406441	1407947	1507	*	.	137	.	-1	6.86342	-1	680	0	0.331509	1406440	1407275	6.86342	505	1406472	1407947	15.827	823	Promoter (<=1kb)	15	1405933	1406541	609	2	ETH2_1523500	ETH2_1523500_mRNA1	0
ETH2_1220700	unspecified product	DnaJ domain;DnaJ domain, conserved site;Chaperone J-domain superfamily	DnaJ domain	DnaJ domain	N/A	HG994972.1	1502859	1503691	833	*	.	541	.	-1	14.8678	-1	475	0.699863	1.30382	1502902	1503676	14.8678	425	1502858	1503691	25.208	482	Promoter (<=1kb)	12	1503670	1506071	2402	1	ETH2_1220700	ETH2_1220700_mRNA1	0
ETH2_1327800	unspecified product	N/A	N/A	N/A	N/A	HG994973.1	1812415	1814103	1689	*	.	704	.	-1	14.2727	-1	724	1.16936	1.69656	1812788	1814075	14.2727	476	1812414	1814103	34.4334	599	Promoter (<=1kb)	13	1814216	1815107	892	1	ETH2_1327800	ETH2_1327800_mRNA1	-113
ETH2_1054000	unspecified product	Mini-chromosome maintenance complex-binding protein	Mini-chromosome maintenance complex-binding protein	N/A	N/A	HG994970.1	3276779	3277298	520	*	.	385	.	-1	9.82607	-1	274	0.314789	0.928348	3276908	3277210	9.82607	148	3276778	3277298	22.0059	271	Promoter (<=1kb)	10	3271522	3276583	5062	2	ETH2_1054000	ETH2_1054000_mRNA1	-196
ETH2_0830000	unspecified product	N/A	N/A	N/A	N/A	HG994968.1	2007547	2007917	371	*	.	137	.	-1	7.1634	-1	51	0	0.331509	2007595	2007830	7.1634	8	2007546	2007917	9.12287	46	Promoter (<=1kb)	8	2006741	2008731	1991	2	ETH2_0830000	ETH2_0830000_mRNA1	814
ETH2_1465300	unspecified product	N/A	N/A	N/A	N/A	HG994974.1	4366474	4367880	1407	*	.	1000	.	-1	21.6195	-1	648	2.20227	2.59743	4366742	4367835	21.6195	377	4366473	4367880	51.3516	651	Promoter (1-2kb)	14	4365159	4365772	614	1	ETH2_1465300	ETH2_1465300_mRNA1	1315
ETH2_0632800	unspecified product	N/A	N/A	N/A	N/A	HG994966.1	1712118	1713169	1052	*	.	852	.	-1	19.901	-1	265	1.55708	2.05314	1712133	1712929	19.901	294	1712117	1713169	35.9122	220	Promoter (<=1kb)	6	1712132	1712244	113	2	ETH2_0632800	ETH2_0632800_ncRNA1	0
ETH2_0926500	unspecified product	N/A	N/A	N/A	N/A	HG994969.1	1766674	1768229	1556	*	.	755	.	-1	16.5419	-1	538	1.30627	1.81922	1766779	1767693	16.5419	323	1766673	1768229	34.0714	647	Promoter (<=1kb)	9	1768209	1769059	851	1	ETH2_0926500	ETH2_0926500_mRNA1	0
ETH2_0631000	unspecified product	N/A	N/A	N/A	N/A	HG994966.1	1619115	1620591	1477	*	.	442	.	-1	11.032	-1	535	0.451737	1.06641	1619334	1620068	11.032	222	1619114	1620591	23.3	629	Distal Intergenic	6	1615069	1616596	1528	1	ETH2_0631000	ETH2_0631000_mRNA1	4046
ETH2_0631100	unspecified product	N/A	N/A	N/A	N/A	HG994966.1	1625127	1627362	2236	*	.	497	.	-1	10.4882	-1	483	0.585937	1.19817	1625446	1626023	10.4882	277	1625126	1627362	28.854	370	Promoter (<=1kb)	6	1627144	1628753	1610	1	ETH2_0631100	ETH2_0631100_mRNA1	0
ETH2_1362300	unspecified product	N/A	N/A	N/A	N/A	HG994973.1	3763752	3764340	589	*	.	305	.	-1	9.169	-1	214	0.153669	0.736196	3763751	3763968	9.169	4	3763941	3764340	18.0857	235	Promoter (<=1kb)	13	3762780	3763257	478	1	ETH2_1362300	ETH2_1362300_mRNA1	972
ETH2_0926900	unspecified product	N/A	N/A	N/A	N/A	HG994969.1	1776316	1777762	1447	*	.	280	.	-1	9.06931	-1	537	0.109009	0.675791	1776421	1777520	9.06931	190	1776315	1777762	61.5216	778	Promoter (<=1kb)	9	1778466	1779352	887	1	ETH2_0926900	ETH2_0926900_mRNA1	-704
ETH2_0631000	unspecified product	N/A	N/A	N/A	N/A	HG994966.1	1614286	1615328	1043	*	.	137	.	-1	6.4116	-1	385	0	0.331509	1614469	1614713	6.4116	50	1614285	1615328	14.3997	536	Promoter (<=1kb)	6	1615069	1616596	1528	1	ETH2_0631000	ETH2_0631000_mRNA1	0
ETH2_1001900	unspecified product	N/A	N/A	N/A	N/A	HG994970.1	238763	239330	568	*	.	137	.	-1	5.70323	-1	267	0	0.331509	238905	239156	5.70323	244	238762	239330	15.4263	148	Promoter (<=1kb)	10	239408	239882	475	2	ETH2_1001900	ETH2_1001900_mRNA1	552
ETH2_0631100	unspecified product	N/A	N/A	N/A	N/A	HG994966.1	1630643	1632064	1422	*	.	137	.	-1	4.75326	-1	908	0	0.331509	1631349	1631894	4.75326	191	1630642	1632064	28.0917	918	Distal Intergenic	6	1627144	1628753	1610	1	ETH2_0631100	ETH2_0631100_mRNA1	3499
ETH2_1594000	Universal stress protein family, putative	UspA	UspA	N/A	N/A	HG994975.1	6077764	6078324	561	*	.	227	.	-1	11.9958	-1	392	0.009107	0.548636	6077798	6078324	11.9958	357	6077763	6078324	12.3187	392	Promoter (<=1kb)	15	6078608	6080269	1662	1	ETH2_1594000	ETH2_1594000_mRNA1	-284
ETH2_1350800	uncharacterized ACR, YagE family COG1723 domain-containing protein, putative	Domain of unknown function DUF155	Domain of unknown function DUF155	N/A	N/A	HG994973.1	3149326	3149891	566	*	.	137	.	-1	5.19344	-1	357	0	0.331509	3149514	3149754	5.19344	221	3149325	3149891	7.7415	304	Promoter (<=1kb)	13	3146043	3149351	3309	2	ETH2_1350800	ETH2_1350800_mRNA1	0
ETH2_1440800	Uncharacterized ACR, COG1678, putative	Protein of unknown function UPF0301	Protein of unknown function UPF0301	N/A	N/A	HG994974.1	2927858	2928548	691	*	.	328	.	-1	9.11644	-1	376	0.195912	0.79213	2927985	2928400	9.11644	291	2927857	2928548	19.5725	334	Promoter (<=1kb)	14	2923780	2927430	3651	2	ETH2_1440800	ETH2_1440800_mRNA1	-428
ETH2_1003800	Uncharacterised protein family (UPF0139), putative	PAT complex subunit Asterix	PAT complex subunit Asterix	N/A	N/A	HG994970.1	345213	345999	787	*	.	498	.	-1	10.1729	-1	188	0.586119	1.19942	345359	345701	10.1729	39	345212	345999	41.8003	191	Promoter (<=1kb)	10	344716	345312	597	2	ETH2_1003800	ETH2_1003800_mRNA1	0
ETH2_0803700	Uncharacterised ACR, YagE family COG1723, putative	Domain of unknown function DUF155	Domain of unknown function DUF155	N/A	N/A	HG994968.1	558056	558945	890	*	.	137	.	-1	4.61051	-1	363	0	0.331509	558413	558699	4.61051	2	558055	558945	31.2638	366	Promoter (<=1kb)	8	552053	558079	6027	2	ETH2_0803700	ETH2_0803700_mRNA1	0
ETH2_1345900	Uncharacterised ACR, COG2135, putative	SOS response associated peptidase (SRAP);SOS response associated peptidase-like	SOS response associated peptidase (SRAP)	N/A	N/A	HG994973.1	2894055	2894658	604	*	.	412	.	-1	9.80633	-1	241	0.368564	0.993419	2894197	2894433	9.80633	127	2894054	2894658	23.5943	213	Promoter (<=1kb)	13	2890369	2894022	3654	2	ETH2_1345900	ETH2_1345900_mRNA1	-33
ETH2_1305500	UNC-50 family, putative	UNC-50	UNC-50	N/A	N/A	HG994973.1	499933	500384	452	*	.	137	.	-1	5.04174	-1	233	0	0.331509	500098	500346	5.04174	135	499932	500384	12.8468	165	Promoter (<=1kb)	13	500991	501875	885	1	ETH2_1305500	ETH2_1305500_mRNA1	-607
ETH2_1544100	Ulp1 protease family, C-terminal catalytic domain containing protein, putative	Ulp1 protease family, C-terminal catalytic domain;Papain-like cysteine peptidase superfamily	Ulp1 protease family, C-terminal catalytic domain	N/A	N/A	HG994975.1	2948700	2949332	633	*	.	395	.	-1	14.2178	-1	349	0.334206	0.953351	2948709	2949300	14.2178	340	2948699	2949332	20.9034	349	Promoter (<=1kb)	15	2949590	2952032	2443	1	ETH2_1544100	ETH2_1544100_mRNA1	-258
ETH2_1127500	ULK kinase, putative	Protein kinase domain;Serine/threonine-protein kinase, active site;Protein kinase-like domain superfamily;Protein kinase, ATP binding site	Protein kinase domain	Protein kinase domain	N/A	HG994971.1	2166634	2167924	1291	*	.	1000	.	-1	28.766	-1	725	2.56953	2.97175	2166633	2167910	28.766	588	2166644	2167924	52.603	852	Promoter (<=1kb)	11	2164723	2166847	2125	2	ETH2_1127500	ETH2_1127500_mRNA1	0
ETH2_1307300	ubiquitin-transferase domain containing protein, putative	Regulator of chromosome condensation, RCC1;HECT domain;Regulator of chromosome condensation 1/beta-lactamase-inhibitor protein II;HECT, E3 ligase catalytic domain	Regulator of chromosome condensation, RCC1;HECT domain	HECT domain	N/A	HG994973.1	636098	636822	725	*	.	301	.	-1	9.94279	-1	423	0.143366	0.725019	636385	636693	9.94279	213	636097	636822	17.4679	345	Promoter (<=1kb)	13	637136	647868	10733	1	ETH2_1307300	ETH2_1307300_mRNA1	-314
ETH2_1248500	Ubiquitin-fold modifier-conjugating enzyme 1, putative	Ubiquitin-fold modifier-conjugating enzyme 1;Ubiquitin-conjugating enzyme/RWD-like	Ubiquitin-fold modifier-conjugating enzyme 1	N/A	N/A	HG994972.1	3090325	3090930	606	*	.	413	.	-1	9.31529	-1	355	0.371085	0.996752	3090429	3090887	9.31529	280	3090324	3090930	25.929	326	Promoter (<=1kb)	12	3088579	3090352	1774	2	ETH2_1248500	ETH2_1248500_mRNA1	0
ETH2_1599800	ubiquitin-fold modifier 1, putative	Ubiquitin-fold modifier 1;Ubiquitin-like domain superfamily	Ubiquitin-fold modifier 1	N/A	N/A	HG994975.1	6429964	6430700	737	*	.	408	.	-1	10.0433	-1	417	0.359774	0.983471	6430087	6430544	10.0433	327	6429963	6430700	22.6704	383	Promoter (<=1kb)	15	6429035	6430067	1033	2	ETH2_1599800	ETH2_1599800_mRNA1	0
ETH2_1454400	ubiquitin-conjugating enzyme, putative	Ubiquitin-conjugating enzyme E2;UBA-like superfamily;Ubiquitin-associated domain;Ubiquitin-conjugating enzyme/RWD-like;Ubiquitin-conjugating enzyme, active site	Ubiquitin-conjugating enzyme E2;Ubiquitin-associated domain	Ubiquitin-associated domain	N/A	HG994974.1	3722112	3723132	1021	*	.	605	.	-1	12.6187	-1	501	0.878567	1.45795	3722368	3722942	12.6187	154	3722111	3723132	30.0783	591	Promoter (<=1kb)	14	3722834	3725583	2750	1	ETH2_1454400	ETH2_1454400_mRNA1	0
ETH2_1017300	ubiquitin-conjugating enzyme e2, putative	Ubiquitin-conjugating enzyme E2;Ubiquitin-conjugating enzyme/RWD-like;Ubiquitin-conjugating enzyme, active site;SUMO-conjugating enzyme Ubc9	Ubiquitin-conjugating enzyme E2	N/A	N/A	HG994970.1	1207540	1208692	1153	*	.	981	.	-1	19.8043	-1	647	1.92343	2.36445	1207780	1208612	19.8043	474	1207539	1208692	45.991	580	Promoter (<=1kb)	10	1206825	1207856	1032	2	ETH2_1017300	ETH2_1017300_mRNA1	0
ETH2_1151900	ubiquitin-conjugating enzyme e2, putative	Ubiquitin-conjugating enzyme E2;Ubiquitin-conjugating enzyme/RWD-like	Ubiquitin-conjugating enzyme E2	N/A	N/A	HG994971.1	3430849	3431434	586	*	.	279	.	-1	11.3419	-1	281	0.10722	0.673619	3430949	3431362	11.3419	189	3430848	3431434	16.6435	272	Promoter (<=1kb)	11	3431561	3434145	2585	1	ETH2_1151900	ETH2_1151900_mRNA1	-127
ETH2_1427500	ubiquitin-conjugating enzyme e2, putative	Ubiquitin-conjugating enzyme E2;Ubiquitin-conjugating enzyme/RWD-like;Ubiquitin-conjugating enzyme, active site	Ubiquitin-conjugating enzyme E2	N/A	N/A	HG994974.1	2165942	2167067	1126	*	.	137	.	-1	8.55751	-1	500	0	0.331509	2166227	2167048	8.55751	231	2165941	2167067	13.3847	484	Promoter (<=1kb)	14	2164961	2166489	1529	2	ETH2_1427500	ETH2_1427500_mRNA1	0
ETH2_1017400	ubiquitin-conjugating enzyme e2, putative	Ubiquitin-conjugating enzyme E2;Ubiquitin-conjugating enzyme/RWD-like	Ubiquitin-conjugating enzyme E2	N/A	N/A	HG994970.1	1210432	1211531	1100	*	.	315	.	-1	8.32138	-1	487	0.170302	0.759036	1210601	1211183	8.32138	508	1210431	1211531	20.9034	297	Promoter (<=1kb)	10	1211722	1214026	2305	1	ETH2_1017400	ETH2_1017400_mRNA1	-191
ETH2_1106300	ubiquitin-conjugating enzyme domain-containing protein, putative	Ubiquitin-conjugating enzyme E2;Ubiquitin-conjugating enzyme/RWD-like;Ubiquitin-conjugating enzyme, active site	Ubiquitin-conjugating enzyme E2	N/A	N/A	HG994971.1	638915	639479	565	*	.	402	.	-1	10.0646	-1	323	0.34893	0.968321	639125	639429	10.0646	106	638914	639479	22.2902	330	Promoter (<=1kb)	11	639917	641190	1274	1	ETH2_1106300	ETH2_1106300_mRNA1	-438
ETH2_1200200	ubiquitin-conjugating enzyme domain-containing protein, putative	Ubiquitin-conjugating enzyme E2;Ubiquitin-conjugating enzyme/RWD-like	Ubiquitin-conjugating enzyme E2	N/A	N/A	HG994972.1	243036	244000	965	*	.	226	.	-1	5.84078	-1	546	0.008251	0.545686	243322	243659	5.84078	313	243035	244000	28.8985	492	Promoter (<=1kb)	12	241360	242967	1608	2	ETH2_1200200	ETH2_1200200_mRNA1	-69
ETH2_1465500	ubiquitin-activating enzyme e1, putative	THIF-type NAD/FAD binding fold;Ubiquitin-activating enzyme	THIF-type NAD/FAD binding fold	N/A	N/A	HG994974.1	4378868	4379868	1001	*	.	742	.	-1	21.1579	-1	548	1.27337	1.78719	4378867	4379740	21.1579	713	4378946	4379868	31.2365	305	Promoter (<=1kb)	14	4379840	4385504	5665	1	ETH2_1465500	ETH2_1465500_mRNA1	0
ETH2_1441600	ubiquitin family domain-containing protein, putative	Ubiquitin-like domain;Ubiquitin-like domain superfamily	Ubiquitin-like domain	N/A	N/A	HG994974.1	2968234	2968966	733	*	.	765	.	-1	16.0122	-1	217	1.33142	1.84266	2968233	2968717	16.0122	220	2968238	2968966	35.2023	209	Promoter (<=1kb)	14	2964905	2968273	3369	2	ETH2_1441600	ETH2_1441600_mRNA1	0
ETH2_1007500	ubiquitin conjugation factor, putative	U box domain;Ubiquitin conjugation factor E4, core;Ubiquitin conjugation factor E4	U box domain;Ubiquitin conjugation factor E4, core	U box domain	N/A	HG994970.1	657564	658275	712	*	.	398	.	-1	13.5482	-1	311	0.340915	0.96081	657668	658247	13.5482	116	657563	658275	20.9137	402	Promoter (<=1kb)	10	647352	657530	10179	2	ETH2_1007500	ETH2_1007500_mRNA1	-34
ETH2_0902800	ubiquitin carboxyl-terminal hydrolase, putative	Ubiquitin-like domain;Peptidase C19, ubiquitin carboxyl-terminal hydrolase;Ubiquitin specific protease, conserved site;Ubiquitin specific protease domain;Ubiquitin-like domain superfamily;Papain-like cysteine peptidase superfamily;Ubiquitin carboxyl-terminal hydrolase 14-like	Peptidase C19, ubiquitin carboxyl-terminal hydrolase	Ubiquitin-like domain	N/A	HG994969.1	381961	383164	1204	*	.	1000	.	-1	20.9274	-1	532	2.25153	2.63393	382116	383053	20.9274	377	381960	383164	57.0538	532	Promoter (<=1kb)	9	382902	386203	3302	1	ETH2_0902800	ETH2_0902800_mRNA1	0
ETH2_1579700	Ubiquitin carboxyl-terminal hydrolase, putative	Peptidase C19, ubiquitin carboxyl-terminal hydrolase;Ubiquitin specific protease, conserved site;Ubiquitin specific protease domain;Papain-like cysteine peptidase superfamily	Peptidase C19, ubiquitin carboxyl-terminal hydrolase	N/A	N/A	HG994975.1	5231085	5232142	1058	*	.	677	.	-1	18.7834	-1	510	1.06211	1.63177	5231174	5232142	18.7834	412	5231084	5232044	28.8171	518	Promoter (<=1kb)	15	5232621	5237759	5139	1	ETH2_1579700	ETH2_1579700_mRNA1	-479
ETH2_1129600	ubiquitin carboxyl-terminal hydrolase, putative	Peptidase C19, ubiquitin carboxyl-terminal hydrolase;Ubiquitin specific protease, conserved site;Ubiquitin specific protease domain;Papain-like cysteine peptidase superfamily	Peptidase C19, ubiquitin carboxyl-terminal hydrolase	N/A	N/A	HG994971.1	2270308	2270954	647	*	.	635	.	-1	18.6585	-1	333	0.958082	1.52977	2270307	2270915	18.6585	311	2270349	2270954	27.6971	314	Promoter (<=1kb)	11	2271875	2282569	10695	1	ETH2_1129600	ETH2_1129600_mRNA1	-921
ETH2_0709500	ubiquitin carboxyl-terminal hydrolase, putative	Peptidase C19, ubiquitin carboxyl-terminal hydrolase;Ubiquitin specific protease, conserved site;Ubiquitin specific protease domain;Papain-like cysteine peptidase superfamily	Peptidase C19, ubiquitin carboxyl-terminal hydrolase	N/A	N/A	HG994967.1	635963	636533	571	*	.	504	.	-1	15.685	-1	228	0.604123	1.21584	635969	636533	15.685	190	635962	636528	23.913	259	Promoter (<=1kb)	7	636663	648246	11584	1	ETH2_0709500	ETH2_0709500_mRNA1	-130
ETH2_1360200	ubiquitin carboxyl-terminal hydrolase, putative	Peptidase C19, ubiquitin carboxyl-terminal hydrolase;Zinc finger, UBP-type;Ubiquitin specific protease domain;USP39;Papain-like cysteine peptidase superfamily	Peptidase C19, ubiquitin carboxyl-terminal hydrolase;Zinc finger, UBP-type	Zinc finger, UBP-type	N/A	HG994973.1	3646273	3646968	696	*	.	350	.	-1	9.54243	-1	314	0.23872	0.843771	3646286	3646845	9.54243	312	3646272	3646968	20.4329	303	Distal Intergenic	13	3649025	3655194	6170	1	ETH2_1360200	ETH2_1360200_mRNA1	-2057
ETH2_1439900	Ubiquitin carboxyl-terminal hydrolase, putative	Peptidase C19, ubiquitin carboxyl-terminal hydrolase;Ubiquitin specific protease, conserved site;Ubiquitin specific protease domain;Papain-like cysteine peptidase superfamily	Peptidase C19, ubiquitin carboxyl-terminal hydrolase	N/A	N/A	HG994974.1	2874965	2875665	701	*	.	137	.	-1	8.07506	-1	145	0	0.331509	2875077	2875533	8.07506	25	2874964	2875665	10.0293	152	Promoter (<=1kb)	14	2875515	2884390	8876	1	ETH2_1439900	ETH2_1439900_mRNA1	0
ETH2_0313800	ubiquitin / ribosomal protein S27a fusion protein, putative	Ubiquitin-like domain;Ribosomal protein S27a;Zinc-binding ribosomal protein;Ubiquitin-like domain superfamily	Ubiquitin-like domain;Ribosomal protein S27a	Ubiquitin-like domain;Ribosomal protein S27a	N/A	HG994963.1	1269447	1270517	1071	*	.	458	.	-1	11.7159	-1	422	0.498481	1.10379	1269665	1270284	11.7159	327	1269446	1270517	23.5524	299	Promoter (<=1kb)	3	1268216	1269904	1689	2	ETH2_0313800	ETH2_0313800_mRNA1	0
ETH2_1145800	ubiquitin / ribosomal protein CEP52 fusion protein, putative	Ubiquitin-like domain;Ribosomal protein L40e;Ubiquitin conserved site;Ubiquitin domain;Ubiquitin-like domain superfamily	Ubiquitin-like domain;Ribosomal protein L40e	Ubiquitin-like domain;Ribosomal protein L40e	N/A	HG994971.1	3051969	3052838	870	*	.	1000	.	-1	22.4782	-1	621	2.16587	2.56402	3052003	3052750	22.4782	556	3051968	3052838	48.207	652	Promoter (<=1kb)	11	3051251	3052236	986	2	ETH2_1145800	ETH2_1145800_mRNA1	0
ETH2_1017100	Ubiquinol-cytochrome C reductase hinge protein, putative	Cytochrome b-c1 complex, subunit 6;Ubiquinol-cytochrome C reductase hinge domain;Ubiquinol-cytochrome C reductase hinge domain superfamily	Ubiquinol-cytochrome C reductase hinge domain	N/A	N/A	HG994970.1	1195612	1196577	966	*	.	529	.	-1	10.9413	-1	498	0.664411	1.27632	1195614	1196467	10.9413	536	1195611	1196577	29.5602	458	Promoter (<=1kb)	10	1194768	1195773	1006	2	ETH2_1017100	ETH2_1017100_mRNA1	0
ETH2_1226400	ubiquinol-cytochrome c reductase domain-containing protein, putative	Rieske iron-sulphur protein, C-terminal;Ubiquinol-cytochrome c reductase, iron-sulphur subunit;Rieske iron-sulphur protein;Rieske [2Fe-2S] iron-sulphur domain;Rieske [2Fe-2S] iron-sulphur domain superfamily	Rieske [2Fe-2S] iron-sulphur domain	N/A	N/A	HG994972.1	1855729	1856535	807	*	.	512	.	-1	10.4844	-1	219	0.616154	1.23358	1855805	1856360	10.4844	79	1855728	1856535	30.8913	282	Promoter (<=1kb)	12	1856297	1858465	2169	1	ETH2_1226400	ETH2_1226400_mRNA1	0
ETH2_0814800	ubiquinol-cytochrome C family reductase UQCRX/QCR9-like, putative	Cytochrome b-c1 complex subunit 9;Cytochrome b-c1 complex subunit 9 superfamily	Cytochrome b-c1 complex subunit 9	N/A	N/A	HG994968.1	1197650	1198607	958	*	.	825	.	-1	19.9152	-1	520	1.48908	1.98911	1197847	1198489	19.9152	351	1197649	1198607	35.0644	492	Promoter (<=1kb)	8	1197224	1198026	803	2	ETH2_0814800	ETH2_0814800_mRNA1	0
ETH2_0402800	UBA-like domain/Thioredoxin-like, putative	UAS;Thioredoxin-like superfamily	N/A	UAS	N/A	HG994964.1	653557	654612	1056	*	.	833	.	-1	14.8686	-1	525	1.50498	2.00716	653921	654465	14.8686	236	653556	654612	67.1995	449	Promoter (<=1kb)	4	651075	653807	2733	2	ETH2_0402800	ETH2_0402800_mRNA1	0
ETH2_1042000	UBA/TS-N domain-containing protein, putative	HECT domain;UBA-like superfamily;E3 ubiquitin ligase, domain of unknown function DUF908;E3 ubiquitin ligase, domain of unknown function DUF913;Ubiquitin-associated domain;HUWE1/Rev1, ubiquitin binding region;HECT, E3 ligase catalytic domain	Ubiquitin-associated domain;HECT domain;E3 ubiquitin ligase, domain of unknown function DUF908;E3 ubiquitin ligase, domain of unknown function DUF913;HUWE1/Rev1, ubiquitin binding region	HECT domain;Ubiquitin-associated domain	N/A	HG994970.1	2566171	2567277	1107	*	.	816	.	-1	14.6145	-1	440	1.46877	1.96626	2566277	2567045	14.6145	301	2566170	2567277	47.2118	472	Promoter (<=1kb)	10	2567394	2596283	28890	1	ETH2_1042000	ETH2_1042000_mRNA1	-117
ETH2_0415700	UBA/TS-N domain-containing protein, putative	UBA-like superfamily;Ubiquitin-associated domain;AH/BAR domain superfamily	N/A	Ubiquitin-associated domain	N/A	HG994964.1	1392790	1393752	963	*	.	669	.	-1	12.3681	-1	415	1.0398	1.61184	1392799	1393458	12.3681	424	1392789	1393752	38.4622	397	Promoter (<=1kb)	4	1390077	1392973	2897	2	ETH2_0415700	ETH2_0415700_mRNA1	0
ETH2_0611700	U6 spliceosomal RNA	N/A	N/A	N/A	N/A	HG994966.1	600981	602669	1689	*	.	1000	.	-1	27.6539	-1	777	2.56376	2.96234	601183	602458	27.6539	598	600980	602669	53.8109	753	Promoter (<=1kb)	6	601294	601401	108	2	ETH2_0611700	ETH2_0611700_ncRNA1	0
ETH2_0303900	u6 snRNA-associated Sm-like protein, putative	LSM domain, eukaryotic/archaea-type;LSM domain superfamily;Sm-like protein Lsm7;Sm-like protein Lsm7/SmG	LSM domain, eukaryotic/archaea-type	LSM domain, eukaryotic/archaea-type	N/A	HG994963.1	662104	663028	925	*	.	531	.	-1	10.5371	-1	538	0.671352	1.28025	662374	662890	10.5371	381	662103	663028	42.5204	424	Promoter (<=1kb)	3	662659	663491	833	1	ETH2_0303900	ETH2_0303900_mRNA1	0
ETH2_0920700	U6 snRNA-associated Sm-like protein LSm2, putative	LSM domain, eukaryotic/archaea-type;LSM domain superfamily;U6 snRNA-associated Sm-like protein LSm2	LSM domain, eukaryotic/archaea-type	LSM domain, eukaryotic/archaea-type	N/A	HG994969.1	1425214	1425679	466	*	.	414	.	-1	10.0015	-1	211	0.374251	0.998984	1425213	1425511	10.0015	191	1425224	1425679	22.9895	221	Promoter (<=1kb)	9	1426121	1427043	923	1	ETH2_0920700	ETH2_0920700_mRNA1	-442
ETH2_1258900	U6 snRNA-associated Sm-like protein LSm1, putative	LSM domain, eukaryotic/archaea-type;LSM domain superfamily;Sm-like protein Lsm1;U6 snRNA-associated Sm-like protein Lsm1/8	LSM domain, eukaryotic/archaea-type	LSM domain, eukaryotic/archaea-type	N/A	HG994972.1	3712363	3713320	958	*	.	961	.	-1	19.9146	-1	469	1.87051	2.31463	3712539	3713150	19.9146	314	3712362	3713320	43.7492	448	Promoter (<=1kb)	12	3712910	3713582	673	1	ETH2_1258900	ETH2_1258900_mRNA1	0
ETH2_0909800	U5 snRNP-associated 102 kDa protein, putative	HAT (Half-A-TPR) repeat;PRP1 splicing factor, N-terminal;Tetratricopeptide-like helical domain superfamily;Pre-mRNA-processing factor 6/Prp1/STA1;Pre-mRNA-splicing factor Syf1-like	PRP1 splicing factor, N-terminal	HAT (Half-A-TPR) repeat	N/A	HG994969.1	806022	806996	975	*	.	887	.	-1	15.8798	-1	383	1.64303	2.13699	806112	806844	15.8798	288	806021	806996	48.7944	387	Promoter (<=1kb)	9	807091	812448	5358	1	ETH2_0909800	ETH2_0909800_mRNA1	-95
ETH2_0808000	U5 small nuclear ribonucleoprotein, putative	Elongation factor EFG, domain V-like;Translational (tr)-type GTP-binding domain;Translation elongation factor EFG/EF2, domain IV;Translation protein, beta-barrel domain superfamily;Ribosomal protein S5 domain 2-type fold;P-loop containing nucleoside triphosphate hydrolase;116kDa U5 small nuclear ribonucleoprotein component, N-terminal;EF-G domain III/V-like;116kDa U5 small nuclear ribonucleoprote…	Translational (tr)-type GTP-binding domain;Elongation factor EFG, domain V-like;Translation elongation factor EFG/EF2, domain IV;116kDa U5 small nuclear ribonucleoprotein component, N-terminal	Elongation factor EFG, domain V-like;Translation elongation factor EFG/EF2, domain IV	N/A	HG994968.1	848292	849307	1016	*	.	1000	.	-1	23.1152	-1	324	2.18008	2.58182	848360	849185	23.1152	230	848291	849307	47.8856	350	Promoter (<=1kb)	8	840370	848287	7918	2	ETH2_0808000	ETH2_0808000_mRNA1	-5
ETH2_0802500	U4 spliceosomal RNA	N/A	N/A	N/A	N/A	HG994968.1	491292	492477	1186	*	.	364	.	-1	9.11417	-1	809	0.271166	0.876956	491390	492402	9.11417	712	491291	492477	22.3437	808	Promoter (<=1kb)	8	491569	491700	132	2	ETH2_0802500	ETH2_0802500_ncRNA1	0
ETH2_1510600	U3 small nucleolar ribonucleoprotein protein, putative	Brix domain;U3 snoRNP protein/Ribosome production factor 1	Brix domain	Brix domain	N/A	HG994975.1	683483	684327	845	*	.	486	.	-1	15.6908	-1	666	0.569559	1.17155	683840	684326	15.6908	241	683482	684327	23.4982	734	Promoter (<=1kb)	15	680725	683364	2640	2	ETH2_1510600	ETH2_1510600_mRNA1	-119
ETH2_1020100	U3 small nucleolar ribonucleoprotein complex-associated protein, putative	WD40 repeat;WD40 repeat, conserved site;WD40-repeat-containing domain superfamily;Ribosomal RNA-processing protein Rrp9-like	WD40 repeat	WD40 repeat	N/A	HG994970.1	1392285	1393244	960	*	.	565	.	-1	14.0519	-1	559	0.773206	1.36223	1392284	1393041	14.0519	559	1392354	1393244	26.5166	489	Promoter (<=1kb)	10	1388738	1392546	3809	2	ETH2_1020100	ETH2_1020100_mRNA1	0
ETH2_1232600	U2 spliceosomal RNA	N/A	N/A	N/A	N/A	HG994972.1	2135794	2137052	1259	*	.	736	.	-1	14.6329	-1	829	1.26108	1.77374	2136039	2137022	14.6329	675	2135793	2137052	35.6318	737	Promoter (<=1kb)	12	2136825	2137017	193	1	ETH2_1232600	ETH2_1232600_ncRNA1	0
ETH2_1322300	U2 spliceosomal RNA	N/A	N/A	N/A	N/A	HG994973.1	1531517	1532243	727	*	.	137	.	-1	7.06993	-1	345	0	0.331509	1531737	1532138	7.06993	45	1531516	1532243	12.9938	424	Promoter (<=1kb)	13	1531711	1531903	193	2	ETH2_1322300	ETH2_1322300_ncRNA1	0
ETH2_0708600	U2 snRNP auxiliary factor small subunit, putative	RNA recognition motif domain;Zinc finger, CCCH-type;RNA recognition motif domain, eukaryote;U2 auxiliary factor small subunit;RNA-binding domain superfamily	RNA recognition motif domain;Zinc finger, CCCH-type	Zinc finger, CCCH-type;RNA recognition motif domain, eukaryote	N/A	HG994967.1	602196	603175	980	*	.	635	.	-1	11.8677	-1	561	0.960558	1.5312	602482	603094	11.8677	424	602195	603175	42.64	411	Promoter (<=1kb)	7	603214	604448	1235	1	ETH2_0708600	ETH2_0708600_mRNA1	-39
ETH2_1574400	U2 snRNP auxiliary factor or splicing facotr, putative	RNA recognition motif domain;U2 snRNP auxilliary factor, large subunit, splicing factor;RNA-binding domain superfamily	RNA recognition motif domain	RNA recognition motif domain	N/A	HG994975.1	4832377	4833270	894	*	.	435	.	-1	10.0434	-1	487	0.431921	1.04952	4832657	4833093	10.0434	114	4832376	4833270	24.8492	580	Promoter (<=1kb)	15	4833145	4836004	2860	1	ETH2_1574400	ETH2_1574400_mRNA1	0
ETH2_0403800	U2 small nuclear ribonucleoprotein auxiliary factor U2AF, putative	RNA recognition motif domain;RNA-binding domain superfamily	RNA recognition motif domain	RNA recognition motif domain	N/A	HG994964.1	715955	716960	1006	*	.	700	.	-1	17.5703	-1	431	1.15456	1.6864	716048	716752	17.5703	348	715954	716960	30.3961	421	Promoter (<=1kb)	4	711834	715679	3846	2	ETH2_0403800	ETH2_0403800_mRNA1	-276
ETH2_1145000	U11-48K-like CHHC zinc finger/Methyltransferase TRM13, putative	Methyltransferase TRM13;TRM13/UPF0224 family, U11-48K-like CHHC zinc finger domain;tRNA:m(4)X modification enzyme Trm13	Methyltransferase TRM13;TRM13/UPF0224 family, U11-48K-like CHHC zinc finger domain	N/A	N/A	HG994971.1	3005702	3006728	1027	*	.	780	.	-1	26.668	-1	629	1.36528	1.87867	3005709	3006611	26.668	656	3005701	3006728	32.5673	595	Promoter (<=1kb)	11	3006489	3010581	4093	1	ETH2_1145000	ETH2_1145000_mRNA1	0
ETH2_1482100	U1 spliceosomal RNA	N/A	N/A	N/A	N/A	HG994974.1	5622156	5624287	2132	*	.	1000	.	-1	31.9365	-1	1184	2.1654	2.56155	5622290	5624141	31.9365	1237	5622155	5624287	43.0051	996	Promoter (<=1kb)	14	5622709	5622868	160	1	ETH2_1482100	ETH2_1482100_ncRNA1	0
ETH2_0648500	U1 small nuclear ribonucleoprotein, putative	Matrin/U1-C, C2H2-type zinc finger;Matrin/U1-C-like, C2H2-type zinc finger;U1-C, C2H2-type zinc finger;U1 small nuclear ribonucleoprotein C;Zinc finger C2H2 superfamily	U1-C, C2H2-type zinc finger	Matrin/U1-C-like, C2H2-type zinc finger	N/A	HG994966.1	2489142	2489957	816	*	.	1000	.	-1	32.2058	-1	447	2.38798	2.77888	2489229	2489798	32.2058	357	2489141	2489957	47.1247	450	Promoter (<=1kb)	6	2488127	2489280	1154	2	ETH2_0648500	ETH2_0648500_mRNA1	0
ETH2_1060300	U1 small nuclear ribonucleoprotein, putative	RNA recognition motif domain;U1 small nuclear ribonucleoprotein of 70kDa N-terminal;snRNP70, RNA recognition motif;RNA-binding domain superfamily	RNA recognition motif domain;U1 small nuclear ribonucleoprotein of 70kDa N-terminal	RNA recognition motif domain	N/A	HG994970.1	3740089	3740582	494	*	.	403	.	-1	19.9663	-1	163	0.352006	0.972626	3740119	3740581	19.9663	151	3740088	3740582	21.8936	144	Promoter (<=1kb)	10	3740792	3741847	1056	1	ETH2_1060300	ETH2_1060300_mRNA1	-210
ETH2_1586100	Type I phosphodiesterase / nucleotide pyrophosphatase, putative	Alkaline-phosphatase-like, core domain superfamily;GPI ethanolamine phosphate transferase 3, N-terminal;GPI ethanolamine phosphate transferase 3	N/A	N/A	N/A	HG994975.1	5572369	5573398	1030	*	.	137	.	-1	6.62975	-1	690	0	0.331509	5572659	5573161	6.62975	303	5572368	5573398	15.321	786	Promoter (<=1kb)	15	5565976	5572126	6151	2	ETH2_1586100	ETH2_1586100_mRNA1	-243
ETH2_1576800	tubulin gamma chain, putative	Tubulin;Gamma tubulin;Tubulin/FtsZ, GTPase domain;Tubulin/FtsZ, C-terminal;Tubulin, conserved site;Tubulin/FtsZ, 2-layer sandwich domain;Tubulin/FtsZ, GTPase domain superfamily	Tubulin/FtsZ, GTPase domain;Tubulin/FtsZ, 2-layer sandwich domain	Tubulin/FtsZ, GTPase domain;Tubulin/FtsZ, 2-layer sandwich domain	N/A	HG994975.1	5067841	5069193	1353	*	.	699	.	-1	14.4492	-1	501	1.15054	1.68351	5068069	5069058	14.4492	447	5067840	5069193	33.2785	327	Promoter (<=1kb)	15	5068957	5074671	5715	1	ETH2_1576800	ETH2_1576800_mRNA1	0
ETH2_0401900	tubulin beta chain	Tubulin;Beta tubulin;Tubulin/FtsZ, GTPase domain;Tubulin/FtsZ, C-terminal;Beta tubulin, autoregulation binding site;Tubulin, conserved site;Tubulin/FtsZ, 2-layer sandwich domain;Tubulin/FtsZ, GTPase domain superfamily	Tubulin/FtsZ, GTPase domain;Tubulin/FtsZ, 2-layer sandwich domain	Tubulin/FtsZ, GTPase domain;Tubulin/FtsZ, 2-layer sandwich domain	N/A	HG994964.1	601981	603220	1240	*	.	536	.	-1	10.7296	-1	838	0.685581	1.29202	602159	603185	10.7296	719	601980	603220	32.9808	779	Promoter (<=1kb)	4	600471	602550	2080	2	ETH2_0401900	ETH2_0401900_mRNA1	0
ETH2_0316500	trypsin, putative	Peptidase S1C;Peptidase S1, PA clan;Protease Do-like, PDZ domain	Protease Do-like, PDZ domain	N/A	N/A	HG994963.1	1425650	1426553	904	*	.	462	.	-1	9.72241	-1	467	0.505269	1.1141	1425671	1426446	9.72241	266	1425649	1426553	32.6438	646	Promoter (<=1kb)	3	1421032	1425700	4669	2	ETH2_0316500	ETH2_0316500_mRNA1	0
ETH2_1255200	Trp transfer RNA (cca)	N/A	N/A	N/A	N/A	HG994972.1	3504583	3505520	938	*	.	1000	.	-1	25.6694	-1	574	2.38772	2.77218	3504758	3505401	25.6694	398	3504582	3505520	50.0723	574	Promoter (<=1kb)	12	3504999	3505070	72	1	ETH2_1255200	ETH2_1255200_tRNA1	0
ETH2_1250000	tRNA-splicing ligase RtcB homolog , related	RNA-splicing ligase, RtcB;RNA-splicing ligase RtcB homologue, eukaryotic;tRNA-splicing ligase RtcB-like superfamily	RNA-splicing ligase, RtcB	N/A	N/A	HG994972.1	3177971	3178696	726	*	.	137	.	-1	10.2072	-1	510	0	0.331509	3178113	3178696	10.2072	453	3177970	3178690	12.5989	425	Promoter (<=1kb)	12	3171836	3177480	5645	2	ETH2_1250000	ETH2_1250000_mRNA1	-491
ETH2_1255800	tRNA synthetases class I (I, L, M and V)/tRNA synthetases class I (M), putative	Aminoacyl-tRNA synthetase, class Ia, anticodon-binding;Methionyl-tRNA synthetase;Methionyl/Leucyl tRNA synthetase;Methioninyl-tRNA synthetase core domain;Methionyl-tRNA synthetase, anticodon-binding domain	Methionyl/Leucyl tRNA synthetase	N/A	N/A	HG994972.1	3537749	3538421	673	*	.	602	.	-1	12.9345	-1	308	0.875555	1.44977	3537788	3538419	12.9345	225	3537748	3538421	29.2952	352	Promoter (<=1kb)	12	3529684	3537748	8065	2	ETH2_1255800	ETH2_1255800_mRNA1	-1
ETH2_1536900	tRNA synthetase class II core domain (G, H, P, S and T), putative	Aminoacyl-tRNA synthetase, class II (G/ P/ S/T);Proline-tRNA ligase, class IIa;Aminoacyl-tRNA synthetase, class II	Aminoacyl-tRNA synthetase, class II (G/ P/ S/T)	N/A	N/A	HG994975.1	2565269	2566857	1589	*	.	666	.	-1	13.9953	-1	550	1.03147	1.60416	2565347	2566593	13.9953	598	2565268	2566857	31.2273	423	Promoter (<=1kb)	15	2563343	2565520	2178	2	ETH2_1536900	ETH2_1536900_mRNA1	0
ETH2_0624100	tRNA splicing 2' phosphotransferase 1, putative	Phosphotransferase KptA/Tpt1	Phosphotransferase KptA/Tpt1	N/A	N/A	HG994966.1	1240974	1241664	691	*	.	492	.	-1	18.5479	-1	179	0.580524	1.18711	1240973	1241567	18.5479	189	1240990	1241664	23.8971	153	Promoter (<=1kb)	6	1239536	1240777	1242	2	ETH2_0624100	ETH2_0624100_mRNA1	-197
ETH2_1581800	tRNA guanosine-2'-O-methyltransferase TRM11-like protein, related	S-adenosyl-L-methionine-dependent methyltransferase	N/A	N/A	N/A	HG994975.1	5345571	5346721	1151	*	.	1000	.	-1	22.8606	-1	546	2.42702	2.82548	5345747	5346542	22.8606	380	5345570	5346721	59.6614	535	Promoter (<=1kb)	15	5341528	5345715	4188	2	ETH2_1581800	ETH2_1581800_mRNA1	0
ETH2_1057900	tRNA 2' phosphotransferase, putative	Phosphotransferase KptA/Tpt1	Phosphotransferase KptA/Tpt1	N/A	N/A	HG994970.1	3590421	3591726	1306	*	.	1000	.	-1	21.6725	-1	701	2.18189	2.58704	3590663	3591463	21.6725	491	3590420	3591726	50.4989	669	Promoter (<=1kb)	10	3585812	3590581	4770	2	ETH2_1057900	ETH2_1057900_mRNA1	0
ETH2_0929700	tRNA (adenine-N(1)-)-methyltransferase catalytic subunit, putative	tRNA (1-methyladenosine) methyltransferase catalytic subunit Gcd14;S-adenosyl-L-methionine-dependent methyltransferase	tRNA (1-methyladenosine) methyltransferase catalytic subunit Gcd14	N/A	N/A	HG994969.1	1854334	1855627	1294	*	.	1000	.	-1	23.1692	-1	620	2.33036	2.71505	1854580	1855411	23.1692	363	1854333	1855627	51.9838	631	Promoter (<=1kb)	9	1851216	1854577	3362	2	ETH2_0929700	ETH2_0929700_mRNA1	0
ETH2_1346000	Trm112p-like protein, putative	Trm112-like;Multifunctional methyltransferase subunit Trm112	Trm112-like	N/A	N/A	HG994973.1	2896833	2897620	788	*	.	1000	.	-1	33.1505	-1	459	2.78225	3.21402	2896899	2897488	33.1505	368	2896832	2897620	54.9725	483	Promoter (<=1kb)	13	2895861	2896862	1002	2	ETH2_1346000	ETH2_1346000_mRNA1	0
ETH2_1453800	Triose-phosphate transporter, putative	Sugar phosphate transporter domain	Sugar phosphate transporter domain	N/A	N/A	HG994974.1	3700324	3701269	946	*	.	631	.	-1	12.799	-1	515	0.951193	1.51989	3700470	3701130	12.799	392	3700323	3701269	31.688	491	Promoter (<=1kb)	14	3699013	3700077	1065	2	ETH2_1453800	ETH2_1453800_mRNA1	-247
ETH2_0204100	triosephosphate isomerase	Triosephosphate isomerase;Triosephosphate isomerase, active site;Triosephosphate isomerase, bacterial/eukaryotic;Triosephosphate isomerase superfamily	Triosephosphate isomerase	N/A	N/A	HG994962.1	449216	450120	905	*	.	541	.	-1	10.758	-1	578	0.700294	1.30513	449750	450047	10.758	43	449215	450120	46.3338	578	Promoter (<=1kb)	2	450037	452206	2170	1	ETH2_0204100	ETH2_0204100_mRNA1	0
ETH2_0308700	transporter, major facilitator family domain containing protein, putative	Major facilitator superfamily;MFS transporter superfamily	Major facilitator superfamily	N/A	N/A	HG994963.1	980176	981276	1101	*	.	321	.	-1	8.07381	-1	486	0.184288	0.774105	980354	980998	8.07381	308	980175	981276	27.1575	485	Promoter (<=1kb)	3	981672	989086	7415	1	ETH2_0308700	ETH2_0308700_mRNA1	-396
ETH2_1452600	Transmembrane proteins 14C, putative	TMEM14 family	TMEM14 family	N/A	N/A	HG994974.1	3625933	3627058	1126	*	.	299	.	-1	7.77697	-1	544	0.140816	0.720294	3626356	3626895	7.77697	148	3625932	3627058	22.6138	517	Promoter (<=1kb)	14	3626999	3627501	503	1	ETH2_1452600	ETH2_1452600_mRNA1	0
ETH2_1584400	transmembrane protein, putative	Gdt1 family	Gdt1 family	N/A	N/A	HG994975.1	5469540	5470181	642	*	.	287	.	-1	7.57143	-1	345	0.120613	0.69342	5469617	5469955	7.57143	215	5469539	5470181	21.7679	398	Promoter (<=1kb)	15	5467663	5469469	1807	2	ETH2_1584400	ETH2_1584400_mRNA1	-71
ETH2_1599200	transmembrane domain-containing protein, putative	MFS transporter superfamily;Lactose permease-like	N/A	N/A	N/A	HG994975.1	6399186	6400153	968	*	.	671	.	-1	18.1312	-1	552	1.0466	1.61644	6399482	6400113	18.1312	295	6399185	6400153	28.7626	513	Promoter (<=1kb)	15	6400544	6406477	5934	1	ETH2_1599200	ETH2_1599200_mRNA1	-391
ETH2_1599000	transmembrane domain-containing protein, putative	Ubiquitin-like domain;UBA-like superfamily;Ubiquitin-associated domain;Ubiquitin-like domain superfamily	Ubiquitin-like domain;Ubiquitin-associated domain	Ubiquitin-associated domain;Ubiquitin-like domain	N/A	HG994975.1	6385111	6385747	637	*	.	431	.	-1	11.6389	-1	422	0.422508	1.03826	6385359	6385747	11.6389	170	6385110	6385747	22.2818	426	Promoter (<=1kb)	15	6385798	6388361	2564	1	ETH2_1599000	ETH2_1599000_mRNA1	-51
ETH2_0950300	translationally-controlled tumor protein, putative	Mss4-like superfamily;Translationally controlled tumour protein;Translationally controlled tumour protein (TCTP) domain	Translationally controlled tumour protein	N/A	N/A	HG994969.1	3119101	3120033	933	*	.	734	.	-1	18.7906	-1	670	1.25248	1.76929	3119265	3120028	18.7906	491	3119100	3120033	31.3758	685	Promoter (<=1kb)	9	3118449	3119464	1016	2	ETH2_0950300	ETH2_0950300_mRNA1	0
ETH2_0843400	translational activator, putative	Armadillo-type fold;HEAT, type 2;Translational activator Gcn1;TOG domain	N/A	TOG domain	N/A	HG994968.1	2797285	2797870	586	*	.	550	.	-1	15.1041	-1	278	0.734675	1.32472	2797382	2797747	15.1041	179	2797284	2797870	25.478	279	Promoter (<=1kb)	8	2798054	2811088	13035	1	ETH2_0843400	ETH2_0843400_mRNA1	-184
ETH2_1136900	Translation initiation factor SUI1, putative	SUI1 domain;PUA-like superfamily;SUI1 domain superfamily;Eukaryotic translation initiation factor 2D;Eukaryotic translation initiation factor 2D, SUI1 domain;Pre-PUA domain	SUI1 domain;Pre-PUA domain	N/A	N/A	HG994971.1	2625520	2626829	1310	*	.	665	.	-1	17.0937	-1	724	1.03129	1.60264	2625753	2626665	17.0937	584	2625519	2626829	28.7659	630	Promoter (<=1kb)	11	2626530	2631675	5146	1	ETH2_1136900	ETH2_1136900_mRNA1	0
ETH2_1248900	translation initiation factor SUI1, putative	SUI1 domain;Eukaryotic translation initiation factor SUI1;SUI1 domain superfamily	SUI1 domain	N/A	N/A	HG994972.1	3112761	3113864	1104	*	.	316	.	-1	10.2586	-1	447	0.172894	0.761537	3112928	3113787	10.2586	263	3112760	3113864	18.0906	463	Promoter (<=1kb)	12	3113121	3114381	1261	1	ETH2_1248900	ETH2_1248900_mRNA1	0
ETH2_1566200	translation initiation factor SUI1 domain-containing protein, putative	SUI1 domain;SUI1 domain superfamily	SUI1 domain	N/A	N/A	HG994975.1	4476985	4478029	1045	*	.	1000	.	-1	19.6114	-1	655	1.99881	2.42999	4477049	4478003	19.6114	546	4476984	4478029	49.2458	699	Promoter (<=1kb)	15	4477840	4479298	1459	1	ETH2_1566200	ETH2_1566200_mRNA1	0
ETH2_0951500	translation initiation factor eIF-5A, putative	Translation elongation factor IF5A-like;Translation protein SH3-like domain superfamily;Nucleic acid-binding, OB-fold;Translation elongation factor, IF5A, hypusine site;Translation elongation factor, IF5A C-terminal	Translation elongation factor, IF5A C-terminal	Translation elongation factor, IF5A C-terminal	N/A	HG994969.1	3179120	3180359	1240	*	.	1000	.	-1	37.1413	-1	888	2.55209	2.94847	3179204	3180286	37.1413	750	3179119	3180359	48.8162	941	Promoter (<=1kb)	9	3179938	3180423	486	1	ETH2_0951500	ETH2_0951500_mRNA1	0
ETH2_0407400	translation initiation factor 2 beta, putative	Translation initiation factor IF2/IF5;Translation initiation factor IF2/IF5, N-terminal;Translation initiation factor IF2/IF5, zinc-binding	Translation initiation factor IF2/IF5	Translation initiation factor IF2/IF5	N/A	HG994964.1	947736	948409	674	*	.	456	.	-1	26.0829	-1	336	0.49438	1.1004	947748	948320	33.8279	371	947735	948409	26.0829	289	Promoter (<=1kb)	4	945280	947864	2585	2	ETH2_0407400	ETH2_0407400_mRNA1	0
ETH2_0105100	translation elongation factor Tu	Translational (tr)-type GTP-binding domain;Translation elongation factor EFTu/EF1A, C-terminal;Translation elongation factor EFTu-like, domain 2;Translation elongation factor EFTu/EF1A, bacterial/organelle;Small GTP-binding protein domain;Translation protein, beta-barrel domain superfamily;Translation elongation factor EF1A/initiation factor IF2gamma, C-terminal;P-loop containing nucleoside triph…	Translational (tr)-type GTP-binding domain;Translation elongation factor EFTu/EF1A, C-terminal;Translation elongation factor EFTu-like, domain 2	N/A	N/A	HG994961.1	545463	545915	453	*	.	137	.	-1	4.17716	-1	118	0	0.331509	545464	545724	4.17716	32	545462	545915	10.8179	202	Promoter (<=1kb)	1	540883	545843	4961	2	ETH2_0105100	ETH2_0105100_mRNA1	0
ETH2_0841200	transhydrogenase, putative	Alanine dehydrogenase/pyridine nucleotide transhydrogenase, NAD(H)-binding domain;Alanine dehydrogenase/pyridine nucleotide transhydrogenase, N-terminal;Alanine dehydrogenase/pyridine nucleotide transhydrogenase, conserved site-2;NAD(P) transhydrogenase, alpha subunit, C-terminal;NAD(P) transhydrogenase, alpha subunit;DHS-like NAD/FAD-binding domain superfamily;NADP transhydrogenase beta-like dom…	Alanine dehydrogenase/pyridine nucleotide transhydrogenase, NAD(H)-binding domain;NADP transhydrogenase beta-like domain;Alanine dehydrogenase/pyridine nucleotide transhydrogenase, N-terminal;NAD(P) transhydrogenase, alpha subunit, C-terminal	Alanine dehydrogenase/pyridine nucleotide transhydrogenase, NAD(H)-binding domain;Alanine dehydrogenase/pyridine nucleotide transhydrogenase, N-terminal	N/A	HG994968.1	2626148	2626949	802	*	.	260	.	-1	7.33308	-1	337	0.074893	0.627426	2626391	2626802	7.33308	191	2626147	2626949	32.4861	240	Promoter (<=1kb)	8	2621651	2625997	4347	2	ETH2_0841200	ETH2_0841200_mRNA1	-151
ETH2_1529900	Transcriptional repressor TCF25, putative	TCF25/Rqc1	TCF25/Rqc1	N/A	N/A	HG994975.1	1685784	1686764	981	*	.	390	.	-1	14.6882	-1	559	0.322419	0.939704	1686045	1686625	14.6882	335	1685783	1686764	20.8067	521	Promoter (<=1kb)	15	1682749	1686185	3437	2	ETH2_1529900	ETH2_1529900_mRNA1	0
ETH2_1455800	Transcription initiation factor TFIID 23-30kDa subunit, putative	Transcription initiation factor TFIID, 23-30kDa subunit	Transcription initiation factor TFIID, 23-30kDa subunit	N/A	N/A	HG994974.1	3804309	3805230	922	*	.	893	.	-1	25.053	-1	412	1.65796	2.15129	3804436	3805119	25.053	264	3804308	3805230	35.8046	433	Promoter (<=1kb)	14	3803409	3804314	906	2	ETH2_1455800	ETH2_1455800_mRNA1	0
ETH2_0727600	Transcription initiation factor IIF, beta subunit, putative	Transcription initiation factor IIF, beta subunit;Winged helix DNA-binding domain superfamily	N/A	N/A	N/A	HG994967.1	1704377	1705278	902	*	.	248	.	-1	7.44081	-1	535	0.049111	0.599395	1704400	1704996	7.44081	468	1704376	1705278	39.8834	579	Promoter (<=1kb)	7	1705216	1709853	4638	1	ETH2_0727600	ETH2_0727600_mRNA1	0
ETH2_0737400	Transcription factor/nuclear export subunit protein 2, putative	THO complex, subunitTHOC2, C-terminal;THO complex subunit 2, N-terminal domain;THO complex subunit 2	THO complex, subunitTHOC2, C-terminal;THO complex subunit 2, N-terminal domain	N/A	N/A	HG994967.1	3032548	3033215	668	*	.	936	.	-1	19.094	-1	237	1.78607	2.25517	3032638	3033105	19.094	155	3032547	3033215	42.54	229	Promoter (<=1kb)	7	3016707	3032400	15694	2	ETH2_0737400	ETH2_0737400_mRNA1	-148
ETH2_1471000	transcription factor S-II central domain-containing protein, putative	Transcription elongation factor S-II, central domain;Transcription elongation factor S-II, central domain superfamily	Transcription elongation factor S-II, central domain	N/A	N/A	HG994974.1	4785935	4786817	883	*	.	654	.	-1	18.4203	-1	495	0.999239	1.57551	4786163	4786682	18.4203	266	4785934	4786817	28.1957	495	Promoter (<=1kb)	14	4786834	4790595	3762	1	ETH2_1471000	ETH2_1471000_mRNA1	-17
ETH2_1136100	Transcription factor e(y)2, putative	Transcription factor, enhancer of yellow 2	Transcription factor, enhancer of yellow 2	N/A	N/A	HG994971.1	2580254	2581237	984	*	.	802	.	-1	17.2567	-1	455	1.42392	1.93198	2580454	2581100	17.2567	255	2580253	2581237	35.4393	454	Promoter (<=1kb)	11	2581206	2582948	1743	1	ETH2_1136100	ETH2_1136100_mRNA1	0
ETH2_0202100	transcription factor btf3, putative	N/A	N/A	N/A	N/A	HG994962.1	284085	285285	1201	*	.	871	.	-1	15.4022	-1	619	1.61291	2.09793	284518	285174	15.4022	148	284084	285285	60.5554	656	Promoter (<=1kb)	2	285019	286707	1689	1	ETH2_0202100	ETH2_0202100_mRNA1	0
ETH2_1451900	transcription elongation factor FACT 140 kDa, putative	Peptidase M24;Domain of unknown function DUF1747;FACT complex subunit Spt16 domain;FACT complex subunit Spt16, N-terminal lobe domain;Creatinase/aminopeptidase-like;FACT complex subunit Spt16	Peptidase M24;Domain of unknown function DUF1747;FACT complex subunit Spt16 domain;FACT complex subunit Spt16, N-terminal lobe domain	FACT complex subunit Spt16, N-terminal lobe domain;FACT complex subunit Spt16 domain;Domain of unknown function DUF1747	N/A	HG994974.1	3587645	3588557	913	*	.	266	.	-1	12.472	-1	637	0.085433	0.640858	3588025	3588419	12.472	334	3587644	3588557	16.2949	560	Promoter (<=1kb)	14	3577404	3587636	10233	2	ETH2_1451900	ETH2_1451900_mRNA1	-9
ETH2_1205300	TPR repeat-containing protein YDR161W, related	Tetratricopeptide-like helical domain superfamily;Tetratricopeptide repeat	Tetratricopeptide repeat	Tetratricopeptide repeat	N/A	HG994972.1	562667	563675	1009	*	.	845	.	-1	16.2563	-1	460	1.53799	2.03629	562758	563604	16.2563	272	562666	563675	40.7835	556	Promoter (<=1kb)	12	560550	562789	2240	2	ETH2_1205300	ETH2_1205300_mRNA1	0
ETH2_0845700	TPR repeat/Tetratricopeptide repeat, putative	Tetratricopeptide-like helical domain superfamily	N/A	N/A	N/A	HG994968.1	2985879	2986867	989	*	.	747	.	-1	15.5183	-1	596	1.28517	1.79925	2986125	2986786	15.5183	272	2985878	2986867	34.7931	673	Promoter (<=1kb)	8	2983505	2986114	2610	2	ETH2_0845700	ETH2_0845700_mRNA1	0
ETH2_1145700	TPR domain-containing protein, putative	U box domain;Tetratricopeptide-like helical domain superfamily;Tetratricopeptide repeat	U box domain;Tetratricopeptide repeat	Tetratricopeptide repeat;U box domain	N/A	HG994971.1	3047301	3048339	1039	*	.	988	.	-1	19.0185	-1	418	1.94379	2.37985	3047479	3048083	19.0185	237	3047300	3048339	48.2934	420	Promoter (<=1kb)	11	3048244	3050264	2021	1	ETH2_1145700	ETH2_1145700_mRNA1	0
ETH2_0408900	TPR domain-containing protein, putative	Tetratricopeptide-like helical domain superfamily;Tetratricopeptide repeat	N/A	Tetratricopeptide repeat	N/A	HG994964.1	1023442	1024049	608	*	.	513	.	-1	11.9512	-1	302	0.619098	1.23618	1023441	1024024	11.9512	385	1023467	1024049	25.685	194	Promoter (<=1kb)	4	1015213	1023323	8111	2	ETH2_0408900	ETH2_0408900_mRNA1	-119
ETH2_1536100	TPR Domain containing protein, putative	Tetratricopeptide-like helical domain superfamily;Tetratricopeptide repeat;Tetratricopeptide repeat protein 14	N/A	Tetratricopeptide repeat	N/A	HG994975.1	2501854	2502808	955	*	.	1000	.	-1	24.1623	-1	475	2.44312	2.84078	2501980	2502661	24.1623	387	2501853	2502808	54.8037	437	Promoter (<=1kb)	15	2496437	2501908	5472	2	ETH2_1536100	ETH2_1536100_mRNA1	0
ETH2_1005200	TOG domain-containing protein, putative	Armadillo-type fold;TOG domain;Importin beta family	N/A	TOG domain	N/A	HG994970.1	450089	450535	447	*	.	137	.	-1	7.13056	-1	223	0	0.331509	450088	450535	9.67009	263	450144	450387	7.13056	127	Promoter (<=1kb)	10	442364	449701	7338	2	ETH2_1005200	ETH2_1005200_mRNA1	-388
ETH2_1000400	TLC domain containing protein, putative	TRAM/LAG1/CLN8 homology domain;TLC domain-containing protein 5	TRAM/LAG1/CLN8 homology domain	N/A	N/A	HG994970.1	142913	143727	815	*	.	463	.	-1	13.5103	-1	370	0.506566	1.11642	143095	143644	13.5103	269	142912	143727	22.8548	288	Promoter (<=1kb)	10	143743	144825	1083	1	ETH2_1000400	ETH2_1000400_mRNA1	-16
ETH2_1578600	Tim10/DDP family zinc finger containing protein, putative	Tim10-like;Tim10-like domain superfamily	Tim10-like	N/A	N/A	HG994975.1	5169177	5169958	782	*	.	437	.	-1	22.0905	-1	385	0.436789	1.05293	5169176	5169958	22.0905	128	5169236	5169939	22.9773	582	Promoter (<=1kb)	15	5169658	5171110	1453	1	ETH2_1578600	ETH2_1578600_mRNA1	0
ETH2_1454000	Tim10/DDP family zinc finger containing protein, putative	Tim10-like;Tim10-like domain superfamily	Tim10-like	N/A	N/A	HG994974.1	3708070	3708709	640	*	.	137	.	-1	4.47372	-1	249	0	0.331509	3708281	3708492	4.47372	3	3708069	3708709	16.882	283	Promoter (<=1kb)	14	3707595	3707960	366	2	ETH2_1454000	ETH2_1454000_mRNA1	-110
ETH2_0931600	thyroid hormone receptor interactor, putative	AAA+ ATPase domain;ATPase, AAA-type, core;P-loop containing nucleoside triphosphate hydrolase;Pachytene checkpoint protein 2-like	ATPase, AAA-type, core	AAA+ ATPase domain	N/A	HG994969.1	1989849	1990856	1008	*	.	303	.	-1	7.8031	-1	613	0.148276	0.7314	1990215	1990610	7.8031	321	1989848	1990856	23.859	539	Promoter (1-2kb)	9	1988541	1991734	3194	1	ETH2_0931600	ETH2_0931600_mRNA1	1308
ETH2_1136200	threonyl-tRNA synthetase, putative	Aminoacyl-tRNA synthetase, class II (G/ P/ S/T);Threonine-tRNA ligase, class IIa;TGS;Anticodon-binding;Aminoacyl-tRNA synthetase, class II;TGS-like;Threonyl/alanyl tRNA synthetase, SAD;Threonyl/alanyl tRNA synthetase, class II-like, putative editing domain superfamily;Threonine-tRNA ligase catalytic core domain	Aminoacyl-tRNA synthetase, class II (G/ P/ S/T);TGS;Anticodon-binding;Threonyl/alanyl tRNA synthetase, SAD	Threonyl/alanyl tRNA synthetase, SAD	N/A	HG994971.1	2585105	2586092	988	*	.	485	.	-1	10.5265	-1	446	0.563547	1.168	2585294	2585967	10.5265	326	2585104	2586092	27.5057	376	Promoter (<=1kb)	11	2586172	2590886	4715	1	ETH2_1136200	ETH2_1136200_mRNA1	-80
ETH2_1129400	Thr transfer RNA (cgt)	N/A	N/A	N/A	N/A	HG994971.1	2262612	2263767	1156	*	.	1000	.	-1	30.1716	-1	766	2.06672	2.47657	2262611	2263767	30.1716	820	2262640	2263767	41.8385	684	Promoter (<=1kb)	11	2263072	2263144	73	1	ETH2_1129400	ETH2_1129400_tRNA1	0
ETH2_0649400	Thr transfer RNA (agt)	N/A	N/A	N/A	N/A	HG994966.1	2515256	2516993	1738	*	.	331	.	-1	8.3876	-1	409	0.199911	0.799168	2515379	2516458	8.3876	265	2515255	2516993	22.3887	430	Promoter (<=1kb)	6	2515185	2515259	75	2	ETH2_0649400	ETH2_0649400_tRNA1	0
ETH2_15101900	Thr transfer RNA (agt)	N/A	N/A	N/A	N/A	HG994975.1	6519271	6520064	794	*	.	137	.	-1	6.63425	-1	233	0	0.331509	6519332	6519729	6.63425	47	6519270	6520064	19.7677	358	Promoter (<=1kb)	15	6520111	6520183	73	1	ETH2_15101900	ETH2_15101900_tRNA1	-47
ETH2_0601500	Thioredoxin-like, putative	Thioredoxin-like fold;Thioredoxin-like superfamily	Thioredoxin-like fold	N/A	N/A	HG994966.1	254845	256000	1156	*	.	515	.	-1	10.2698	-1	744	0.628679	1.24137	255103	255897	10.2698	380	254844	256000	36.78	850	Promoter (<=1kb)	6	253267	255243	1977	2	ETH2_0601500	ETH2_0601500_mRNA1	0
ETH2_1555500	thioredoxin, putative	Thioredoxin domain;Thioredoxin, conserved site;Thioredoxin-like superfamily;Protein disulfide-isomerase A6-like	Thioredoxin domain	N/A	N/A	HG994975.1	3581773	3582847	1075	*	.	137	.	-1	9.44308	-1	475	0	0.331509	3581915	3582465	9.44308	116	3581772	3582847	13.7559	692	Promoter (<=1kb)	15	3580743	3582074	1332	2	ETH2_1555500	ETH2_1555500_mRNA1	0
ETH2_1352900	thioredoxin, putative	Thioredoxin domain;Thioredoxin-like superfamily	Thioredoxin domain	N/A	N/A	HG994973.1	3259423	3260494	1072	*	.	137	.	-1	6.50826	-1	339	0	0.331509	3259429	3260494	6.50826	268	3259422	3260304	15.4804	403	Promoter (<=1kb)	13	3260330	3262144	1815	1	ETH2_1352900	ETH2_1352900_mRNA1	0
ETH2_1517800	Thioredoxin, putative	Thioredoxin domain;Thioredoxin, conserved site;Thioredoxin-like superfamily;Sulfhydryl oxidase	Thioredoxin domain	N/A	N/A	HG994975.1	1109107	1110251	1145	*	.	137	.	-1	4.82003	-1	659	0	0.331509	1109639	1109872	4.82003	228	1109106	1110251	22.7324	558	Distal Intergenic	15	1103681	1106390	2710	2	ETH2_1517800	ETH2_1517800_mRNA1	-2717
ETH2_1529700	thioredoxin, putative	Thioredoxin;Thioredoxin domain;Thioredoxin-like superfamily	Thioredoxin domain	N/A	N/A	HG994975.1	1675969	1677048	1080	*	.	137	.	-1	4.73003	-1	644	0	0.331509	1676145	1676694	4.73003	495	1675968	1677048	18.7592	616	Promoter (<=1kb)	15	1676894	1678239	1346	1	ETH2_1529700	ETH2_1529700_mRNA1	0
ETH2_0740800	thioredoxin	Thioredoxin;Thioredoxin domain;Thioredoxin, conserved site;Thioredoxin-like superfamily	Thioredoxin domain	N/A	N/A	HG994967.1	3209845	3210589	745	*	.	449	.	-1	10.6902	-1	418	0.471227	1.08225	3209991	3210560	10.6902	275	3209844	3210589	24.4081	415	Promoter (<=1kb)	7	3208858	3210281	1424	2	ETH2_0740800	ETH2_0740800_mRNA1	0
ETH2_1334600	thiF family domain-containing protein, putative	THIF-type NAD/FAD binding fold;Ubiquitin-activating enzyme	THIF-type NAD/FAD binding fold	N/A	N/A	HG994973.1	2232147	2233004	858	*	.	137	.	-1	4.64957	-1	460	0	0.331509	2232386	2232953	4.64957	221	2232146	2233004	17.0581	460	Promoter (<=1kb)	13	2233152	2235424	2273	1	ETH2_1334600	ETH2_1334600_mRNA1	-148
ETH2_0743200	TGF-beta-inducible nuclear protein 1, putative	Ribosomal protein S8e/ribosomal biogenesis NSA2;Ribosomal biogenesis NSA2 family	Ribosomal protein S8e/ribosomal biogenesis NSA2	N/A	N/A	HG994967.1	3392802	3393517	716	*	.	467	.	-1	14.3569	-1	276	0.517324	1.12574	3392893	3393378	14.3569	184	3392801	3393517	22.8773	276	Promoter (<=1kb)	7	3385905	3392563	6659	2	ETH2_0743200	ETH2_0743200_mRNA1	-239
ETH2_1113900	TerD domain containing protein, putative	TerD domain	TerD domain	N/A	N/A	HG994971.1	1055638	1056496	859	*	.	534	.	-1	10.908	-1	443	0.681925	1.28809	1055858	1056320	10.908	302	1055637	1056496	30.5984	363	Promoter (<=1kb)	11	1052215	1055069	2855	2	ETH2_1113900	ETH2_1113900_mRNA1	-569
ETH2_1237800	TerD domain containing protein, putative	TerD domain	N/A	N/A	N/A	HG994972.1	2327679	2328855	1177	*	.	363	.	-1	8.82589	-1	402	0.270363	0.87504	2327822	2328855	8.82589	324	2327678	2328854	24.1375	337	Promoter (<=1kb)	12	2323534	2327403	3870	2	ETH2_1237800	ETH2_1237800_mRNA1	-276
ETH2_1549900	Telomere stability and silencing/Telomere stability C-terminal, putative	Sde2, N-terminal ubiquitin domain	Sde2, N-terminal ubiquitin domain	N/A	N/A	HG994975.1	3283722	3284563	842	*	.	883	.	-1	22.2925	-1	408	1.63784	2.12701	3283762	3284453	22.2925	426	3283721	3284563	36.0528	349	Promoter (<=1kb)	15	3281326	3283904	2579	2	ETH2_1549900	ETH2_1549900_mRNA1	0
ETH2_0651300	Tctex-1 family, putative	Dynein light chain Tctex-1 like	Dynein light chain Tctex-1 like	N/A	N/A	HG994966.1	2613245	2614266	1022	*	.	264	.	-1	8.03271	-1	526	0.081575	0.636784	2613645	2614066	8.03271	191	2613244	2614266	44.5139	460	Promoter (<=1kb)	6	2612897	2613286	390	2	ETH2_0651300	ETH2_0651300_mRNA1	0
ETH2_1535700	TCP-1/cpn60 family chaperonin, putative	Chaperonin TCP-1, conserved site;Chaperonin Cpn60/TCP-1 family;T-complex protein 1, theta subunit;Chaperone tailless complex polypeptide 1 (TCP-1);GroEL-like apical domain superfamily;TCP-1-like chaperonin intermediate domain superfamily;GroEL-like equatorial domain superfamily	Chaperonin Cpn60/TCP-1 family	N/A	N/A	HG994975.1	2387702	2388763	1062	*	.	417	.	-1	11.5112	-1	352	0.37843	1.00456	2387894	2388584	11.5112	188	2387701	2388763	21.6873	323	Promoter (<=1kb)	15	2388342	2392569	4228	1	ETH2_1535700	ETH2_1535700_mRNA1	0
ETH2_1535500	TCP-1/cpn60 family chaperonin, putative	Chaperonin TCP-1, conserved site;Chaperonin Cpn60/TCP-1 family;T-complex protein 1, theta subunit;Chaperone tailless complex polypeptide 1 (TCP-1);GroEL-like apical domain superfamily;TCP-1-like chaperonin intermediate domain superfamily;GroEL-like equatorial domain superfamily	Chaperonin Cpn60/TCP-1 family	N/A	N/A	HG994975.1	2371062	2371695	634	*	.	276	.	-1	9.20591	-1	249	0.102576	0.66503	2371093	2371440	9.20591	109	2371061	2371695	16.4932	358	Distal Intergenic	15	2366489	2370715	4227	1	ETH2_1535500	ETH2_1535500_mRNA1	4573
ETH2_1535500	TCP-1/cpn60 family chaperonin, putative	Chaperonin TCP-1, conserved site;Chaperonin Cpn60/TCP-1 family;T-complex protein 1, theta subunit;Chaperone tailless complex polypeptide 1 (TCP-1);GroEL-like apical domain superfamily;TCP-1-like chaperonin intermediate domain superfamily;GroEL-like equatorial domain superfamily	Chaperonin Cpn60/TCP-1 family	N/A	N/A	HG994975.1	2365806	2366918	1113	*	.	242	.	-1	7.176	-1	487	0.03551	0.58351	2366033	2366648	7.176	326	2365805	2366918	38.2359	420	Promoter (<=1kb)	15	2366489	2370715	4227	1	ETH2_1535500	ETH2_1535500_mRNA1	0
ETH2_1535600	TCP-1/cpn60 family chaperonin, putative	Chaperonin TCP-1, conserved site;Chaperonin Cpn60/TCP-1 family;T-complex protein 1, theta subunit;Chaperone tailless complex polypeptide 1 (TCP-1);GroEL-like apical domain superfamily;TCP-1-like chaperonin intermediate domain superfamily;GroEL-like equatorial domain superfamily	Chaperonin Cpn60/TCP-1 family	N/A	N/A	HG994975.1	2378259	2378997	739	*	.	137	.	-1	6.06885	-1	306	0	0.331509	2378476	2378804	6.06885	40	2378258	2378997	18.7727	354	Promoter (<=1kb)	15	2374130	2378357	4228	2	ETH2_1535600	ETH2_1535600_mRNA1	0
ETH2_0742700	TCP-1/cpn60 family chaperonin, putative	Chaperonin TCP-1, conserved site;Chaperonin Cpn60/TCP-1 family;T-complex protein 1, beta subunit;Chaperone tailless complex polypeptide 1 (TCP-1);GroEL-like apical domain superfamily;TCP-1-like chaperonin intermediate domain superfamily;GroEL-like equatorial domain superfamily	Chaperonin Cpn60/TCP-1 family	N/A	N/A	HG994967.1	3360833	3361463	631	*	.	137	.	-1	4.34897	-1	305	0	0.331509	3360879	3361401	4.34897	2	3360832	3361463	7.29846	561	Promoter (<=1kb)	7	3356061	3360939	4879	2	ETH2_0742700	ETH2_0742700_mRNA1	0
ETH2_1438000	TCP-1/cpn60 chaperonin family protein, putative	Chaperonin Cpn60;Chaperonin Cpn60/TCP-1 family;GroEL-like apical domain superfamily;TCP-1-like chaperonin intermediate domain superfamily;GroEL-like equatorial domain superfamily	Chaperonin Cpn60/TCP-1 family	N/A	N/A	HG994974.1	2752267	2753470	1204	*	.	270	.	-1	7.23591	-1	584	0.095079	0.652466	2752713	2753180	7.23591	213	2752266	2753470	23.0604	508	Promoter (<=1kb)	14	2749809	2752814	3006	2	ETH2_1438000	ETH2_1438000_mRNA1	0
ETH2_1402800	T-complex protein 1 subunit delta	Chaperonin TCP-1, conserved site;Chaperonin Cpn60/TCP-1 family;T-complex protein 1, delta subunit;Chaperone tailless complex polypeptide 1 (TCP-1);GroEL-like apical domain superfamily;TCP-1-like chaperonin intermediate domain superfamily;GroEL-like equatorial domain superfamily	Chaperonin Cpn60/TCP-1 family	N/A	N/A	HG994974.1	445141	445924	784	*	.	514	.	-1	10.4513	-1	282	0.625739	1.24008	445196	445721	10.4513	214	445140	445924	32.0826	295	Promoter (<=1kb)	14	439038	445532	6495	2	ETH2_1402800	ETH2_1402800_mRNA1	0
ETH2_1459100	TBC1 domain family member 5 homolog B, related	Rab-GTPase-TBC domain;Rab-GTPase-TBC domain superfamily	Rab-GTPase-TBC domain	Rab-GTPase-TBC domain	N/A	HG994974.1	3974830	3975871	1042	*	.	1000	.	-1	24.994	-1	746	2.31216	2.68898	3974832	3975804	24.994	723	3974829	3975871	48.919	767	Promoter (<=1kb)	14	3975850	3978120	2271	1	ETH2_1459100	ETH2_1459100_mRNA1	0
ETH2_1342100	TBC domain-containing protein, putative	Rab-GTPase-TBC domain;Rab-GTPase-TBC domain superfamily	Rab-GTPase-TBC domain	Rab-GTPase-TBC domain	N/A	HG994973.1	2711779	2712784	1006	*	.	567	.	-1	15.834	-1	451	0.778556	1.36748	2712005	2712653	15.834	354	2711778	2712784	25.9879	321	Distal Intergenic	13	2713552	2718013	4462	2	ETH2_1342100	ETH2_1342100_mRNA1	5229
ETH2_1422900	TBC domain-containing protein, putative	Rab-GTPase-TBC domain;Rab-GTPase-TBC domain superfamily	Rab-GTPase-TBC domain	Rab-GTPase-TBC domain	N/A	HG994974.1	1939986	1941280	1295	*	.	280	.	-1	13.3079	-1	748	0.107828	0.674343	1940060	1941240	13.3079	841	1939985	1941280	17.1038	580	Promoter (<=1kb)	14	1936898	1940097	3200	2	ETH2_1422900	ETH2_1422900_mRNA1	0
ETH2_1534700	TB2/DP1, HVA22 family, putative	TB2/DP1/HVA22-related protein	TB2/DP1/HVA22-related protein	N/A	N/A	HG994975.1	1982601	1983555	955	*	.	600	.	-1	11.5958	-1	493	0.871032	1.44573	1982788	1983408	11.5958	220	1982600	1983555	35.5629	579	Promoter (<=1kb)	15	1982485	1982988	504	2	ETH2_1534700	ETH2_1534700_mRNA1	0
ETH2_1549200	TATA-box-binding protein, putative	TATA-box binding protein	TATA-box binding protein	N/A	N/A	HG994975.1	3250477	3251611	1135	*	.	905	.	-1	18.6998	-1	510	1.69149	2.18027	3250728	3251430	18.6998	258	3250476	3251611	39.8438	511	Promoter (<=1kb)	15	3251648	3252758	1111	1	ETH2_1549200	ETH2_1549200_mRNA1	-37
ETH2_1125800	syntaxin, putative	Target SNARE coiled-coil homology domain;Syntaxin/epimorphin, conserved site;SNARE	Target SNARE coiled-coil homology domain	Target SNARE coiled-coil homology domain	N/A	HG994971.1	1854026	1856017	1992	*	.	1000	.	-1	30.1386	-1	1348	2.28234	2.64646	1854355	1855831	30.1386	1018	1854025	1856017	45.5127	1348	Distal Intergenic	11	1724533	1727656	3124	1	ETH2_1125800	ETH2_1125800_mRNA1	129493
ETH2_1574900	sybindin-like family domain-containing protein, putative	Trafficking protein particle complex subunit;Longin-like domain superfamily	Trafficking protein particle complex subunit	Trafficking protein particle complex subunit	N/A	HG994975.1	4947584	4948557	974	*	.	1000	.	-1	28.4809	-1	462	2.35543	2.73651	4947688	4948468	28.4809	314	4947583	4948557	47.7955	506	Promoter (<=1kb)	15	4946665	4947817	1153	2	ETH2_1574900	ETH2_1574900_mRNA1	0
ETH2_1226200	SWIM zinc finger domain-containing protein, putative	Zinc finger, SWIM-type;Protein NO VEIN, C-terminal;Histidine kinase/HSP90-like ATPase superfamily	Protein NO VEIN, C-terminal	N/A	N/A	HG994972.1	1833049	1834343	1295	*	.	749	.	-1	21.503	-1	508	1.28857	1.80539	1833129	1834047	21.503	471	1833048	1834343	31.377	465	Promoter (<=1kb)	12	1833946	1847744	13799	1	ETH2_1226200	ETH2_1226200_mRNA1	0
ETH2_1586700	surp module domain-containing protein, putative	SWAP/Surp;Splicing factor 3A subunit 1, conserved domain;SWAP/Surp superfamily;Splicing factor 3A subunit 1	SWAP/Surp;Splicing factor 3A subunit 1, conserved domain	SWAP/Surp	N/A	HG994975.1	5611953	5612719	767	*	.	254	.	-1	15.6643	-1	481	0.061745	0.61234	5612147	5612619	15.6643	196	5611952	5612719	16.5307	572	Promoter (<=1kb)	15	5608850	5611997	3148	2	ETH2_1586700	ETH2_1586700_mRNA1	0
ETH2_1210300	supt5h protein, putative	NGN domain;KOW;Translation protein SH3-like domain superfamily;NGN domain, eukaryotic;Transcription elongation factor SPT5;Spt5, KOW domain repeat 1	NGN domain	KOW	N/A	HG994972.1	906280	906972	693	*	.	1000	.	-1	21.608	-1	294	2.37311	2.76538	906338	906948	21.608	217	906279	906972	64.8855	313	Promoter (<=1kb)	12	895297	906299	11003	2	ETH2_1210300	ETH2_1210300_mRNA1	0
ETH2_0406200	superoxide dismutase, putative	Manganese/iron superoxide dismutase;Manganese/iron superoxide dismutase, N-terminal;Manganese/iron superoxide dismutase, C-terminal;Manganese/iron superoxide dismutase, binding site;Manganese/iron superoxide dismutase, C-terminal domain superfamily;Manganese/iron superoxide dismutase, N-terminal domain superfamily	Manganese/iron superoxide dismutase, N-terminal;Manganese/iron superoxide dismutase, C-terminal	N/A	N/A	HG994964.1	882917	883713	797	*	.	137	.	-1	6.606	-1	239	0	0.331509	883007	883356	6.606	283	882916	883713	21.3365	105	Promoter (<=1kb)	4	883911	886230	2320	1	ETH2_0406200	ETH2_0406200_mRNA1	-198
ETH2_0934500	Superoxide dismutase , related	Manganese/iron superoxide dismutase;Manganese/iron superoxide dismutase, N-terminal;Manganese/iron superoxide dismutase, C-terminal;Manganese/iron superoxide dismutase, binding site;Manganese/iron superoxide dismutase, C-terminal domain superfamily;Manganese/iron superoxide dismutase, N-terminal domain superfamily	Manganese/iron superoxide dismutase, N-terminal;Manganese/iron superoxide dismutase, C-terminal	N/A	N/A	HG994969.1	2148679	2149772	1094	*	.	580	.	-1	11.2061	-1	672	0.818834	1.39749	2148795	2149551	11.2061	588	2148678	2149772	37.5331	640	Promoter (<=1kb)	9	2147419	2149193	1775	2	ETH2_0934500	ETH2_0934500_mRNA1	0
ETH2_1366400	Sulfite exporter TauE/SafE, putative	Transmembrane protein TauE-like	Transmembrane protein TauE-like	N/A	N/A	HG994973.1	3918916	3919588	673	*	.	482	.	-1	23.1493	-1	190	0.557215	1.1609	3918983	3919588	23.1493	118	3918915	3919585	24.5117	194	Promoter (<=1kb)	13	3919639	3924305	4667	1	ETH2_1366400	ETH2_1366400_mRNA1	-51
ETH2_1343800	Sulfite exporter TauE/SafE, putative	Transmembrane protein TauE-like	Transmembrane protein TauE-like	N/A	N/A	HG994973.1	2786212	2787172	961	*	.	574	.	-1	14.3938	-1	373	0.803829	1.38318	2786249	2787172	14.3938	310	2786211	2787064	26.678	398	Promoter (<=1kb)	13	2787058	2788476	1419	1	ETH2_1343800	ETH2_1343800_mRNA1	0
ETH2_1413100	Sulfite exporter TauE/SafE, putative	Transmembrane protein TauE-like	Transmembrane protein TauE-like	N/A	N/A	HG994974.1	1403858	1404205	348	*	.	137	.	-1	4.53967	-1	216	0	0.331509	1403857	1404116	4.53967	243	1403908	1404205	9.13421	138	Promoter (1-2kb)	14	1395833	1402511	6679	2	ETH2_1413100	ETH2_1413100_mRNA1	-1347
ETH2_1007400	sulfate transporter, putative	SLC26A/SulP transporter domain	SLC26A/SulP transporter domain	N/A	N/A	HG994970.1	642974	643663	690	*	.	232	.	-1	11.0976	-1	307	0.016466	0.560645	642973	643596	11.0976	318	643103	643663	12.7211	167	Promoter (<=1kb)	10	643659	646184	2526	1	ETH2_1007400	ETH2_1007400_mRNA1	0
ETH2_1147700	subtilisin-like protease TgSUB2, putative	Peptidase S8/S53 domain;Peptidase S8, subtilisin-related;Peptidase S8, subtilisin, His-active site;Peptidase S8, subtilisin, Asp-active site;Peptidase S8, subtilisin, Ser-active site;Subtilisin SUB1-like catalytic domain;Peptidase S8/S53 domain superfamily	Peptidase S8/S53 domain	N/A	N/A	HG994971.1	3161831	3163205	1375	*	.	298	.	-1	8.22251	-1	260	0.138974	0.718727	3161999	3163085	8.22251	134	3161830	3163205	19.2935	218	Promoter (<=1kb)	11	3162891	3169770	6880	1	ETH2_1147700	ETH2_1147700_mRNA1	0
ETH2_0412100	structure specific recognition protein I, putative	Structure-specific recognition protein;Domain of unknown function DUF1747;SSRP1 domain;FACT complex subunit POB3-like, N-terminal PH domain	SSRP1 domain;Domain of unknown function DUF1747;FACT complex subunit POB3-like, N-terminal PH domain	Domain of unknown function DUF1747	N/A	HG994964.1	1214190	1215109	920	*	.	137	.	-1	5.62208	-1	334	0	0.331509	1214317	1214537	5.62208	60	1214189	1215109	15.399	480	Promoter (<=1kb)	4	1210830	1214346	3517	2	ETH2_0412100	ETH2_0412100_mRNA1	0
ETH2_1029500	Structural maintenance of chromosomes protein, related	RecF/RecN/SMC, N-terminal;SMCs flexible hinge;Structural maintenance of chromosomes protein;P-loop containing nucleoside triphosphate hydrolase;SMCs flexible hinge superfamily	RecF/RecN/SMC, N-terminal;SMCs flexible hinge	SMCs flexible hinge	N/A	HG994970.1	1903338	1904002	665	*	.	440	.	-1	9.45491	-1	299	0.448579	1.06189	1903349	1903888	9.45491	330	1903337	1904002	35.3393	257	Promoter (<=1kb)	10	1892792	1903138	10347	2	ETH2_1029500	ETH2_1029500_mRNA1	-200
ETH2_1401000	structural maintenance of chromosomes protein, putative	RecF/RecN/SMC, N-terminal;SMCs flexible hinge;Structural maintenance of chromosomes protein;Smc2, ATP-binding cassette domain;P-loop containing nucleoside triphosphate hydrolase;SMCs flexible hinge superfamily	RecF/RecN/SMC, N-terminal;SMCs flexible hinge	SMCs flexible hinge	N/A	HG994974.1	353338	354309	972	*	.	793	.	-1	15.519	-1	458	1.40258	1.91161	353414	354199	15.519	423	353337	354309	37.6255	416	Promoter (<=1kb)	14	354302	363075	8774	1	ETH2_1401000	ETH2_1401000_mRNA1	0
ETH2_1581200	structural maintenance of chromosome domain-containing protein, putative	RecF/RecN/SMC, N-terminal;SMCs flexible hinge;P-loop containing nucleoside triphosphate hydrolase;SMCs flexible hinge superfamily	RecF/RecN/SMC, N-terminal;SMCs flexible hinge	N/A	N/A	HG994975.1	5322791	5324017	1227	*	.	1000	.	-1	30.8058	-1	475	2.08418	2.50516	5322806	5323869	30.8058	432	5322790	5324017	42.0362	503	Promoter (<=1kb)	15	5313122	5323031	9910	2	ETH2_1581200	ETH2_1581200_mRNA1	0
ETH2_0603700	Stress responsive A/B Barrel Domain, putative	Dimeric alpha-beta barrel;Stress responsive alpha-beta barrel;Stress-response A/B barrel domain-containing protein HS1/DABB1-like	Stress responsive alpha-beta barrel	Stress responsive alpha-beta barrel	N/A	HG994966.1	322453	323317	865	*	.	418	.	-1	9.38203	-1	539	0.382544	1.0068	322704	323115	9.38203	165	322452	323317	26.4362	661	Promoter (<=1kb)	6	322567	322890	324	2	ETH2_0603700	ETH2_0603700_mRNA1	0
ETH2_1502000	START domain containing protein, putative	START domain	START domain	START domain	N/A	HG994975.1	160577	161315	739	*	.	137	.	-1	6.14773	-1	237	0	0.331509	160689	161249	6.14773	137	160576	161315	20.108	224	Promoter (<=1kb)	15	154193	160206	6014	2	ETH2_1502000	ETH2_1502000_mRNA1	-371
ETH2_1422300	Staphylococcal nuclease homologue, putative	Staphylococcal nuclease (SNase-like), OB-fold	Staphylococcal nuclease (SNase-like), OB-fold	Staphylococcal nuclease (SNase-like), OB-fold	N/A	HG994974.1	1928538	1929883	1346	*	.	768	.	-1	13.9096	-1	657	1.33681	1.8506	1928679	1929602	13.9096	419	1928537	1929883	46.3695	754	Promoter (<=1kb)	14	1927377	1928798	1422	2	ETH2_1422300	ETH2_1422300_mRNA1	0
ETH2_1431500	SPT2 chromatin protein, putative	Chromatin SPT2	Chromatin SPT2	Chromatin SPT2	N/A	HG994974.1	2399964	2400678	715	*	.	137	.	-1	7.76652	-1	561	0	0.331509	2400251	2400677	8.60388	320	2399963	2400678	7.76652	514	Promoter (<=1kb)	14	2400987	2403230	2244	1	ETH2_1431500	ETH2_1431500_mRNA1	-309
ETH2_1529400	SPRY domain-containing protein, putative	B30.2/SPRY domain;SPRY domain;Concanavalin A-like lectin/glucanase domain superfamily;P-loop containing nucleoside triphosphate hydrolase;Heterogeneous nuclear ribonucleoprotein U, SPRY domain	SPRY domain	SPRY domain	N/A	HG994975.1	1670045	1670925	881	*	.	1000	.	-1	29.2194	-1	558	2.16496	2.55911	1670237	1670917	29.2194	364	1670044	1670925	43.6771	559	Promoter (<=1kb)	15	1666274	1670066	3793	2	ETH2_1529400	ETH2_1529400_mRNA1	0
ETH2_0211800	SpoU rRNA Methylase family, putative	tRNA/rRNA methyltransferase, SpoU type;Alpha/beta knot methyltransferases	tRNA/rRNA methyltransferase, SpoU type	N/A	N/A	HG994962.1	896536	897500	965	*	.	137	.	-1	4.34089	-1	404	0	0.331509	896877	897153	4.34089	1	896535	897500	34.9502	466	Promoter (<=1kb)	2	894971	896643	1673	2	ETH2_0211800	ETH2_0211800_mRNA1	0
ETH2_0530300	Splicing factor-like protein, related	DNA/RNA-binding protein Kin17, WH-like domain;Zinc finger C2H2 superfamily;KIN17-like protein;KN17, SH3-like C-terminal domain;Kin17, KOW domain	DNA/RNA-binding protein Kin17, WH-like domain;KN17, SH3-like C-terminal domain	DNA/RNA-binding protein Kin17, WH-like domain	N/A	HG994965.1	2187050	2187955	906	*	.	1000	.	-1	22.5625	-1	524	2.38796	2.7755	2187083	2187914	22.5625	493	2187049	2187955	58.0573	521	Promoter (<=1kb)	5	2188272	2191137	2866	1	ETH2_0530300	ETH2_0530300_mRNA1	-317
ETH2_0530800	splicing factor, putative	RNA recognition motif domain;RNA-binding domain superfamily	RNA recognition motif domain	RNA recognition motif domain	N/A	HG994965.1	2238057	2239326	1270	*	.	1000	.	-1	25.9312	-1	609	2.29928	2.67509	2238291	2239147	25.9312	388	2238056	2239326	47.667	595	Promoter (<=1kb)	5	2235632	2238211	2580	2	ETH2_0530800	ETH2_0530800_mRNA1	0
ETH2_0730100	splicing factor, putative	RNA recognition motif domain;SF3B4, RNA recognition motif 1;SF3B4, RNA recognition motif 2;RNA-binding domain superfamily	RNA recognition motif domain	RNA recognition motif domain	N/A	HG994967.1	1927837	1928471	635	*	.	389	.	-1	11.0077	-1	351	0.322003	0.937627	1927949	1928318	11.0077	238	1927836	1928471	21.0473	351	Promoter (<=1kb)	7	1928565	1932188	3624	1	ETH2_0730100	ETH2_0730100_mRNA1	-94
ETH2_1224000	splicing factor, arginine/serine-rich 8, putative	SWAP/Surp;Suppressor of white apricot, N-terminal domain;SWAP/Surp superfamily;Suppressor of white apricot	SWAP/Surp;Suppressor of white apricot, N-terminal domain	Suppressor of white apricot, N-terminal domain	N/A	HG994972.1	1711911	1712615	705	*	.	661	.	-1	13.6629	-1	322	1.02355	1.59357	1712029	1712522	13.6629	171	1711910	1712615	31.8777	355	Promoter (<=1kb)	12	1707499	1711985	4487	2	ETH2_1224000	ETH2_1224000_mRNA1	0
ETH2_1260500	Splicing factor Prp8, related	JAB1/MPN/MOV34 metalloenzyme domain;Ribonuclease H-like superfamily;PRO8NT domain;PROCN domain;PROCT domain;Pre-mRNA-processing-splicing factor 8, U6-snRNA-binding;Pre-mRNA-processing-splicing factor 8, U5-snRNA-binding;RNA recognition motif, spliceosomal PrP8;PRP8 domain IV core;Pre-mRNA-processing-splicing factor 8;MPN domain	PRO8NT domain;PROCN domain;PROCT domain;Pre-mRNA-processing-splicing factor 8, U6-snRNA-binding;Pre-mRNA-processing-splicing factor 8, U5-snRNA-binding;RNA recognition motif, spliceosomal PrP8;PRP8 domain IV core	JAB1/MPN/MOV34 metalloenzyme domain	N/A	HG994972.1	3810330	3811111	782	*	.	137	.	-1	9.75556	-1	401	0	0.331509	3810611	3811043	9.75556	222	3810329	3811111	13.4915	299	Promoter (<=1kb)	12	3811265	3825061	13797	1	ETH2_1260500	ETH2_1260500_mRNA1	-154
ETH2_0840700	splicing factor protein, putative	RNA recognition motif domain;RNA recognition motif domain, eukaryote;Splicing factor RBM39, linker;RNA-binding domain superfamily	RNA recognition motif domain;Splicing factor RBM39, linker	RNA recognition motif domain;RNA recognition motif domain, eukaryote	N/A	HG994968.1	2602866	2603622	757	*	.	837	.	-1	16.591	-1	388	1.51778	2.01616	2602969	2603523	16.591	368	2602865	2603622	39.1804	305	Promoter (<=1kb)	8	2600025	2602491	2467	2	ETH2_0840700	ETH2_0840700_mRNA1	-375
ETH2_0925100	Splicing factor 3B subunit 3, putative	Cleavage/polyadenylation specificity factor, A subunit, C-terminal;Cleavage/polyadenylation specificity factor, A subunit, N-terminal;WD40-repeat-containing domain superfamily	Cleavage/polyadenylation specificity factor, A subunit, C-terminal;Cleavage/polyadenylation specificity factor, A subunit, N-terminal	N/A	N/A	HG994969.1	1701791	1702070	280	*	.	137	.	-1	9.27906	-1	258	0	0.331509	1701790	1702057	9.27906	258	1701840	1702070	12.2422	208	Promoter (<=1kb)	9	1692304	1701329	9026	2	ETH2_0925100	ETH2_0925100_mRNA1	-462
ETH2_1441900	splicing factor 3B subunit 2, putative	PSP, proline-rich;Domain of unknown function DUF382	Domain of unknown function DUF382;PSP, proline-rich	PSP, proline-rich	N/A	HG994974.1	2981107	2981994	888	*	.	361	.	-1	10.1011	-1	381	0.265434	0.871216	2981385	2981909	10.1011	215	2981106	2981994	20.4329	268	Promoter (<=1kb)	14	2975208	2981237	6030	2	ETH2_1441900	ETH2_1441900_mRNA1	0
ETH2_1353900	splicing factor 3b subunit 10, putative	Splicing factor 3B subunit 5/RDS3 complex subunit 10	Splicing factor 3B subunit 5/RDS3 complex subunit 10	N/A	N/A	HG994973.1	3304887	3305614	728	*	.	137	.	-1	6.82228	-1	355	0	0.331509	3305029	3305349	6.82228	229	3304886	3305614	21.9149	339	Promoter (<=1kb)	13	3303923	3304712	790	2	ETH2_1353900	ETH2_1353900_mRNA1	-175
ETH2_0528600	splicing factor 3B subunit 1, putative	Splicing factor 3B subunit 1;Armadillo-type fold;Splicing factor 3B subunit 1-like	Splicing factor 3B subunit 1	N/A	N/A	HG994965.1	2097516	2098064	549	*	.	137	.	-1	7.26821	-1	294	0	0.331509	2097633	2097937	7.26821	123	2097515	2098064	12.3187	348	Promoter (<=1kb)	5	2098234	2103927	5694	1	ETH2_0528600	ETH2_0528600_mRNA1	-170
ETH2_1146100	splicing factor 3A subunit 2, putative	Matrin/U1-C, C2H2-type zinc finger;Matrin/U1-C-like, C2H2-type zinc finger;SF3A2 domain;Zinc finger C2H2 superfamily	SF3A2 domain	Matrin/U1-C-like, C2H2-type zinc finger	N/A	HG994971.1	3070576	3071845	1270	*	.	1000	.	-1	55.68	-1	808	3.8018	4.1097	3070575	3071683	55.68	710	3070578	3071845	79.7056	904	Promoter (<=1kb)	11	3068623	3070978	2356	2	ETH2_1146100	ETH2_1146100_mRNA1	0
ETH2_1146100	splicing factor 3A subunit 2, putative	Matrin/U1-C, C2H2-type zinc finger;Matrin/U1-C-like, C2H2-type zinc finger;SF3A2 domain;Zinc finger C2H2 superfamily	SF3A2 domain	Matrin/U1-C-like, C2H2-type zinc finger	N/A	HG994971.1	3073724	3074743	1020	*	.	400	.	-1	9.77183	-1	464	0.343281	0.964016	3073993	3074430	9.77183	88	3073723	3074743	22.8244	570	Distal Intergenic	11	3068623	3070978	2356	2	ETH2_1146100	ETH2_1146100_mRNA1	-2746
ETH2_1148900	Spc97 / Spc98 family, putative	Gamma-tubulin complex component protein;Gamma tubulin complex component, C-terminal;Gamma tubulin complex component protein, N-terminal	Gamma tubulin complex component, C-terminal;Gamma tubulin complex component protein, N-terminal	N/A	N/A	HG994971.1	3241998	3242724	727	*	.	137	.	-1	10.3584	-1	387	0	0.331509	3242256	3242718	10.3584	146	3241997	3242724	10.5335	369	Promoter (<=1kb)	11	3242974	3254247	11274	1	ETH2_1148900	ETH2_1148900_mRNA1	-250
ETH2_1230800	sodium-dependent transporter, putative	Sodium:neurotransmitter symporter;Sodium:neurotransmitter symporter superfamily	Sodium:neurotransmitter symporter	N/A	N/A	HG994972.1	2037189	2037703	515	*	.	137	.	-1	7.73638	-1	275	0	0.331509	2037188	2037625	7.73638	141	2037304	2037703	9.08064	294	Promoter (<=1kb)	12	2038203	2041985	3783	1	ETH2_1230800	ETH2_1230800_mRNA1	-500
ETH2_1334000	sodium:solute symporter family domain-containing protein, putative	Sodium/solute symporter	Sodium/solute symporter	N/A	N/A	HG994973.1	2189357	2190058	702	*	.	319	.	-1	11.7175	-1	226	0.181601	0.769062	2189356	2189993	11.7175	194	2189392	2190058	18.1674	222	Promoter (<=1kb)	13	2190120	2191796	1677	1	ETH2_1334000	ETH2_1334000_mRNA1	-62
ETH2_1108400	Sodium:neurotransmitter symporter family, putative	Sodium:neurotransmitter symporter;Sodium:neurotransmitter symporter superfamily	Sodium:neurotransmitter symporter	N/A	N/A	HG994971.1	754635	755149	515	*	.	137	.	-1	7.28695	-1	373	0	0.331509	754778	755010	7.28695	167	754634	755149	8.8482	435	Distal Intergenic	11	741217	746795	5579	1	ETH2_1108400	ETH2_1108400_mRNA1	13418
ETH2_1467700	SNF2 family N-terminal domain-containing protein, putative	SNF2, N-terminal;Helicase, C-terminal;Helicase superfamily 1/2, ATP-binding domain;P-loop containing nucleoside triphosphate hydrolase	SNF2, N-terminal;Helicase, C-terminal	Helicase superfamily 1/2, ATP-binding domain;Helicase, C-terminal	N/A	HG994974.1	4503766	4504648	883	*	.	941	.	-1	17.8074	-1	399	1.80835	2.26795	4503844	4504492	17.8074	239	4503765	4504648	46.8739	481	Promoter (<=1kb)	14	4494506	4504003	9498	2	ETH2_1467700	ETH2_1467700_mRNA1	0
ETH2_1114300	SNF2 family N-terminal domain-containing protein, putative	SNF2, N-terminal;Helicase, C-terminal;Helicase superfamily 1/2, ATP-binding domain;P-loop containing nucleoside triphosphate hydrolase	SNF2, N-terminal;Helicase, C-terminal	Helicase superfamily 1/2, ATP-binding domain;Helicase, C-terminal	N/A	HG994971.1	1077236	1078208	973	*	.	422	.	-1	10.9068	-1	345	0.395216	1.01808	1077350	1078186	10.9068	215	1077235	1078208	22.4275	361	Promoter (<=1kb)	11	1067147	1077062	9916	2	ETH2_1114300	ETH2_1114300_mRNA1	-174
ETH2_0814700	SNF2 family N-terminal domain containing protein, putative	SNF2, N-terminal;Helicase, C-terminal;Zinc finger, RING-type;Zinc finger, PHD-type;Zinc finger, FYVE/PHD-type;Helicase superfamily 1/2, ATP-binding domain;Zinc finger, PHD-type, conserved site;Zinc finger, PHD-finger;P-loop containing nucleoside triphosphate hydrolase	SNF2, N-terminal;Helicase, C-terminal;Zinc finger, PHD-finger	Zinc finger, RING-type;Zinc finger, PHD-type;Helicase superfamily 1/2, ATP-binding domain;Helicase, C-terminal	N/A	HG994968.1	1195142	1196015	874	*	.	398	.	-1	14.4492	-1	442	0.338017	0.95867	1195355	1195864	14.4492	251	1195141	1196015	20.9411	419	Promoter (<=1kb)	8	1185495	1194675	9181	2	ETH2_0814700	ETH2_0814700_mRNA1	-467
ETH2_1128500	SNF2 family N-terminal domain containing protein, putative	SNF2, N-terminal;Helicase superfamily 1/2, ATP-binding domain;P-loop containing nucleoside triphosphate hydrolase	SNF2, N-terminal	Helicase superfamily 1/2, ATP-binding domain	N/A	HG994971.1	2210937	2211506	570	*	.	137	.	-1	7.4434	-1	412	0	0.331509	2211059	2211384	7.4434	262	2210936	2211506	13.6647	440	Promoter (<=1kb)	11	2211891	2218248	6358	1	ETH2_1128500	ETH2_1128500_mRNA1	-385
ETH2_0841500	SNF2 family helicase, putative	SNF2, N-terminal;Helicase, C-terminal;Helicase superfamily 1/2, ATP-binding domain;P-loop containing nucleoside triphosphate hydrolase	SNF2, N-terminal;Helicase, C-terminal	Helicase superfamily 1/2, ATP-binding domain;Helicase, C-terminal	N/A	HG994968.1	2645058	2645834	777	*	.	616	.	-1	19.094	-1	463	0.916106	1.48535	2645329	2645799	19.094	237	2645057	2645834	27.1691	418	Promoter (<=1kb)	8	2646091	2651370	5280	1	ETH2_0841500	ETH2_0841500_mRNA1	-257
ETH2_0600600	SNF2 domain-containing protein	SNF2, N-terminal;Helicase, C-terminal;Helicase superfamily 1/2, ATP-binding domain;P-loop containing nucleoside triphosphate hydrolase	SNF2, N-terminal	Helicase superfamily 1/2, ATP-binding domain	N/A	HG994966.1	196558	197719	1162	*	.	459	.	-1	12.1397	-1	336	0.498775	1.10606	196672	197719	12.1397	330	196557	197625	23.1645	227	Promoter (<=1kb)	6	187801	196583	8783	2	ETH2_0600600	ETH2_0600600_mRNA1	0
ETH2_1144800	SNARE associated Golgi protein, putative	Transmembrane protein TMEM64;SNARE associated Golgi protein	SNARE associated Golgi protein	N/A	N/A	HG994971.1	2995125	2996258	1134	*	.	756	.	-1	21.9318	-1	755	1.31023	1.82231	2995286	2996199	21.9318	552	2995124	2996258	31.7107	797	Promoter (<=1kb)	11	2995988	2996896	909	1	ETH2_1144800	ETH2_1144800_mRNA1	0
ETH2_0823000	Smg-4/UPF3 family, putative	UPF3 domain;RNA-binding domain superfamily;Nonsense-mediated mRNA decay protein 3	UPF3 domain	N/A	N/A	HG994968.1	1666144	1666726	583	*	.	447	.	-1	9.65556	-1	312	0.468301	1.07661	1666210	1666581	9.65556	336	1666143	1666726	29.7	221	Promoter (<=1kb)	8	1666805	1669619	2815	1	ETH2_0823000	ETH2_0823000_mRNA1	-79
ETH2_0108300	small subunit ribosomal RNA	N/A	N/A	N/A	N/A	HG994961.1	997158	998338	1181	*	.	649	.	-1	13.3549	-1	448	0.988011	1.56497	997375	998323	13.3549	63	997157	998338	80.1407	615	Distal Intergenic	1	975273	976443	1171	2	ETH2_0108300	ETH2_0108300_rRNA1	-20715
ETH2_0108300	small subunit ribosomal RNA	N/A	N/A	N/A	N/A	HG994961.1	994358	995530	1173	*	.	292	.	-1	11.493	-1	806	0.127552	0.704022	994876	995439	11.493	505	994357	995530	17.1825	589	Distal Intergenic	1	975273	976443	1171	2	ETH2_0108300	ETH2_0108300_rRNA1	-17915
ETH2_0108300	small subunit ribosomal RNA	N/A	N/A	N/A	N/A	HG994961.1	995796	996917	1122	*	.	239	.	-1	11.025	-1	447	0.030001	0.57601	996313	996896	11.025	319	995795	996917	13.6857	57	Distal Intergenic	1	975273	976443	1171	2	ETH2_0108300	ETH2_0108300_rRNA1	-19353
ETH2_1307200	small nuclear ribonucleoprotein, putative	LSM domain, eukaryotic/archaea-type;LSM domain superfamily;Like-Sm (LSM) domain containing protein, LSm4/SmD1/SmD3;Small nuclear ribonucleoprotein D1	LSM domain, eukaryotic/archaea-type	LSM domain, eukaryotic/archaea-type	N/A	HG994973.1	632660	633591	932	*	.	543	.	-1	11.2803	-1	416	0.706714	1.30907	632790	633406	11.2803	285	632659	633591	29.5826	416	Promoter (<=1kb)	13	633504	633881	378	1	ETH2_1307200	ETH2_1307200_mRNA1	0
ETH2_0744400	small nuclear ribonucleoprotein, putative	LSM domain, eukaryotic/archaea-type;LSM domain superfamily;Small nuclear ribonucleoprotein Sm D2	LSM domain, eukaryotic/archaea-type	LSM domain, eukaryotic/archaea-type	N/A	HG994967.1	3453681	3454424	744	*	.	257	.	-1	10.758	-1	356	0.068089	0.619497	3453760	3454329	10.758	278	3453680	3454424	15.3111	355	Promoter (<=1kb)	7	3452593	3453536	944	2	ETH2_0744400	ETH2_0744400_mRNA1	-145
ETH2_1105400	small nuclear ribonucleoprotein, putative	LSM domain, eukaryotic/archaea-type;LSM domain superfamily	LSM domain, eukaryotic/archaea-type	LSM domain, eukaryotic/archaea-type	N/A	HG994971.1	592865	593513	649	*	.	137	.	-1	6.32954	-1	293	0	0.331509	593024	593401	6.32954	211	592864	593513	22.9459	215	Promoter (<=1kb)	11	591422	593064	1643	2	ETH2_1105400	ETH2_1105400_mRNA1	0
ETH2_0639800	small nuclear ribonucleoprotein F, putative	LSM domain, eukaryotic/archaea-type;LSM domain superfamily;Sm-like protein Lsm6/SmF;Small nuclear ribonucleoprotein F	LSM domain, eukaryotic/archaea-type	LSM domain, eukaryotic/archaea-type	N/A	HG994966.1	2070688	2071530	843	*	.	522	.	-1	15.0495	-1	350	0.653616	1.25942	2070804	2071351	15.0495	289	2070687	2071530	24.6225	295	Promoter (<=1kb)	6	2070004	2070856	853	2	ETH2_0639800	ETH2_0639800_mRNA1	0
ETH2_1454600	small nuclear ribonucleoprotein E/G, putative	LSM domain, eukaryotic/archaea-type;LSM domain superfamily;Small nuclear ribonucleoprotein G;Sm-like protein Lsm7/SmG	LSM domain, eukaryotic/archaea-type	LSM domain, eukaryotic/archaea-type	N/A	HG994974.1	3741464	3742365	902	*	.	894	.	-1	22.205	-1	483	1.65873	2.15335	3741463	3742365	22.205	514	3741463	3742269	36.3526	452	Promoter (<=1kb)	14	3741159	3741576	418	2	ETH2_1454600	ETH2_1454600_mRNA1	0
ETH2_1326700	small GTP-binding protein, putative	Small GTP-binding protein domain;GTP binding domain;GTP-binding protein EngA;P-loop containing nucleoside triphosphate hydrolase;GTPase Der, C-terminal KH-domain-like	GTP binding domain;GTPase Der, C-terminal KH-domain-like	N/A	N/A	HG994973.1	1742473	1743090	618	*	.	137	.	-1	6.33057	-1	387	0	0.331509	1742726	1742993	6.37816	134	1742472	1743090	6.33057	387	Promoter (<=1kb)	13	1739504	1742437	2934	2	ETH2_1326700	ETH2_1326700_mRNA1	-36
ETH2_1214000	small GTP-binding protein sar1, putative	Small GTP-binding protein domain;Small GTPase superfamily, SAR1-type;Small GTPase superfamily, ARF/SAR type;P-loop containing nucleoside triphosphate hydrolase	Small GTPase superfamily, ARF/SAR type	Small GTPase superfamily, ARF/SAR type	N/A	HG994972.1	1091456	1092121	666	*	.	137	.	-1	5.84911	-1	613	0	0.331509	1091725	1092106	5.84911	372	1091455	1092121	15.0667	585	Promoter (<=1kb)	12	1091893	1093975	2083	1	ETH2_1214000	ETH2_1214000_mRNA1	0
ETH2_0812600	Small conserved protein, related	Uncharacterised protein family SERF, N-terminal;At2g23090-like, zinc-binding domain;At2g23090-like	Uncharacterised protein family SERF, N-terminal;At2g23090-like, zinc-binding domain	N/A	N/A	HG994968.1	1089735	1090946	1212	*	.	730	.	-1	15.4281	-1	626	1.24387	1.759	1090185	1090841	15.4281	182	1089734	1090946	33.9787	620	Promoter (<=1kb)	8	1090639	1090869	231	1	ETH2_0812600	ETH2_0812600_mRNA1	0
ETH2_0846100	SKIP/SNW domain containing protein, putative	SKI-interacting protein SKIP, SNW domain;SKI-interacting protein, SKIP	SKI-interacting protein SKIP, SNW domain	N/A	N/A	HG994968.1	3000444	3001361	918	*	.	1000	.	-1	26.2012	-1	405	2.05388	2.46519	3000498	3001207	26.2012	280	3000443	3001361	42.4583	475	Promoter (<=1kb)	8	2996515	3000295	3781	2	ETH2_0846100	ETH2_0846100_mRNA1	-149
ETH2_0859100	SIN-like domain-containing protein, putative	DNA-directed RNA polymerase III subunit Rpc5	DNA-directed RNA polymerase III subunit Rpc5	N/A	N/A	HG994968.1	3731761	3732148	388	*	.	137	.	-1	8.47154	-1	204	0	0.331509	3731776	3732148	8.60564	231	3731760	3732010	8.47154	161	Promoter (<=1kb)	8	3727109	3731654	4546	2	ETH2_0859100	ETH2_0859100_mRNA1	-107
ETH2_1007200	signal recognition particle, putative	Signal recognition particle subunit SRP68;Signal recognition particle subunit SRP68, RNA-binding domain	Signal recognition particle subunit SRP68	N/A	N/A	HG994970.1	632122	632860	739	*	.	219	.	-1	10.4384	-1	410	0.001054	0.52957	632121	632860	13.7712	412	632130	632653	10.4384	400	Promoter (<=1kb)	10	632702	637238	4537	1	ETH2_1007200	ETH2_1007200_mRNA1	0
ETH2_1228200	signal recognition particle RNA	N/A	N/A	N/A	N/A	HG994972.1	1974171	1974567	397	*	.	137	.	-1	9.28631	-1	172	0	0.331509	1974228	1974567	11.7827	114	1974170	1974466	9.28631	173	Promoter (<=1kb)	12	1974630	1974892	263	1	ETH2_1228200	ETH2_1228200_ncRNA1	-63
ETH2_1324600	signal recognition particle receptor subunit beta, putative	Signal recognition particle receptor, beta subunit;P-loop containing nucleoside triphosphate hydrolase	Signal recognition particle receptor, beta subunit	N/A	N/A	HG994973.1	1618638	1618992	355	*	.	529	.	-1	12.1397	-1	210	0.662094	1.275	1618693	1618953	12.1397	155	1618637	1618992	26.222	210	Promoter (<=1kb)	13	1615190	1618178	2989	2	ETH2_1324600	ETH2_1324600_mRNA1	-460
ETH2_1535400	signal recognition particle 14 kDa protein, putative	Signal recognition particle, SRP14 subunit;Signal recognition particle, SRP9/SRP14 subunit	Signal recognition particle, SRP14 subunit	N/A	N/A	HG994975.1	2199497	2201214	1718	*	.	1000	.	-1	27.9608	-1	1158	2.59339	3.00662	2200161	2201211	27.9608	489	2199496	2201214	54.6488	1162	Distal Intergenic	15	2039327	2040289	963	2	ETH2_1535400	ETH2_1535400_mRNA1	-159208
ETH2_1535400	signal recognition particle 14 kDa protein, putative	Signal recognition particle, SRP14 subunit;Signal recognition particle, SRP9/SRP14 subunit	Signal recognition particle, SRP14 subunit	N/A	N/A	HG994975.1	2118881	2119754	874	*	.	1000	.	-1	25.1325	-1	414	2.77801	3.1994	2118903	2119659	25.1325	407	2118880	2119754	75.7858	399	Distal Intergenic	15	2039327	2040289	963	2	ETH2_1535400	ETH2_1535400_mRNA1	-78592
ETH2_0501100	signal peptide peptidase domain-containing protein, putative	Presenilin/signal peptide peptidase;Peptidase A22B, signal peptide peptidase	Peptidase A22B, signal peptide peptidase	Presenilin/signal peptide peptidase	N/A	HG994965.1	108114	109212	1099	*	.	1000	.	-1	39.0777	-1	506	3.17427	3.4928	108140	109114	39.0777	549	108113	109212	63.085	437	Promoter (<=1kb)	5	108902	112032	3131	1	ETH2_0501100	ETH2_0501100_mRNA1	0
ETH2_0903200	signal peptidase subunit, putative	Signal peptidase complex subunit 3	Signal peptidase complex subunit 3	N/A	N/A	HG994969.1	406165	407312	1148	*	.	396	.	-1	20.4628	-1	398	0.334541	0.954412	406210	407257	20.4628	352	406164	407312	21.8265	398	Promoter (<=1kb)	9	407094	407925	832	1	ETH2_0903200	ETH2_0903200_mRNA1	0
ETH2_0303100	Sialic-acid binding micronemal adhesive repeat, putative	Micronemal adhesive repeat, sialic-acid binding	Micronemal adhesive repeat, sialic-acid binding	N/A	N/A	HG994963.1	624473	625876	1404	*	.	1000	.	-1	41.44	-1	667	3.81037	4.1369	624598	625743	41.44	552	624472	625876	92.6929	657	Promoter (<=1kb)	3	624103	624879	777	2	ETH2_0303100	ETH2_0303100_mRNA1	0
ETH2_1223700	Siah interacting protein, N terminal/SGS domain containing protein, putative	CS domain;SGS domain;HSP20-like chaperone;Calcyclin-binding Protein, CS domain	CS domain	N/A	N/A	HG994972.1	1696313	1698070	1758	*	.	1000	.	-1	40.6084	-1	903	3.3758	3.66148	1696585	1697967	40.6084	630	1696312	1698070	69.8706	903	Promoter (<=1kb)	12	1695151	1696944	1794	2	ETH2_1223700	ETH2_1223700_mRNA1	0
ETH2_1434100	SGS domain-containing protein, putative	CS domain;SGS domain;HSP20-like chaperone;Protein Sgt1-like	CS domain;SGS domain	N/A	N/A	HG994974.1	2561880	2562657	778	*	.	137	.	-1	6.34435	-1	336	0	0.331509	2562050	2562272	6.34435	77	2561879	2562657	23.6969	425	Promoter (<=1kb)	14	2562483	2564337	1855	1	ETH2_1434100	ETH2_1434100_mRNA1	0
ETH2_1264100	SFT2-like domain-containing protein, putative	Vesicle transport protein, Got1/SFT2-like;Vesicle transport protein SFT2	Vesicle transport protein, Got1/SFT2-like	N/A	N/A	HG994972.1	3990920	3991877	958	*	.	688	.	-1	16.3603	-1	424	1.11289	1.65755	3991012	3991744	16.3603	339	3990919	3991877	30.3001	416	Promoter (<=1kb)	12	3989843	3990882	1040	2	ETH2_1264100	ETH2_1264100_mRNA1	-38
ETH2_1218200	SF-assemblin, putative	Ribosomal protein L17;Ribosomal protein L17 superfamily	Ribosomal protein L17	N/A	N/A	HG994972.1	1372732	1373889	1158	*	.	884	.	-1	19.9373	-1	510	1.64031	2.12899	1372901	1373676	19.9373	457	1372731	1373889	37.3988	394	Promoter (<=1kb)	12	1373695	1374948	1254	1	ETH2_1218200	ETH2_1218200_mRNA1	0
ETH2_0957900	SET domain containing protein, putative	SET domain;Histone-lysine N-methyltransferase ATXR2-like	SET domain	N/A	N/A	HG994969.1	3650098	3650971	874	*	.	974	.	-1	20.2089	-1	461	1.90313	2.34677	3650133	3650795	20.2089	406	3650097	3650971	44.2162	481	Promoter (<=1kb)	9	3645583	3650066	4484	2	ETH2_0957900	ETH2_0957900_mRNA1	-32
ETH2_1139800	SET domain containing protein, putative	SET domain	SET domain	N/A	N/A	HG994971.1	2798981	2799731	751	*	.	137	.	-1	7.85251	-1	250	0	0.331509	2799039	2799539	7.85251	182	2798980	2799731	12.974	259	Promoter (<=1kb)	11	2797543	2798988	1446	2	ETH2_1139800	ETH2_1139800_mRNA1	0
ETH2_1153400	SERPIN1 protein	Serpin family;Serpin, conserved site;Serpin domain;Serpin superfamily	Serpin domain	Serpin domain	N/A	HG994971.1	3524335	3525649	1315	*	.	292	.	-1	15.2877	-1	679	0.12795	0.704788	3524604	3525484	15.2877	255	3524334	3525649	17.9653	834	Promoter (<=1kb)	11	3525228	3526475	1248	1	ETH2_1153400	ETH2_1153400_mRNA1	0
ETH2_1231500	serine/threonine protein phosphatase, putative	Calcineurin-like phosphoesterase domain, ApaH type;Metallo-dependent phosphatase-like	Calcineurin-like phosphoesterase domain, ApaH type	N/A	N/A	HG994972.1	2070955	2071707	753	*	.	508	.	-1	14.8928	-1	525	0.613814	1.22464	2070975	2071641	14.8928	550	2070954	2071707	24.0457	480	Promoter (<=1kb)	12	2072140	2079870	7731	1	ETH2_1231500	ETH2_1231500_mRNA1	-433
ETH2_0844800	serine/threonine protein phosphatase, putative	Calcineurin-like phosphoesterase domain, ApaH type;Metallo-dependent phosphatase-like	Calcineurin-like phosphoesterase domain, ApaH type	N/A	N/A	HG994968.1	2911504	2912339	836	*	.	420	.	-1	11.6905	-1	593	0.386941	1.01355	2911641	2912337	11.6905	455	2911503	2912339	21.7143	594	Promoter (<=1kb)	8	2907957	2912002	4046	2	ETH2_0844800	ETH2_0844800_mRNA1	0
ETH2_1558900	serine/threonine protein phosphatase, putative	Calcineurin-like phosphoesterase domain, ApaH type;Serine/threonine-specific protein phosphatase/bis(5-nucleosyl)-tetraphosphatase;Metallo-dependent phosphatase-like;Serine-threonine protein phosphatase, N-terminal;Serine/threonine-protein phosphatase PP1-alpha catalytic subunit	Calcineurin-like phosphoesterase domain, ApaH type;Serine-threonine protein phosphatase, N-terminal	Serine/threonine-specific protein phosphatase/bis(5-nucleosyl)-tetraphosphatase	N/A	HG994975.1	3820481	3821784	1304	*	.	222	.	-1	11.2844	-1	1030	0.002602	0.535816	3820777	3821724	13.4418	757	3820480	3821784	11.2844	1007	Promoter (<=1kb)	15	3817425	3819870	2446	2	ETH2_1558900	ETH2_1558900_mRNA1	-611
ETH2_1322900	serine/threonine protein phosphatase, putative	Lariat debranching enzyme, C-terminal;Metallo-dependent phosphatase-like;Lariat debranching enzyme, N-terminal metallophosphatase domain	Lariat debranching enzyme, C-terminal	Lariat debranching enzyme, C-terminal	N/A	HG994973.1	1546126	1546673	548	*	.	137	.	-1	5.48692	-1	231	0	0.331509	1546301	1546531	5.48692	49	1546125	1546673	19.6619	237	Promoter (<=1kb)	13	1546688	1552249	5562	1	ETH2_1322900	ETH2_1322900_mRNA1	-15
ETH2_1002700	serine/threonine protein phosphatase domain-containing protein, putative	EF-hand domain;Calcineurin-like phosphoesterase domain, ApaH type;Serine/threonine-specific protein phosphatase/bis(5-nucleosyl)-tetraphosphatase;EF-hand domain pair;EF-Hand 1, calcium-binding site;Metallo-dependent phosphatase-like	Calcineurin-like phosphoesterase domain, ApaH type	Serine/threonine-specific protein phosphatase/bis(5-nucleosyl)-tetraphosphatase	N/A	HG994970.1	280258	281228	971	*	.	230	.	-1	13.1335	-1	359	0.013977	0.555812	280257	281228	13.4009	422	280257	280978	13.1335	296	Promoter (<=1kb)	10	281544	290303	8760	1	ETH2_1002700	ETH2_1002700_mRNA1	-316
ETH2_0302300	serine/threonine protein phosphatase 2A B56 delta subunit, putative	Protein phosphatase 2A, regulatory B subunit, B56;Armadillo-type fold	Protein phosphatase 2A, regulatory B subunit, B56	N/A	N/A	HG994963.1	592153	593456	1304	*	.	352	.	-1	8.55009	-1	699	0.244614	0.848461	592277	593041	8.55009	627	592152	593456	31.1815	647	Promoter (<=1kb)	3	585951	591630	5680	2	ETH2_0302300	ETH2_0302300_mRNA1	-523
ETH2_0802600	Ser transfer RNA (tga)	N/A	N/A	N/A	N/A	HG994968.1	493206	493707	502	*	.	354	.	-1	10.2482	-1	244	0.24745	0.853149	493327	493565	10.2482	60	493205	493707	19.7415	306	Promoter (<=1kb)	8	493268	493349	82	1	ETH2_0802600	ETH2_0802600_tRNA1	0
ETH2_1433600	Ser transfer RNA (gct)	N/A	N/A	N/A	N/A	HG994974.1	2544885	2545842	958	*	.	847	.	-1	18.5986	-1	597	1.53989	2.03998	2545091	2545798	18.5986	343	2544884	2545842	36.3015	645	Promoter (<=1kb)	14	2545053	2545135	83	1	ETH2_1433600	ETH2_1433600_tRNA1	0
ETH2_0209700	Ser transfer RNA (gct)	N/A	N/A	N/A	N/A	HG994962.1	785859	786536	678	*	.	279	.	-1	13.5804	-1	405	0.106865	0.672177	785994	786514	13.5804	250	785858	786536	17.1811	425	Promoter (<=1kb)	2	786434	786516	83	2	ETH2_0209700	ETH2_0209700_tRNA1	0
ETH2_0648300	Ser transfer RNA (gct)	N/A	N/A	N/A	N/A	HG994966.1	2486201	2487169	969	*	.	137	.	-1	7.28036	-1	520	0	0.331509	2486486	2487169	7.28036	456	2486200	2487111	20.2066	298	Promoter (<=1kb)	6	2487185	2487267	83	2	ETH2_0648300	ETH2_0648300_tRNA1	98
ETH2_1402200	Ser transfer RNA (cga)	N/A	N/A	N/A	N/A	HG994974.1	414049	415245	1197	*	.	818	.	-1	20.1747	-1	387	1.47099	1.97141	414073	414979	20.1747	420	414048	415245	34.6062	330	Promoter (<=1kb)	14	414913	414996	84	2	ETH2_1402200	ETH2_1402200_tRNA1	0
ETH2_1528300	selR domain-containing protein, putative	AP2/ERF domain	AP2/ERF domain	N/A	N/A	HG994975.1	1611501	1612410	910	*	.	224	.	-1	13.5592	-1	578	0.004935	0.539849	1611518	1612175	18.1956	530	1611500	1612410	13.5592	609	Promoter (<=1kb)	15	1612822	1618073	5252	1	ETH2_1528300	ETH2_1528300_mRNA1	-412
ETH2_1423100	selenophosphate synthetase, putative	Selenophosphate synthetase;PurM-like, C-terminal domain;PurM-like, N-terminal domain;FAD/NAD(P)-binding domain;FAD/NAD(P)-binding domain superfamily;PurM-like, C-terminal domain superfamily;PurM-like, N-terminal domain superfamily	PurM-like, N-terminal domain;PurM-like, C-terminal domain;FAD/NAD(P)-binding domain	N/A	N/A	HG994974.1	1954805	1955724	920	*	.	649	.	-1	18.4203	-1	600	0.986473	1.56347	1954953	1955679	18.4203	449	1954804	1955724	28.065	602	Promoter (<=1kb)	14	1947750	1954799	7050	2	ETH2_1423100	ETH2_1423100_mRNA1	-6
ETH2_1222100	sec7 domain-containing protein, putative	Sec7 domain;Guanine nucleotide exchange factor, N-terminal;Sec7 domain superfamily	Sec7 domain;Guanine nucleotide exchange factor, N-terminal	Sec7 domain	N/A	HG994972.1	1603204	1604018	815	*	.	1000	.	-1	19.4605	-1	458	2.07458	2.49061	1603203	1603781	19.4605	458	1603208	1604018	53.8708	453	Promoter (<=1kb)	12	1591410	1603077	11668	2	ETH2_1222100	ETH2_1222100_mRNA1	-127
ETH2_0307100	sec63 domain-containing DEAD/DEAH box helicase, putative	Helicase, C-terminal;AAA+ ATPase domain;Sec63 domain;DEAD/DEAH box helicase domain;Helicase superfamily 1/2, ATP-binding domain;Immunoglobulin E-set;P-loop containing nucleoside triphosphate hydrolase;Winged helix DNA-binding domain superfamily;Brr2, N-terminal helicase PWI domain	DEAD/DEAH box helicase domain;Helicase, C-terminal;Sec63 domain;Brr2, N-terminal helicase PWI domain	AAA+ ATPase domain;Helicase superfamily 1/2, ATP-binding domain;Helicase, C-terminal;Sec63 domain	N/A	HG994963.1	826252	827223	972	*	.	1000	.	-1	25.1468	-1	499	2.05267	2.46294	826469	827085	25.1468	359	826251	827223	42.8762	422	Promoter (<=1kb)	3	827206	845120	17915	1	ETH2_0307100	ETH2_0307100_mRNA1	0
ETH2_1254900	SEC61beta family protein, putative	Protein transport protein SecG/Sec61-beta/Sbh;Protein transport Sec61-beta/Sbh	Protein transport protein SecG/Sec61-beta/Sbh	N/A	N/A	HG994972.1	3488365	3489196	832	*	.	137	.	-1	6.12226	-1	308	0	0.331509	3488526	3489036	6.12226	98	3488364	3489196	15.7566	357	Promoter (<=1kb)	12	3487398	3488702	1305	2	ETH2_1254900	ETH2_1254900_mRNA1	0
ETH2_1424100	sec23/Sec24 helical domain-containing protein, putative	Zinc finger, Sec23/Sec24-type;Sec23/Sec24, trunk domain;Sec23/Sec24, helical domain;Zinc finger, Sec23/Sec24-type superfamily;Sec23/Sec24 helical domain superfamily;Gelsolin-like domain superfamily;von Willebrand factor A-like domain superfamily	Zinc finger, Sec23/Sec24-type;Sec23/Sec24, trunk domain;Sec23/Sec24, helical domain	N/A	N/A	HG994974.1	2019398	2020496	1099	*	.	1000	.	-1	25.6913	-1	418	2.39401	2.78581	2019569	2020432	25.6913	245	2019397	2020496	50.4686	420	Promoter (<=1kb)	14	2020852	2029029	8178	1	ETH2_1424100	ETH2_1424100_mRNA1	-356
ETH2_0911900	sec1 family domain-containing protein, putative	Sec1-like protein;Vacuolar protein sorting-associated protein 33;Sec1-like superfamily	Sec1-like protein	N/A	N/A	HG994969.1	936976	937627	652	*	.	487	.	-1	11.9319	-1	227	0.570268	1.17392	937066	937493	11.9319	113	936975	937627	24.8144	250	Promoter (<=1kb)	9	937816	940716	2901	1	ETH2_0911900	ETH2_0911900_mRNA1	-189
ETH2_1332500	SeC transfer RNA (tca)	N/A	N/A	N/A	N/A	HG994973.1	2097651	2098383	733	*	.	353	.	-1	11.5785	-1	492	0.247423	0.852208	2097834	2098346	11.5785	281	2097650	2098383	19.3948	520	Promoter (<=1kb)	13	2097747	2097830	84	2	ETH2_1332500	ETH2_1332500_tRNA1	0
ETH2_0838000	SCY kinase-related protein (incomplete catalytic triad), putative	Protein kinase domain;Protein kinase-like domain superfamily;Armadillo-type fold	N/A	N/A	N/A	HG994968.1	2442607	2443063	457	*	.	302	.	-1	7.96174	-1	137	0.144396	0.7282	2442618	2442852	7.96174	135	2442606	2443063	21.3365	127	Promoter (<=1kb)	8	2434638	2442248	7611	2	ETH2_0838000	ETH2_0838000_mRNA1	-359
ETH2_1058000	SCP-like domain-containing protein, putative	Cysteine-rich secretory protein-related;Venom allergen 5-like;CAP domain;Allergen V5/Tpx-1-related, conserved site;CAP superfamily	CAP domain	CAP domain	N/A	HG994970.1	3593466	3594494	1029	*	.	137	.	-1	6.04686	-1	470	0	0.331509	3593793	3594198	6.04686	204	3593465	3594494	18.417	409	Promoter (<=1kb)	10	3594467	3596293	1827	1	ETH2_1058000	ETH2_1058000_mRNA1	0
ETH2_1546600	Sas10/Utp3/C1D family/Sas10 C-terminal domain containing protein, putative	Sas10/Utp3/C1D;Sas10 C-terminal domain	Sas10/Utp3/C1D;Sas10 C-terminal domain	N/A	N/A	HG994975.1	3108728	3109591	864	*	.	1000	.	-1	30.0623	-1	448	2.43888	2.83313	3108783	3109406	30.0623	392	3108727	3109591	48.4423	448	Promoter (<=1kb)	15	3103599	3108620	5022	2	ETH2_1546600	ETH2_1546600_mRNA1	-108
ETH2_0101500	SART-1 family, putative	SNU66/SART1 family	SNU66/SART1 family	N/A	N/A	HG994961.1	333645	334331	687	*	.	1000	.	-1	26.1432	-1	325	2.62369	3.04593	333659	334282	26.1432	250	333644	334331	58.1315	385	Promoter (<=1kb)	1	328718	333803	5086	2	ETH2_0101500	ETH2_0101500_mRNA1	0
ETH2_1200400	SAP domain/Phage integrase family, putative	Integrase, catalytic domain;SAP domain;DNA breaking-rejoining enzyme, catalytic core	Integrase, catalytic domain	N/A	N/A	HG994972.1	250146	251310	1165	*	.	422	.	-1	9.17951	-1	565	0.392624	1.01695	250542	251027	9.17951	169	250145	251310	29.9378	564	Promoter (<=1kb)	12	251298	255815	4518	1	ETH2_1200400	ETH2_1200400_mRNA1	0
ETH2_1443100	SAG family member,SAG family member (sag19)	N/A	N/A	N/A	N/A	HG994974.1	3014531	3016052	1522	*	.	274	.	-1	7.43799	-1	916	0.101339	0.661503	3015446	3015758	7.43799	297	3014530	3016052	28.7462	619	Promoter (<=1kb)	14	3013160	3014763	1604	2	ETH2_1443100	ETH2_1443100_mRNA1	0
ETH2_1443000	SAG family member,SAG family member (sag19)	N/A	N/A	N/A	N/A	HG994974.1	3011464	3012977	1514	*	.	223	.	-1	5.64523	-1	683	0.003542	0.53754	3012204	3012554	5.64523	14	3011463	3012977	32.9625	612	Promoter (<=1kb)	14	3010084	3011688	1605	2	ETH2_1443000	ETH2_1443000_mRNA1	0
ETH2_1443300	SAG family member,SAG family member (sag19)	N/A	N/A	N/A	N/A	HG994974.1	3020880	3022222	1343	*	.	218	.	-1	4.93546	-1	423	0.000399	0.527334	3021302	3021654	4.93546	1	3020879	3022222	33.8856	423	Promoter (<=1kb)	14	3019312	3020916	1605	2	ETH2_1443300	ETH2_1443300_mRNA1	0
ETH2_1443200	SAG family member,SAG family member (sag19)	N/A	N/A	N/A	N/A	HG994974.1	3017900	3019135	1236	*	.	137	.	-1	4.782	-1	521	0	0.331509	3018570	3018923	4.782	44	3017899	3019135	30.6011	327	Promoter (<=1kb)	14	3016235	3017840	1606	2	ETH2_1443200	ETH2_1443200_mRNA1	-60
ETH2_0631800	SAG family member, putative	N/A	N/A	N/A	N/A	HG994966.1	1666425	1668020	1596	*	.	330	.	-1	12.8111	-1	670	0.197747	0.794759	1666545	1667390	12.8111	359	1666424	1668020	18.5324	861	Promoter (<=1kb)	6	1667678	1669284	1607	1	ETH2_0631800	ETH2_0631800_mRNA1	0
ETH2_0631200	SAG family member (sag18)	N/A	N/A	N/A	N/A	HG994966.1	1636550	1638069	1520	*	.	634	.	-1	12.0513	-1	819	0.957491	1.52693	1636917	1637801	12.0513	448	1636549	1638069	37.0891	823	Promoter (<=1kb)	6	1637765	1639280	1516	1	ETH2_0631200	ETH2_0631200_mRNA1	0
ETH2_0631900	SAG family member (sag16)	N/A	N/A	N/A	N/A	HG994966.1	1671669	1673257	1589	*	.	137	.	-1	5.98755	-1	1048	0	0.331509	1671824	1672888	5.98755	297	1671668	1673257	16.4411	888	Promoter (<=1kb)	6	1672847	1674440	1594	1	ETH2_0631900	ETH2_0631900_mRNA1	0
ETH2_0631700	SAG family member (sag15)	N/A	N/A	N/A	N/A	HG994966.1	1661870	1663098	1229	*	.	732	.	-1	13.8456	-1	644	1.25088	1.76341	1662045	1662850	13.8456	415	1661869	1663098	67.5275	698	Promoter (<=1kb)	6	1662771	1664378	1608	1	ETH2_0631700	ETH2_0631700_mRNA1	0
ETH2_0630900	SAG family member (sag13)	N/A	N/A	N/A	N/A	HG994966.1	1608667	1610044	1378	*	.	547	.	-1	10.7648	-1	314	0.722577	1.31956	1608782	1609838	10.7648	123	1608666	1610044	35.5339	390	Promoter (1-2kb)	6	1606951	1608565	1615	1	ETH2_0630900	ETH2_0630900_mRNA1	1716
ETH2_0928500	SAG family member (sag12)	Sporulated oocyst TA4 antigen	Sporulated oocyst TA4 antigen	N/A	N/A	HG994969.1	1819282	1820766	1485	*	.	664	.	-1	12.4094	-1	647	1.02832	1.59961	1819610	1820380	12.4094	317	1819281	1820766	57.728	649	Promoter (<=1kb)	9	1820250	1821405	1156	1	ETH2_0928500	ETH2_0928500_mRNA1	0
ETH2_0926200	SAG family member (sag11)	Sporulated oocyst TA4 antigen	Sporulated oocyst TA4 antigen	N/A	N/A	HG994969.1	1759292	1760787	1496	*	.	239	.	-1	6.73216	-1	743	0.030491	0.576631	1760057	1760430	6.73216	45	1759291	1760787	32.4884	676	Promoter (<=1kb)	9	1760216	1761375	1160	1	ETH2_0926200	ETH2_0926200_mRNA1	0
ETH2_0742200	SAG family member	Sporulated oocyst TA4 antigen	Sporulated oocyst TA4 antigen	N/A	N/A	HG994967.1	3312118	3313629	1512	*	.	1000	.	-1	48.5065	-1	817	3.24005	3.53707	3312285	3313394	48.5065	667	3312117	3313629	61.9608	799	Promoter (<=1kb)	7	3311378	3312737	1360	2	ETH2_0742200	ETH2_0742200_mRNA1	0
ETH2_0631500	SAG family member	N/A	N/A	N/A	N/A	HG994966.1	1649353	1650869	1517	*	.	1000	.	-1	23.9477	-1	758	2.28206	2.64401	1649599	1650739	23.9477	536	1649352	1650869	49.5684	733	Promoter (<=1kb)	6	1651178	1652700	1523	1	ETH2_0631500	ETH2_0631500_mRNA1	-309
ETH2_0930100	SAG family member	Sporulated oocyst TA4 antigen	Sporulated oocyst TA4 antigen	N/A	N/A	HG994969.1	1879822	1880886	1065	*	.	690	.	-1	12.7064	-1	452	1.12406	1.66339	1879976	1880613	12.7064	303	1879821	1880886	41.8898	447	Promoter (<=1kb)	9	1877914	1880269	2356	2	ETH2_0930100	ETH2_0930100_mRNA1	0
ETH2_0930200	SAG family member	Sporulated oocyst TA4 antigen	Sporulated oocyst TA4 antigen	N/A	N/A	HG994969.1	1882957	1884057	1101	*	.	518	.	-1	10.4945	-1	387	0.636618	1.24784	1883150	1884052	10.4945	163	1882956	1884057	44.3623	417	Promoter (<=1kb)	9	1882045	1883171	1127	2	ETH2_0930200	ETH2_0930200_mRNA1	0
ETH2_1144200	SAG family member	Sporulated oocyst TA4 antigen	Sporulated oocyst TA4 antigen	N/A	N/A	HG994971.1	2966565	2967748	1184	*	.	261	.	-1	9.42504	-1	481	0.077403	0.630091	2966718	2967573	9.42504	601	2966564	2967748	15.4179	207	Promoter (<=1kb)	11	2967340	2968486	1147	1	ETH2_1144200	ETH2_1144200_mRNA1	0
ETH2_1443700	SAG family member	N/A	N/A	N/A	N/A	HG994974.1	3032752	3034488	1737	*	.	314	.	-1	8.32655	-1	1195	0.16884	0.756547	3033741	3034249	8.32655	356	3032751	3034488	38.5604	1044	Promoter (<=1kb)	14	3031605	3033222	1618	2	ETH2_1443700	ETH2_1443700_mRNA1	0
ETH2_0631600	SAG family member	N/A	N/A	N/A	N/A	HG994966.1	1655108	1656361	1254	*	.	275	.	-1	7.38479	-1	538	0.10165	0.663613	1655366	1656361	7.38479	240	1655107	1656260	27.8338	577	Promoter (<=1kb)	6	1656158	1658030	1873	1	ETH2_0631600	ETH2_0631600_mRNA1	0
ETH2_1144400	SAG family member	Sporulated oocyst TA4 antigen	Sporulated oocyst TA4 antigen	N/A	N/A	HG994971.1	2975949	2977196	1248	*	.	137	.	-1	7.30476	-1	371	0	0.331509	2976315	2976947	7.30476	143	2975948	2977196	13.8286	232	Promoter (<=1kb)	11	2977011	2978172	1162	1	ETH2_1144400	ETH2_1144400_mRNA1	0
ETH2_0929800	SAG family member	Sporulated oocyst TA4 antigen	Sporulated oocyst TA4 antigen	N/A	N/A	HG994969.1	1860272	1861685	1414	*	.	228	.	-1	6.50865	-1	923	0.009982	0.551015	1861038	1861502	6.50865	95	1860271	1861685	38.0537	984	Promoter (<=1kb)	9	1859502	1860636	1135	2	ETH2_0929800	ETH2_0929800_mRNA1	0
ETH2_1444000	SAG family member	N/A	N/A	N/A	N/A	HG994974.1	3042155	3043467	1313	*	.	234	.	-1	6.41138	-1	759	0.021664	0.565532	3042586	3042877	6.41138	115	3042154	3043467	29.4437	971	Promoter (<=1kb)	14	3040545	3042137	1593	2	ETH2_1444000	ETH2_1444000_mRNA1	-18
ETH2_0926600	SAG family member	Sporulated oocyst TA4 antigen	Sporulated oocyst TA4 antigen	N/A	N/A	HG994969.1	1769740	1770908	1169	*	.	221	.	-1	5.71447	-1	856	0.00143	0.532393	1770058	1770604	5.71447	537	1769739	1770908	39.5909	856	Promoter (<=1kb)	9	1770768	1771941	1174	1	ETH2_0926600	ETH2_0926600_mRNA1	0
ETH2_1144300	SAG family member	Sporulated oocyst TA4 antigen	Sporulated oocyst TA4 antigen	N/A	N/A	HG994971.1	2971593	2972566	974	*	.	137	.	-1	5.62208	-1	438	0	0.331509	2971656	2972352	5.62208	216	2971592	2972566	16.7867	597	Promoter (<=1kb)	11	2972113	2973250	1138	1	ETH2_1144300	ETH2_1144300_mRNA1	0
ETH2_0926400	SAG family member	Sporulated oocyst TA4 antigen	Sporulated oocyst TA4 antigen	N/A	N/A	HG994969.1	1764503	1765648	1146	*	.	137	.	-1	4.09244	-1	424	0	0.331509	1764868	1765091	4.09244	5	1764502	1765648	19.1327	477	Promoter (<=1kb)	9	1765067	1766224	1158	1	ETH2_0926400	ETH2_0926400_mRNA1	0
ETH2_1037400	S-adenosylmethionine-dependent methyltransferase/Methyltransferase domain containing protein, putative	Methyltransferase small domain;S-adenosylmethionine-dependent methyltransferase;S-adenosyl-L-methionine-dependent methyltransferase	Methyltransferase small domain;S-adenosylmethionine-dependent methyltransferase	N/A	N/A	HG994970.1	2302012	2302591	580	*	.	307	.	-1	8.62164	-1	307	0.156071	0.739416	2302038	2302529	8.62164	341	2302011	2302591	18.8825	246	Promoter (<=1kb)	10	2298352	2301911	3560	2	ETH2_1037400	ETH2_1037400_mRNA1	-101
ETH2_1467500	Sad1 / UNC-like C-terminal, putative	SUN domain;SUN domain-containing Suco/Slp1-like	SUN domain	N/A	N/A	HG994974.1	4482444	4483313	870	*	.	137	.	-1	7.55971	-1	487	0	0.331509	4482541	4483180	7.55971	482	4482443	4483313	17.2368	395	Promoter (<=1kb)	14	4473708	4482491	8784	2	ETH2_1467500	ETH2_1467500_mRNA1	0
ETH2_1344000	SAC3/GANP family protein, putative	SAC3/GANP/THP3, conserved domain;SAC3/GANP/THP3	SAC3/GANP/THP3, conserved domain	N/A	N/A	HG994973.1	2802230	2803005	776	*	.	220	.	-1	11.196	-1	278	0.001335	0.531826	2802229	2803005	14.6901	278	2802252	2802817	11.196	255	Promoter (<=1kb)	13	2794424	2802318	7895	2	ETH2_1344000	ETH2_1344000_mRNA1	0
ETH2_0726500	S1/P1 Nuclease, putative	S1/P1 nuclease;Phospholipase C/P1 nuclease domain superfamily	S1/P1 nuclease	N/A	N/A	HG994967.1	1609826	1611239	1414	*	.	584	.	-1	11.6126	-1	421	0.828094	1.40668	1610019	1610873	11.6126	283	1609825	1611239	54.8454	365	Promoter (<=1kb)	7	1610944	1615191	4248	1	ETH2_0726500	ETH2_0726500_mRNA1	0
ETH2_0725100	S1 RNA-binding domain containing protein, putative	Zinc finger, CCHC-type;S1 domain;Nucleic acid-binding, OB-fold;RNA-binding domain, S1	S1 domain	RNA-binding domain, S1	N/A	HG994967.1	1519681	1520472	792	*	.	312	.	-1	9.39056	-1	381	0.165585	0.753239	1519867	1520427	9.39056	133	1519680	1520472	18.2003	443	Promoter (<=1kb)	7	1520528	1524446	3919	1	ETH2_0725100	ETH2_0725100_mRNA1	-56
ETH2_1503400	RuvB-like 1, putative	AAA+ ATPase domain;TIP49, P-loop domain;RuvB-like;P-loop containing nucleoside triphosphate hydrolase;RuvB-like helicase 1;RuvB-like, AAA-lid domain	TIP49, P-loop domain;RuvB-like, AAA-lid domain	AAA+ ATPase domain	N/A	HG994975.1	230773	231513	741	*	.	735	.	-1	15.0856	-1	200	1.25616	1.77078	230772	231226	15.0856	124	230782	231513	34.8366	266	Promoter (<=1kb)	15	227134	230818	3685	2	ETH2_1503400	ETH2_1503400_mRNA1	0
ETH2_1436000	Rrp15p, putative	Ribosomal RNA-processing protein 15	Ribosomal RNA-processing protein 15	N/A	N/A	HG994974.1	2654079	2654795	717	*	.	1000	.	-1	24.2419	-1	338	2.58614	2.99628	2654153	2654685	24.2419	212	2654078	2654795	62.6723	389	Promoter (<=1kb)	14	2654875	2656295	1421	1	ETH2_1436000	ETH2_1436000_mRNA1	-80
ETH2_1554900	rRNA-processing protein FCF1, putative	PIN domain;rRNA-processing protein Fcf1/Utp23;PIN-like domain superfamily;rRNA-processing protein Fcf1, PIN domain	rRNA-processing protein Fcf1/Utp23	PIN domain	N/A	HG994975.1	3544927	3545924	998	*	.	404	.	-1	21.8901	-1	440	0.354961	0.974789	3544973	3545746	21.8901	350	3544926	3545924	22.2461	484	Promoter (<=1kb)	15	3545728	3546931	1204	1	ETH2_1554900	ETH2_1554900_mRNA1	0
ETH2_0967400	rRNA,5S ribosomal RNA	N/A	N/A	N/A	N/A	HG994969.1	3851917	3853198	1282	*	.	1000	.	-1	55.1411	-1	364	4.51099	4.75974	3851972	3852931	55.1411	309	3851916	3853198	173.163	364	Distal Intergenic	9	3727592	3727700	109	1	ETH2_0967400	ETH2_0967400_rRNA1	124325
ETH2_0967400	rRNA,5S ribosomal RNA	N/A	N/A	N/A	N/A	HG994969.1	3853586	3854067	482	*	.	952	.	-1	17.7915	-1	159	1.8355	2.29299	3853629	3853846	17.7915	147	3853585	3854067	47.9965	128	Distal Intergenic	9	3727592	3727700	109	1	ETH2_0967400	ETH2_0967400_rRNA1	125994
ETH2_0967400	rRNA,5S ribosomal RNA	N/A	N/A	N/A	N/A	HG994969.1	3847520	3848490	971	*	.	137	.	-1	9.10342	-1	485	0	0.331509	3847519	3847827	9.10342	194	3847553	3848490	12.0919	743	Distal Intergenic	9	3727592	3727700	109	1	ETH2_0967400	ETH2_0967400_rRNA1	119928
ETH2_0962000	rRNA,5S ribosomal RNA	N/A	N/A	N/A	N/A	HG994969.1	3687517	3687754	238	*	.	137	.	-1	4.98145	-1	199	0	0.331509	3687516	3687754	4.98145	202	3687520	3687754	5.28296	193	Promoter (<=1kb)	9	3687668	3687789	122	2	ETH2_0962000	ETH2_0962000_rRNA1	35
ETH2_1322700	rRNA processing, putative	Fyv7/TAP26	Fyv7/TAP26	N/A	N/A	HG994973.1	1542814	1543419	606	*	.	388	.	-1	9.70892	-1	242	0.320587	0.936589	1542847	1543304	9.70892	233	1542813	1543419	22.2761	218	Promoter (<=1kb)	13	1541832	1542731	900	2	ETH2_1322700	ETH2_1322700_mRNA1	-83
ETH2_0735300	rRNA	N/A	N/A	N/A	N/A	HG994967.1	2779330	2780911	1582	*	.	1000	.	-1	27.4329	-1	994	3.0227	3.38983	2779411	2780832	27.4329	821	2779329	2780911	98.272	1085	Distal Intergenic	7	2903930	2904051	122	2	ETH2_0735300	ETH2_0735300_rRNA1	123140
ETH2_0735300	rRNA	N/A	N/A	N/A	N/A	HG994967.1	2834111	2835646	1536	*	.	855	.	-1	15.1283	-1	741	1.57119	2.06068	2834358	2835538	15.1283	292	2834110	2835646	60.7901	943	Distal Intergenic	7	2903930	2904051	122	2	ETH2_0735300	ETH2_0735300_rRNA1	68405
ETH2_0735300	rRNA	N/A	N/A	N/A	N/A	HG994967.1	2831869	2833015	1147	*	.	329	.	-1	8.59039	-1	575	0.197189	0.793881	2831922	2832897	8.59039	523	2831868	2833015	41.3428	573	Distal Intergenic	7	2903930	2904051	122	2	ETH2_0735300	ETH2_0735300_rRNA1	71036
ETH2_0623000	rRNA	N/A	N/A	N/A	N/A	HG994966.1	1176232	1177460	1229	*	.	137	.	-1	5.38942	-1	367	0	0.331509	1176389	1177307	5.38942	112	1176231	1177460	20.5239	465	Promoter (<=1kb)	6	1175758	1175878	121	2	ETH2_0623000	ETH2_0623000_rRNA1	-354
ETH2_1235000	RRM domain-containing protein, putative	RNA recognition motif domain;Zinc finger, CCCH-type;Zinc finger, RING-type;RNA recognition motif domain, eukaryote;CNOT4, RNA recognition motif;RNA-binding domain superfamily;NOT4, modified RING finger, HC subclass (C4C4-type);CCR4-NOT transcription complex subunit 4	RNA recognition motif domain	RNA recognition motif domain;RNA recognition motif domain, eukaryote	N/A	HG994972.1	2212393	2213460	1068	*	.	914	.	-1	20.5385	-1	638	1.71516	2.20158	2212499	2213382	20.5385	414	2212392	2213460	38.7924	756	Promoter (<=1kb)	12	2205827	2212089	6263	2	ETH2_1235000	ETH2_1235000_mRNA1	-304
ETH2_1464800	RRM domain-containing protein, putative	RNA recognition motif domain;Ribonuclease H-like superfamily;RNA-binding domain superfamily	RNA recognition motif domain	RNA recognition motif domain	N/A	HG994974.1	4307714	4308692	979	*	.	829	.	-1	16.2317	-1	553	1.49309	1.99804	4307906	4308692	16.2317	361	4307713	4308685	39.1816	552	Promoter (<=1kb)	14	4308948	4313878	4931	1	ETH2_1464800	ETH2_1464800_mRNA1	-256
ETH2_1052900	RRM domain-containing protein, putative	RNA recognition motif domain;RNA-binding domain superfamily	RNA recognition motif domain	RNA recognition motif domain	N/A	HG994970.1	3217918	3218552	635	*	.	609	.	-1	14.5499	-1	329	0.89526	1.46882	3217978	3218396	14.5499	235	3217917	3218552	27.937	362	Promoter (<=1kb)	10	3216623	3218212	1590	2	ETH2_1052900	ETH2_1052900_mRNA1	0
ETH2_1514700	RPAP1-like, C-terminal, putative	RNA polymerase II-associated protein 1, C-terminal	RNA polymerase II-associated protein 1, C-terminal	N/A	N/A	HG994975.1	922832	923281	450	*	.	137	.	-1	8.36657	-1	194	0	0.331509	922898	923254	12.799	148	922831	923281	8.36657	174	Promoter (<=1kb)	15	923428	930112	6685	1	ETH2_1514700	ETH2_1514700_mRNA1	-147
ETH2_0534100	RNase P subunit p30, putative	RNase P subunit p30;Polymerase/histidinol phosphatase-like	RNase P subunit p30	N/A	N/A	HG994965.1	2399686	2400331	646	*	.	990	.	-1	23.0121	-1	368	1.95033	2.38652	2399752	2400331	23.0121	284	2399685	2400311	42.2643	386	Promoter (<=1kb)	5	2398404	2399792	1389	2	ETH2_0534100	ETH2_0534100_mRNA1	0
ETH2_0825300	RNA recognition motif-containing protein, putative	Forkhead-associated (FHA) domain;RNA recognition motif domain;SMAD/FHA domain superfamily;NADAR;RNA-binding domain superfamily;YbiA-like superfamily	RNA recognition motif domain;Forkhead-associated (FHA) domain;NADAR	Forkhead-associated (FHA) domain;RNA recognition motif domain	N/A	HG994968.1	1777968	1778570	603	*	.	603	.	-1	15.4109	-1	343	0.876191	1.45247	1778070	1778569	15.4109	224	1777967	1778570	27.2249	359	Promoter (<=1kb)	8	1771869	1777933	6065	2	ETH2_0825300	ETH2_0825300_mRNA1	-35
ETH2_0702400	RNA recognition motif-containing protein, putative	RNA recognition motif domain;RNA-binding domain superfamily	N/A	RNA recognition motif domain	N/A	HG994967.1	227964	228970	1007	*	.	374	.	-1	10.1578	-1	603	0.294813	0.902252	228086	228970	10.1578	396	227963	228946	21.0653	687	Promoter (<=1kb)	7	229770	236142	6373	1	ETH2_0702400	ETH2_0702400_mRNA1	-800
ETH2_1598600	RNA recognition motif. family protein, related	RNA recognition motif domain;RNA-binding domain superfamily	RNA recognition motif domain	RNA recognition motif domain	N/A	HG994975.1	6363678	6364639	962	*	.	1000	.	-1	31.3818	-1	418	2.17114	2.57154	6363721	6364639	31.3818	329	6363677	6364639	43.0628	463	Promoter (<=1kb)	15	6358252	6363599	5348	2	ETH2_1598600	ETH2_1598600_mRNA1	-79
ETH2_1054500	RNA recognition motif. (a.k.a. RRM, RBD, or RNP domain)/RNA recognition motif (a.k.a. RRM, RBD, or RNP domain)/Protein similar to CwfJ C-terminus 1/Protein similar to CwfJ C-terminus 2, putative	RNA recognition motif domain;Cwf19-like, C-terminal domain-1;RNA-binding domain superfamily;HIT-like superfamily;Cwf19-like protein	RNA recognition motif domain;Cwf19-like, C-terminal domain-1	RNA recognition motif domain	N/A	HG994970.1	3296212	3296873	662	*	.	313	.	-1	8.07548	-1	209	0.168066	0.755719	3296242	3296475	8.07548	90	3296211	3296873	22.065	297	Promoter (<=1kb)	10	3292223	3296222	4000	2	ETH2_1054500	ETH2_1054500_mRNA1	0
ETH2_1016500	RNA recognition motif. (a.k.a. RRM, RBD, or RNP domain)/RNA recognition motif (a.k.a. RRM, RBD, or RNP domain), putative	RNA recognition motif domain;RNA-binding domain superfamily	RNA recognition motif domain	RNA recognition motif domain	N/A	HG994970.1	1175705	1176938	1234	*	.	1000	.	-1	24.6649	-1	618	2.15758	2.54951	1175813	1176874	24.6649	567	1175704	1176938	45.4932	561	Promoter (<=1kb)	10	1173936	1176022	2087	2	ETH2_1016500	ETH2_1016500_mRNA1	0
ETH2_1546800	RNA recognition motif. (a.k.a. RRM, RBD, or RNP domain)/RNA recognition motif (a.k.a. RRM, RBD, or RNP domain), putative	RNA recognition motif domain;RNA-binding domain superfamily	RNA recognition motif domain	RNA recognition motif domain	N/A	HG994975.1	3117385	3118381	997	*	.	606	.	-1	14.8438	-1	415	0.887464	1.46068	3117574	3118185	14.8438	396	3117384	3118381	27.6595	244	Promoter (<=1kb)	15	3118336	3119873	1538	1	ETH2_1546800	ETH2_1546800_mRNA1	0
ETH2_0953400	RNA recognition motif. (a.k.a. RRM, RBD, or RNP domain)/RNA recognition motif (a.k.a. RRM, RBD, or RNP domain), putative	RNA recognition motif domain;RNA-binding domain superfamily	RNA recognition motif domain	RNA recognition motif domain	N/A	HG994969.1	3329901	3330827	927	*	.	364	.	-1	8.83471	-1	547	0.271429	0.877917	3330046	3330590	8.83471	329	3329900	3330827	23.9076	620	Promoter (<=1kb)	9	3328707	3329747	1041	2	ETH2_0953400	ETH2_0953400_mRNA1	-154
ETH2_1106200	RNA recognition motif. (a.k.a. RRM, RBD, or RNP domain)/RNA recognition motif (a.k.a. RRM, RBD, or RNP domain), putative	RNA recognition motif domain;RNA-binding domain superfamily	RNA recognition motif domain	RNA recognition motif domain	N/A	HG994971.1	632306	633229	924	*	.	258	.	-1	7.17124	-1	498	0.070791	0.622789	632585	632956	7.17124	146	632305	633229	28.8448	571	Promoter (<=1kb)	11	633570	635879	2310	1	ETH2_1106200	ETH2_1106200_mRNA1	-341
ETH2_1123600	RNA recognition motif. (a.k.a. RRM, RBD, or RNP domain)/PWI domain containing protein, putative	RNA recognition motif domain;PWI domain;RBM25, RNA recognition motif;RNA-binding domain superfamily;PWI domain superfamily	RNA recognition motif domain;PWI domain	PWI domain;RNA recognition motif domain	N/A	HG994971.1	1616493	1617087	595	*	.	137	.	-1	6.72649	-1	447	0	0.331509	1616720	1617072	6.72649	211	1616492	1617087	9.08064	456	Promoter (<=1kb)	11	1610460	1616447	5988	2	ETH2_1123600	ETH2_1123600_mRNA1	-46
ETH2_0705000	RNA recognition motif (a.k.a. RRM, RBD, or RNP domain)/RNA recognition motif. (a.k.a. RRM, RBD, or RNP domain), putative	RNA recognition motif domain;RNA-binding domain superfamily	RNA recognition motif domain	RNA recognition motif domain	N/A	HG994967.1	381599	382615	1017	*	.	926	.	-1	21.0106	-1	389	1.74816	2.23186	381698	382615	21.0106	247	381598	382517	39.0419	431	Promoter (<=1kb)	7	380292	381477	1186	2	ETH2_0705000	ETH2_0705000_mRNA1	-122
ETH2_0311500	RNA recognition motif (a.k.a. RRM, RBD, or RNP domain)/RNA recognition motif. (a.k.a. RRM, RBD, or RNP domain), putative	RNA recognition motif domain;RNA-binding domain superfamily;K Homology domain, type 1 superfamily	N/A	RNA recognition motif domain	N/A	HG994963.1	1139086	1139651	566	*	.	137	.	-1	4.87994	-1	507	0	0.331509	1139085	1139650	4.87994	563	1139151	1139651	13.055	386	Promoter (<=1kb)	3	1135198	1138665	3468	2	ETH2_0311500	ETH2_0311500_mRNA1	-421
ETH2_1546900	RNA pseudouridylate synthase domain-containing protein, putative	Pseudouridine synthase, catalytic domain superfamily	N/A	N/A	N/A	HG994975.1	3124529	3125428	900	*	.	475	.	-1	9.93731	-1	473	0.539518	1.14558	3124655	3125428	9.93731	340	3124528	3125396	32.2762	480	Promoter (<=1kb)	15	3120928	3124011	3084	2	ETH2_1546900	ETH2_1546900_mRNA1	-518
ETH2_0950600	RNA polymerase, putative	RNA polymerase, Rpb8;Nucleic acid-binding, OB-fold	RNA polymerase, Rpb8	RNA polymerase, Rpb8	N/A	HG994969.1	3130471	3131561	1091	*	.	408	.	-1	23.0284	-1	647	0.361092	0.98457	3130767	3131561	25.7053	418	3130470	3131452	23.0284	580	Promoter (<=1kb)	9	3129598	3130408	811	2	ETH2_0950600	ETH2_0950600_mRNA1	-63
ETH2_1359700	RNA polymerase, putative	Zinc finger, TFIIS-type;Pol I subunit A12, C-terminal zinc ribbon	Zinc finger, TFIIS-type	Zinc finger, TFIIS-type	N/A	HG994973.1	3619041	3619844	804	*	.	632	.	-1	22.1609	-1	411	0.954002	1.5227	3619040	3619807	22.1609	385	3619075	3619844	27.8034	402	Promoter (<=1kb)	13	3618220	3619104	885	2	ETH2_1359700	ETH2_1359700_mRNA1	0
ETH2_0736700	RNA polymerase III transcription factor (TF)IIIC subunit, putative	Transcription factor IIIC subunit 5, HTH domain;Transcription factor IIIC subunit Tfc1/Sfc1	Transcription factor IIIC subunit 5, HTH domain	N/A	N/A	HG994967.1	2971704	2972269	566	*	.	336	.	-1	12.8851	-1	184	0.211448	0.810776	2971703	2972096	12.8851	185	2971735	2972269	18.8152	152	Promoter (<=1kb)	7	2972187	2976237	4051	1	ETH2_0736700	ETH2_0736700_mRNA1	0
ETH2_1500900	RNA polymerase II subunit RPB11, putative	DNA-directed RNA polymerase, RBP11-like dimerisation domain;RNA polymerase, RBP11-like subunit;RNA polymerase RBP11	DNA-directed RNA polymerase, RBP11-like dimerisation domain	N/A	N/A	HG994975.1	104515	105305	791	*	.	849	.	-1	19.6114	-1	260	1.54384	2.0456	104623	105202	19.6114	151	104514	105305	35.8646	260	Promoter (<=1kb)	15	102297	104373	2077	2	ETH2_1500900	ETH2_1500900_mRNA1	-142
ETH2_0731400	RNA polymerase I specific transcription initiation factor RRN3, putative	RNA polymerase I specific transcription initiation factor RRN3	RNA polymerase I specific transcription initiation factor RRN3	N/A	N/A	HG994967.1	2192865	2193445	581	*	.	738	.	-1	14.6724	-1	253	1.2653	1.77967	2192927	2193342	14.6724	236	2192864	2193445	35.6405	208	Promoter (<=1kb)	7	2173632	2192670	19039	2	ETH2_0731400	ETH2_0731400_mRNA1	-195
ETH2_1152700	RNA pol II accessory factor, Cdc73 family protein, related	Cdc73/Parafibromin;Cell division control protein 73, C-terminal	Cell division control protein 73, C-terminal	N/A	N/A	HG994971.1	3480602	3481167	566	*	.	313	.	-1	8.08422	-1	349	0.165714	0.754065	3480735	3481047	8.08422	269	3480601	3481167	21.7852	295	Promoter (<=1kb)	11	3481304	3484262	2959	1	ETH2_1152700	ETH2_1152700_mRNA1	-137
ETH2_0501500	RNA methyltransferase, TrmA family, putative	(Uracil-5)-methyltransferase family;S-adenosyl-L-methionine-dependent methyltransferase	N/A	N/A	N/A	HG994965.1	131416	132428	1013	*	.	651	.	-1	12.4094	-1	521	0.990011	1.56797	131494	132201	12.4094	396	131415	132428	35.0074	568	Promoter (<=1kb)	5	125438	131145	5708	2	ETH2_0501500	ETH2_0501500_mRNA1	-271
ETH2_1480000	RNA methyltransferase, RsmE family protein, related	Ribosomal RNA small subunit methyltransferase E;Alpha/beta knot methyltransferases	Ribosomal RNA small subunit methyltransferase E	N/A	N/A	HG994974.1	5495223	5496211	989	*	.	478	.	-1	11.7731	-1	498	0.546012	1.15268	5495328	5495860	11.7731	314	5495222	5496211	24.5148	577	Promoter (<=1kb)	14	5492106	5495259	3154	2	ETH2_1480000	ETH2_1480000_mRNA1	0
ETH2_0922800	RNA methylase, putative	N-lysine methyltransferase FAM173A/B;S-adenosyl-L-methionine-dependent methyltransferase;Methyltransferase domain 25	Methyltransferase domain 25	N/A	N/A	HG994969.1	1535082	1535900	819	*	.	137	.	-1	4.48986	-1	329	0	0.331509	1535195	1535589	4.48986	189	1535081	1535900	22.7079	356	Promoter (<=1kb)	9	1533618	1535195	1578	2	ETH2_0922800	ETH2_0922800_mRNA1	0
ETH2_1311300	RNA helicase, putative	Helicase, C-terminal;DEAD/DEAH box helicase domain;Helicase superfamily 1/2, ATP-binding domain;P-loop containing nucleoside triphosphate hydrolase	DEAD/DEAH box helicase domain;Helicase, C-terminal	Helicase superfamily 1/2, ATP-binding domain;Helicase, C-terminal	N/A	HG994973.1	1001406	1002917	1512	*	.	1000	.	-1	32.5836	-1	632	3.32554	3.60674	1001579	1002766	32.5836	382	1001405	1002917	83.9556	708	Promoter (<=1kb)	13	1002844	1006546	3703	1	ETH2_1311300	ETH2_1311300_mRNA1	0
ETH2_0919200	RNA helicase, putative	Helicase, C-terminal;DEAD/DEAH box helicase domain;ATP-dependent RNA helicase Ski2, C-terminal;Helicase superfamily 1/2, ATP-binding domain;rRNA-processing arch domain;P-loop containing nucleoside triphosphate hydrolase	DEAD/DEAH box helicase domain;Helicase, C-terminal;ATP-dependent RNA helicase Ski2, C-terminal;rRNA-processing arch domain	Helicase superfamily 1/2, ATP-binding domain;Helicase, C-terminal;ATP-dependent RNA helicase Ski2, C-terminal	N/A	HG994969.1	1327814	1328383	570	*	.	348	.	-1	14.4529	-1	301	0.23636	0.840039	1327871	1328294	14.4529	241	1327813	1328383	19.4112	304	Promoter (<=1kb)	9	1318662	1327733	9072	2	ETH2_0919200	ETH2_0919200_mRNA1	-81
ETH2_1525700	RNA binding protein, putative	RNA recognition motif domain;RNA-binding domain superfamily	RNA recognition motif domain	RNA recognition motif domain	N/A	HG994975.1	1503577	1504626	1050	*	.	137	.	-1	8.0256	-1	650	0	0.331509	1503576	1504507	8.0256	831	1503667	1504626	16.1	378	Promoter (<=1kb)	15	1504607	1508106	3500	1	ETH2_1525700	ETH2_1525700_mRNA1	0
ETH2_1261100	RNA binding protein, putative	RNA recognition motif domain;RNA-binding domain superfamily	RNA recognition motif domain	RNA recognition motif domain	N/A	HG994972.1	3841589	3842239	651	*	.	137	.	-1	5.45172	-1	533	0	0.331509	3841922	3842163	5.45172	200	3841588	3842239	13.1322	532	Promoter (<=1kb)	12	3842181	3844340	2160	1	ETH2_1261100	ETH2_1261100_mRNA1	0
ETH2_1412900	RNA binding protein, putative	RNA recognition motif domain;SF3B6, RNA recognition motif;RNA-binding domain superfamily	RNA recognition motif domain	RNA recognition motif domain	N/A	HG994974.1	1387014	1387792	779	*	.	137	.	-1	4.96729	-1	237	0	0.331509	1387243	1387792	4.96729	3	1387013	1387792	9.71862	241	Promoter (<=1kb)	14	1387915	1388910	996	1	ETH2_1412900	ETH2_1412900_mRNA1	-123
ETH2_0633300	RNA binding motif-containing zinc finger protein, putative	RNA recognition motif domain;Spen paralogue and orthologue SPOC, C-terminal;RNA-binding domain superfamily	RNA recognition motif domain;Spen paralogue and orthologue SPOC, C-terminal	RNA recognition motif domain	N/A	HG994966.1	1734997	1735864	868	*	.	1000	.	-1	26.7369	-1	388	2.4141	2.81051	1734996	1735668	26.7369	367	1734997	1735864	49.8878	409	Promoter (<=1kb)	6	1731108	1734985	3878	2	ETH2_0633300	ETH2_0633300_mRNA1	-12
ETH2_1127400	RNA binding motif-containing protein, putative	RNA recognition motif domain;RNA-binding domain superfamily	RNA recognition motif domain	RNA recognition motif domain	N/A	HG994971.1	2160795	2161793	999	*	.	1000	.	-1	45.8158	-1	470	3.2307	3.52277	2160882	2161762	45.8158	361	2160794	2161793	62.5212	492	Promoter (<=1kb)	11	2161630	2163498	1869	1	ETH2_1127400	ETH2_1127400_mRNA1	0
ETH2_0812200	RNA binding motif-containing protein, putative	RNA recognition motif domain;RNA-binding domain superfamily	RNA recognition motif domain	RNA recognition motif domain	N/A	HG994968.1	1071102	1071996	895	*	.	712	.	-1	13.3129	-1	372	1.19128	1.71681	1071278	1071701	13.3129	149	1071101	1071996	39.815	419	Promoter (<=1kb)	8	1066186	1071347	5162	2	ETH2_0812200	ETH2_0812200_mRNA1	0
ETH2_1580300	RNA binding motif-containing protein, putative	RNA recognition motif domain;RNA-binding domain superfamily	RNA recognition motif domain	RNA recognition motif domain	N/A	HG994975.1	5270435	5271294	860	*	.	355	.	-1	8.67721	-1	468	0.247567	0.85504	5270760	5271035	8.67721	139	5270434	5271294	23.021	472	Promoter (<=1kb)	15	5271316	5273742	2427	1	ETH2_1580300	ETH2_1580300_mRNA1	-22
ETH2_0601400	rna 3' terminal phosphate cyclase, putative	RNA 3'-terminal phosphate cyclase;RNA 3'-terminal phosphate cyclase, insert domain;RNA 3'-terminal phosphate cyclase/enolpyruvate transferase, alpha/beta;RNA 3'-terminal phosphate cyclase type 2;RNA 3'-terminal phosphate cyclase domain	RNA 3'-terminal phosphate cyclase domain;RNA 3'-terminal phosphate cyclase, insert domain	N/A	N/A	HG994966.1	249723	250580	858	*	.	595	.	-1	17.9481	-1	421	0.851601	1.43364	249722	250417	17.9481	508	249778	250580	26.5807	279	Promoter (<=1kb)	6	250571	252295	1725	1	ETH2_0601400	ETH2_0601400_mRNA1	0
ETH2_1525400	RIO1 family domain-containing protein, putative	RIO kinase;Protein kinase-like domain superfamily;RIO2 kinase winged helix domain, N-terminal;RIO kinase, conserved site;Serine/threonine-protein kinase Rio2;Winged helix DNA-binding domain superfamily	RIO2 kinase winged helix domain, N-terminal	RIO kinase	N/A	HG994975.1	1496976	1497823	848	*	.	1000	.	-1	48.2221	-1	481	3.25896	3.54462	1497034	1497819	48.2221	416	1496975	1497823	62.5584	487	Promoter (<=1kb)	15	1494688	1497300	2613	2	ETH2_1525400	ETH2_1525400_mRNA1	0
ETH2_1525400	RIO1 family domain-containing protein, putative	RIO kinase;Protein kinase-like domain superfamily;RIO2 kinase winged helix domain, N-terminal;RIO kinase, conserved site;Serine/threonine-protein kinase Rio2;Winged helix DNA-binding domain superfamily	RIO2 kinase winged helix domain, N-terminal	RIO kinase	N/A	HG994975.1	1493239	1494434	1196	*	.	1000	.	-1	33.9073	-1	493	2.97828	3.37322	1493317	1494242	33.9073	414	1493238	1494434	60.5922	493	Distal Intergenic	15	1494688	1497300	2613	2	ETH2_1525400	ETH2_1525400_mRNA1	2866
ETH2_1147300	Ring finger domain containing protein, putative	Zinc finger, RING-type;CDC48 domain 2-like superfamily	Zinc finger, RING-type	Zinc finger, RING-type	N/A	HG994971.1	3148663	3149562	900	*	.	137	.	-1	4.80224	-1	288	0	0.331509	3148795	3149305	4.80224	203	3148662	3149562	25.0893	241	Promoter (<=1kb)	11	3149550	3152491	2942	1	ETH2_1147300	ETH2_1147300_mRNA1	0
ETH2_1214500	ribosome production factor 1, putative	Brix domain;U3 snoRNP protein/Ribosome production factor 1	Brix domain	Brix domain	N/A	HG994972.1	1119902	1120633	732	*	.	137	.	-1	9.69617	-1	239	0	0.331509	1119915	1120332	9.69617	214	1119901	1120633	12.5588	251	Promoter (<=1kb)	12	1117251	1119875	2625	2	ETH2_1214500	ETH2_1214500_mRNA1	-27
ETH2_1208300	ribosome biogenesis regulatory protein, putative	Ribosomal biogenesis regulatory protein	Ribosomal biogenesis regulatory protein	N/A	N/A	HG994972.1	783546	784011	466	*	.	555	.	-1	11.7054	-1	210	0.751453	1.33885	783545	783966	11.7054	210	783588	784011	29.0806	167	Promoter (<=1kb)	12	781674	783648	1975	2	ETH2_1208300	ETH2_1208300_mRNA1	0
ETH2_1577600	ribosome biogenesis protein brix, putative	Brix domain;Ribosome biogenesis protein BRX1	Brix domain	Brix domain	N/A	HG994975.1	5122131	5123040	910	*	.	1000	.	-1	31.3184	-1	347	2.23078	2.61547	5122151	5123040	31.3184	320	5122130	5123024	44.4749	353	Promoter (<=1kb)	15	5122766	5125654	2889	1	ETH2_1577600	ETH2_1577600_mRNA1	0
ETH2_1121200	ribosome associated membrane protein RAMP4, putative	Stress-associated endoplasmic reticulum protein	Stress-associated endoplasmic reticulum protein	N/A	N/A	HG994971.1	1485144	1486419	1276	*	.	783	.	-1	15.6043	-1	736	1.37844	1.88689	1485318	1486144	15.6043	720	1485143	1486419	36.6364	578	Promoter (<=1kb)	11	1485818	1486416	599	1	ETH2_1121200	ETH2_1121200_mRNA1	0
ETH2_0919000	ribosomal RNA methyltransferase, putative	Ribosomal RNA methyltransferase FtsJ domain;Ribosomal RNA large subunit methyltransferase E;tRNA (cytidine(32)/guanosine(34)-2-O)-methyltransferase, Trm7;S-adenosyl-L-methionine-dependent methyltransferase	Ribosomal RNA methyltransferase FtsJ domain	N/A	N/A	HG994969.1	1309075	1309949	875	*	.	137	.	-1	7.49173	-1	385	0	0.331509	1309465	1309880	7.49173	179	1309074	1309949	17.9226	200	Promoter (<=1kb)	9	1310149	1311447	1299	1	ETH2_0919000	ETH2_0919000_mRNA1	-200
ETH2_1133400	ribosomal RNA large subunit methyltransferase J, putative	Ribosomal RNA methyltransferase FtsJ domain;Ribosomal RNA large subunit methyltransferase E;S-adenosyl-L-methionine-dependent methyltransferase	Ribosomal RNA methyltransferase FtsJ domain	N/A	N/A	HG994971.1	2434189	2435521	1333	*	.	137	.	-1	5.4718	-1	834	0	0.331509	2434416	2435276	10.5517	533	2434188	2435521	5.4718	340	Promoter (<=1kb)	11	2433100	2434876	1777	2	ETH2_1133400	ETH2_1133400_mRNA1	0
ETH2_0509600	ribosomal RNA	N/A	N/A	N/A	N/A	HG994965.1	838619	839775	1157	*	.	217	.	-1	12.4579	-1	515	0	0.52401	838618	839775	881.398	397	838782	839361	12.4579	469	Promoter (<=1kb)	5	838578	839813	1236	1	ETH2_0509600	ETH2_0509600_rRNA1	41
ETH2_1316700	ribosomal protein S16, putative	Ribosomal protein S16;Ribosomal protein S16 domain superfamily	Ribosomal protein S16	N/A	N/A	HG994973.1	1283687	1284486	800	*	.	571	.	-1	15.4606	-1	360	0.791463	1.37667	1283763	1284301	15.4606	239	1283686	1284486	26.222	404	Promoter (<=1kb)	13	1284640	1286238	1599	1	ETH2_1316700	ETH2_1316700_mRNA1	-154
ETH2_1320100	ribosomal protein S10, putative	Plectin/S10, N-terminal;40S Ribosomal protein S10	Plectin/S10, N-terminal	N/A	N/A	HG994973.1	1451267	1452244	978	*	.	775	.	-1	14.2202	-1	486	1.34819	1.86866	1451444	1452244	14.2202	369	1451266	1452244	68.016	425	Promoter (<=1kb)	13	1451976	1453099	1124	1	ETH2_1320100	ETH2_1320100_mRNA1	0
ETH2_0847900	ribosomal protein RPS21, putative	Ribosomal protein S21e;Ribosomal protein S21e, conserved site	Ribosomal protein S21e	N/A	N/A	HG994968.1	3120658	3121721	1064	*	.	231	.	-1	14.5674	-1	483	0.015644	0.557618	3120723	3121530	16.9873	453	3120657	3121721	14.5674	447	Promoter (<=1kb)	8	3122068	3123242	1175	1	ETH2_0847900	ETH2_0847900_mRNA1	-347
ETH2_0628600	ribosomal protein RPL38, putative	Ribosomal protein L38e	Ribosomal protein L38e	N/A	N/A	HG994966.1	1492870	1493463	594	*	.	137	.	-1	8.3191	-1	338	0	0.331509	1492964	1493250	8.3191	248	1492869	1493463	11.0782	334	Promoter (<=1kb)	6	1491652	1491918	267	2	ETH2_0628600	ETH2_0628600_mRNA1	-952
ETH2_1331900	ribosomal protein L41, putative	Ribosomal protein L44e;Zinc-binding ribosomal protein	Ribosomal protein L44e	N/A	N/A	HG994973.1	2071923	2072857	935	*	.	802	.	-1	14.4114	-1	428	1.42701	1.93369	2071995	2072807	14.4114	161	2071922	2072857	46.3481	622	Promoter (<=1kb)	13	2071489	2072224	736	2	ETH2_1331900	ETH2_1331900_mRNA1	0
ETH2_0658400	ribosomal protein L3p, putative	Ribosomal protein L3;Translation protein, beta-barrel domain superfamily;Ribosomal protein L3, bacterial/organelle-type	Ribosomal protein L3	N/A	N/A	HG994966.1	3127927	3128687	761	*	.	630	.	-1	12.2012	-1	353	0.950745	1.51849	3128073	3128629	12.2012	207	3127926	3128687	34.5691	353	Promoter (<=1kb)	6	3128743	3131986	3244	1	ETH2_0658400	ETH2_0658400_mRNA1	-56
ETH2_0640800	ribosomal protein L39, putative	Ribosomal protein L39e;Ribosomal protein L39e, conserved site;Ribosomal protein L39e domain superfamily	Ribosomal protein L39e	N/A	N/A	HG994966.1	2131644	2132429	786	*	.	278	.	-1	12.799	-1	447	0.106629	0.671459	2131835	2132293	12.799	187	2131643	2132429	16.9639	515	Promoter (<=1kb)	6	2132295	2133097	803	1	ETH2_0640800	ETH2_0640800_mRNA1	0
ETH2_1511800	Ribosomal protein L37e, putative	Ribosomal protein L37e;Zinc-binding ribosomal protein;Ribosomal protein L37e, conserved site	Ribosomal protein L37e	N/A	N/A	HG994975.1	771716	772419	704	*	.	767	.	-1	18.0932	-1	434	1.3341	1.84741	771801	772378	18.0932	348	771715	772419	33.146	434	Promoter (<=1kb)	15	771167	772022	856	2	ETH2_1511800	ETH2_1511800_mRNA1	0
ETH2_1118600	ribosomal protein L37a, putative	Ribosomal protein L37ae;Zinc-binding ribosomal protein	Ribosomal protein L37ae	N/A	N/A	HG994971.1	1344892	1345893	1002	*	.	611	.	-1	13.9953	-1	480	0.897181	1.47294	1345098	1345849	13.9953	389	1344891	1345893	28.5237	364	Promoter (<=1kb)	11	1345460	1347311	1852	1	ETH2_1118600	ETH2_1118600_mRNA1	0
ETH2_1566000	ribosomal protein L35, putative	Ribosomal protein L29/L35;Ribosomal protein L29/L35 superfamily;60S ribosomal protein L35	Ribosomal protein L29/L35	N/A	N/A	HG994975.1	4470265	4471577	1313	*	.	1000	.	-1	29.8361	-1	849	2.23095	2.61803	4470290	4471504	29.8361	703	4470264	4471577	44.6359	970	Promoter (<=1kb)	15	4471070	4472034	965	1	ETH2_1566000	ETH2_1566000_mRNA1	0
ETH2_1133500	ribosomal protein L34, putative	Ribosomal protein L34Ae	Ribosomal protein L34Ae	N/A	N/A	HG994971.1	2436313	2437385	1073	*	.	1000	.	-1	23.6648	-1	509	2.23163	2.62064	2436441	2437309	23.6648	347	2436312	2437385	48.2168	543	Promoter (<=1kb)	11	2435806	2436727	922	2	ETH2_1133500	ETH2_1133500_mRNA1	0
ETH2_1315700	ribosomal protein L33, putative	Ribosomal protein L33;Zinc-binding ribosomal protein	Ribosomal protein L33	N/A	N/A	HG994973.1	1230230	1231086	857	*	.	460	.	-1	11.029	-1	529	0.501662	1.10949	1230349	1230877	11.029	388	1230229	1231086	24.5938	550	Promoter (<=1kb)	13	1231022	1231814	793	1	ETH2_1315700	ETH2_1315700_mRNA1	0
ETH2_1232500	ribosomal protein L32, putative	Ribosomal protein L32e;Ribosomal protein L32e, conserved site;Ribosomal protein L32e superfamily	Ribosomal protein L32e	Ribosomal protein L32e	N/A	HG994972.1	2132577	2133628	1052	*	.	844	.	-1	16.5914	-1	447	1.53178	2.03259	2132685	2133446	16.5914	386	2132576	2133628	39.4906	399	Promoter (<=1kb)	12	2132090	2132629	540	2	ETH2_1232500	ETH2_1232500_mRNA1	0
ETH2_1568600	ribosomal protein L27, putative	Ribosomal protein L27e;Translation protein SH3-like domain superfamily;Eukaryotic Ribosomal Protein L27, KOW domain	Ribosomal protein L27e	N/A	N/A	HG994975.1	4570714	4571505	792	*	.	289	.	-1	8.46834	-1	384	0.122252	0.696428	4570856	4571498	8.46834	241	4570713	4571505	17.9226	384	Promoter (<=1kb)	15	4569876	4571063	1188	2	ETH2_1568600	ETH2_1568600_mRNA1	0
ETH2_1207800	ribosomal protein L23a, putative	Ribosomal protein L23/L25, conserved site;Ribosomal protein L23/L15e core domain superfamily;Ribosomal protein L25/L23	Ribosomal protein L25/L23	N/A	N/A	HG994972.1	756532	757188	657	*	.	298	.	-1	10.838	-1	151	0.140257	0.719511	756536	757102	10.838	144	756531	757188	17.384	154	Promoter (<=1kb)	12	755074	756705	1632	2	ETH2_1207800	ETH2_1207800_mRNA1	0
ETH2_1014500	Ribosomal protein L21e, putative	Ribosomal protein L21e;Translation protein SH3-like domain superfamily;Ribosomal protein L21e, conserved site	Ribosomal protein L21e	N/A	N/A	HG994970.1	1073822	1074315	494	*	.	137	.	-1	8.92587	-1	255	0	0.331509	1073821	1074253	8.92587	255	1073828	1074315	15.4179	248	Promoter (<=1kb)	10	1074666	1075145	480	1	ETH2_1014500	ETH2_1014500_mRNA1	-351
ETH2_0645000	Ribosomal protein L1p/L10e family, putative	Ribosomal protein L1-like;Ribosomal protein L1/ribosomal biogenesis protein	Ribosomal protein L1/ribosomal biogenesis protein	N/A	N/A	HG994966.1	2333831	2334844	1014	*	.	1000	.	-1	23.4766	-1	538	2.07715	2.49301	2334041	2334789	23.4766	327	2333830	2334844	44.5208	538	Promoter (<=1kb)	6	2332334	2334051	1718	2	ETH2_0645000	ETH2_0645000_mRNA1	0
ETH2_1500500	ribosomal protein L15, putative	Ribosomal protein L15e;Ribosomal protein L23/L15e core domain superfamily	Ribosomal protein L15e	Ribosomal protein L15e	N/A	HG994975.1	88590	89625	1036	*	.	240	.	-1	15.1624	-1	405	0.032721	0.579749	88864	89247	15.1624	98	88589	89625	15.296	438	Promoter (<=1kb)	15	87241	89103	1863	2	ETH2_1500500	ETH2_1500500_mRNA1	0
ETH2_1128100	ribosomal protein L11, putative	Ribosomal protein L5;Ribosomal protein L5, conserved site;Ribosomal protein L5 domain superfamily;Ribosomal protein L5, C-terminal;Ribosomal protein L5, N-terminal	Ribosomal protein L5, N-terminal;Ribosomal protein L5, C-terminal	N/A	N/A	HG994971.1	2193542	2194545	1004	*	.	977	.	-1	18.2467	-1	481	1.90912	2.35337	2193541	2194262	18.2467	512	2193541	2194545	49.4412	450	Promoter (<=1kb)	11	2194118	2195275	1158	1	ETH2_1128100	ETH2_1128100_mRNA1	0
ETH2_0405700	Ribosomal protein L10, putative	Ribosomal protein L10P;Ribosome assembly factor Mrt4;60S ribosomal protein L10P, insertion domain;Ribosomal protein L10-like domain superfamily	Ribosomal protein L10P;60S ribosomal protein L10P, insertion domain	N/A	N/A	HG994964.1	856180	857208	1029	*	.	666	.	-1	12.401	-1	551	1.0326	1.60569	856413	857065	12.401	388	856179	857208	37.1492	481	Promoter (<=1kb)	4	857301	860201	2901	1	ETH2_0405700	ETH2_0405700_mRNA1	-93
ETH2_1019800	ribosomal protein	Ribosomal protein L1;Ribosomal protein L1, conserved site;Ribosomal protein L1-like;Ribosomal protein L1/ribosomal biogenesis protein	Ribosomal protein L1/ribosomal biogenesis protein	N/A	N/A	HG994970.1	1380337	1380743	407	*	.	314	.	-1	20.0975	-1	221	0.169219	0.757375	1380357	1380743	21.4636	200	1380336	1380724	20.0975	221	Promoter (<=1kb)	10	1378723	1380644	1922	2	ETH2_1019800	ETH2_1019800_mRNA1	0
ETH2_1406900	Ribosomal prokaryotic L21 protein, putative	Ribosomal protein L21-like;L21-like superfamily	Ribosomal protein L21-like	N/A	N/A	HG994974.1	634889	635624	736	*	.	137	.	-1	4.98756	-1	408	0	0.331509	634910	635368	4.98756	316	634888	635624	14.4449	479	Promoter (<=1kb)	14	635722	638932	3211	1	ETH2_1406900	ETH2_1406900_mRNA1	-98
ETH2_0916900	Ribosomal L28e protein family, putative	Ribosomal protein L28e;Ribosomal L28e/Mak16	Ribosomal L28e/Mak16	N/A	N/A	HG994969.1	1207310	1208340	1031	*	.	446	.	-1	16.5209	-1	754	0.461856	1.07435	1207309	1208281	16.5209	707	1207405	1208340	22.4399	706	Promoter (<=1kb)	9	1208152	1209057	906	1	ETH2_0916900	ETH2_0916900_mRNA1	0
ETH2_1405300	Ribosomal L28 family, putative	Ribosomal protein L28/L24;L28p-like	Ribosomal protein L28/L24	N/A	N/A	HG994974.1	569604	570468	865	*	.	544	.	-1	10.758	-1	493	0.706828	1.31039	569621	570329	10.758	508	569603	570468	44.6325	460	Promoter (<=1kb)	14	570636	571484	849	1	ETH2_1405300	ETH2_1405300_mRNA1	-168
ETH2_1354200	ribose 5-phosphate isomerase, putative	Ribose 5-phosphate isomerase, type A;NagB/RpiA transferase-like	Ribose 5-phosphate isomerase, type A	N/A	N/A	HG994973.1	3313367	3314201	835	*	.	295	.	-1	9.85926	-1	273	0.133769	0.712501	3313507	3314158	9.85926	141	3313366	3314201	17.2581	264	Promoter (<=1kb)	13	3313855	3316107	2253	1	ETH2_1354200	ETH2_1354200_mRNA1	0
ETH2_1570800	ribonucleoside-diphosphate reductase, large subunit, putative	Ribonucleotide reductase large subunit, C-terminal;ATP-cone domain;Ribonucleotide reductase R1 subunit, N-terminal;Ribonucleotide reductase, class I , alpha subunit;Ribonucleotide reductase large subunit, N-terminal;Ribonucleoside-diphosphate reductase large subunit	Ribonucleotide reductase large subunit, N-terminal;Ribonucleotide reductase large subunit, C-terminal;ATP-cone domain	N/A	N/A	HG994975.1	4694867	4695486	620	*	.	137	.	-1	4.66885	-1	326	0	0.331509	4694870	4695112	4.66885	236	4694866	4695486	17.644	413	Distal Intergenic	15	4698577	4703118	4542	1	ETH2_1570800	ETH2_1570800_mRNA1	-3091
ETH2_1225600	Ribonuclease ZC3H12A, related	Ribonuclease Zc3h12a-like, NYN domain	Ribonuclease Zc3h12a-like, NYN domain	N/A	N/A	HG994972.1	1803502	1804232	731	*	.	137	.	-1	5.45172	-1	498	0	0.331509	1803672	1804082	5.45172	243	1803501	1804232	14.0032	582	Promoter (<=1kb)	12	1797217	1802824	5608	2	ETH2_1225600	ETH2_1225600_mRNA1	-678
ETH2_1584200	Ribonuclease H2 non-catalytic subunit (Ylr154p-like), putative	Ribonuclease H2, subunit C	Ribonuclease H2, subunit C	N/A	N/A	HG994975.1	5465111	5465680	570	*	.	137	.	-1	5.36664	-1	310	0	0.331509	5465294	5465509	5.36664	94	5465110	5465680	20.1005	343	Promoter (<=1kb)	15	5464205	5465134	930	2	ETH2_1584200	ETH2_1584200_mRNA1	0
ETH2_1531400	ribokinase, putative	Ribokinase/fructokinase;Carbohydrate kinase PfkB;Ribokinase;Ribokinase-like	Carbohydrate kinase PfkB	N/A	N/A	HG994975.1	1771300	1771988	689	*	.	443	.	-1	9.65556	-1	340	0.455653	1.06868	1771364	1771854	9.65556	273	1771299	1771988	28.7154	343	Promoter (<=1kb)	15	1769873	1771371	1499	2	ETH2_1531400	ETH2_1531400_mRNA1	0
ETH2_0408400	Rhoptry kinase family protein ROP35, putative	Protein kinase domain;Protein kinase-like domain superfamily	Protein kinase domain	Protein kinase domain	N/A	HG994964.1	990932	992226	1295	*	.	1000	.	-1	24.0567	-1	715	2.59481	3.01736	991157	992131	24.0567	477	990931	992226	64.2453	727	Promoter (<=1kb)	4	992298	994371	2074	1	ETH2_0408400	ETH2_0408400_mRNA1	-72
ETH2_0534600	Rhoptry kinase family protein ROP21, putative	Protein kinase domain;Serine/threonine-protein kinase, active site;Protein kinase-like domain superfamily	Protein kinase domain	Protein kinase domain	N/A	HG994965.1	2421023	2421877	855	*	.	355	.	-1	8.57119	-1	324	0.249756	0.856944	2421141	2421775	8.57119	336	2421022	2421877	25.5475	193	Promoter (<=1kb)	5	2415265	2420691	5427	2	ETH2_0534600	ETH2_0534600_mRNA1	-332
ETH2_0856500	rhomboid-like protein	Peptidase S54, rhomboid;Peptidase S54, rhomboid domain;Rhomboid-like superfamily	Peptidase S54, rhomboid domain	N/A	N/A	HG994968.1	3590573	3591331	759	*	.	332	.	-1	8.18067	-1	341	0.203331	0.801837	3590756	3591089	8.18067	118	3590572	3591331	26.5635	380	Promoter (<=1kb)	8	3590897	3591968	1072	1	ETH2_0856500	ETH2_0856500_mRNA1	0
ETH2_1302400	Rhomboid family protein , related	Peptidase S54, rhomboid;Peptidase S54, rhomboid domain;Rhomboid-like superfamily	Peptidase S54, rhomboid domain	N/A	N/A	HG994973.1	311483	312269	787	*	.	137	.	-1	5.84078	-1	520	0	0.331509	311482	311969	5.84078	478	311482	312269	7.1102	562	Promoter (<=1kb)	13	307123	311212	4090	2	ETH2_1302400	ETH2_1302400_mRNA1	-271
ETH2_1238200	rhomboid family domain-containing protein, putative	Peptidase S54, rhomboid;Peptidase S54, rhomboid domain;Rhomboid-like superfamily	Peptidase S54, rhomboid domain	N/A	N/A	HG994972.1	2353943	2355607	1665	*	.	1000	.	-1	29.463	-1	1030	2.61509	3.04012	2354238	2355433	29.463	635	2353942	2355607	53.429	1129	Promoter (<=1kb)	12	2355286	2357578	2293	1	ETH2_1238200	ETH2_1238200_mRNA1	0
ETH2_0838700	rhoGAP protein, putative	Rho GTPase-activating protein domain;CRAL-TRIO lipid binding domain;Rho GTPase activation protein;CRAL-TRIO lipid binding domain superfamily	Rho GTPase-activating protein domain;CRAL-TRIO lipid binding domain	Rho GTPase-activating protein domain	N/A	HG994968.1	2489476	2490251	776	*	.	1000	.	-1	22.2726	-1	305	2.10142	2.52036	2489516	2490153	22.2726	263	2489475	2490251	46.854	306	Promoter (<=1kb)	8	2490841	2496396	5556	1	ETH2_0838700	ETH2_0838700_mRNA1	-590
ETH2_1349900	Rhodanese-like domain/O-methyltransferase, putative	Rhodanese-like domain;Class I-like SAM-dependent O-methyltransferase;Rhodanase, C-terminal;S-adenosyl-L-methionine-dependent methyltransferase;Rhodanese-like domain superfamily;tRNA uridine(34) hydroxylase, N-terminal	Rhodanese-like domain;Class I-like SAM-dependent O-methyltransferase;Rhodanase, C-terminal;tRNA uridine(34) hydroxylase, N-terminal	Rhodanese-like domain	N/A	HG994973.1	3081601	3082328	728	*	.	304	.	-1	9.84101	-1	308	0.150168	0.7322	3081696	3082060	9.84101	144	3081600	3082328	17.7292	377	Promoter (<=1kb)	13	3082207	3086304	4098	1	ETH2_1349900	ETH2_1349900_mRNA1	0
ETH2_1467400	Rft protein, putative	RFT1	RFT1	N/A	N/A	HG994974.1	4469230	4470151	922	*	.	743	.	-1	13.5126	-1	452	1.27693	1.79019	4469337	4470072	13.5126	344	4469229	4470151	48.1592	453	Promoter (<=1kb)	14	4469868	4472680	2813	1	ETH2_1467400	ETH2_1467400_mRNA1	0
ETH2_1467400	Rft protein, putative	RFT1	RFT1	N/A	N/A	HG994974.1	4464909	4466917	2009	*	.	371	.	-1	8.97676	-1	804	0.289169	0.893461	4465156	4466631	8.97676	459	4464908	4466917	23.9596	902	Distal Intergenic	14	4469868	4472680	2813	1	ETH2_1467400	ETH2_1467400_mRNA1	-2951
ETH2_0723600	REX1 DNA repair domain-containing protein, putative	TFIIH subunit TTDA/Tfb5;TFB5-like superfamily	TFIIH subunit TTDA/Tfb5	TFIIH subunit TTDA/Tfb5	N/A	HG994967.1	1416735	1418008	1274	*	.	1000	.	-1	22.9309	-1	567	2.5805	2.98138	1417056	1417843	22.9309	245	1416734	1418008	79.8823	567	Promoter (<=1kb)	7	1415252	1417006	1755	2	ETH2_0723600	ETH2_0723600_mRNA1	0
ETH2_1017000	reticulon domain-containing protein, putative	Reticulon	Reticulon	N/A	N/A	HG994970.1	1192166	1193488	1323	*	.	989	.	-1	20.2268	-1	784	1.94493	2.38206	1192265	1193375	20.2268	689	1192165	1193488	45.4673	779	Promoter (<=1kb)	10	1193113	1193685	573	1	ETH2_1017000	ETH2_1017000_mRNA1	0
ETH2_1406800	replication factor-A C terminal domain-containing protein, putative	OB-fold nucleic acid binding domain, AA-tRNA synthetase-type;Nucleic acid-binding, OB-fold;Replication factor A, C-terminal;Replication protein A, OB domain	OB-fold nucleic acid binding domain, AA-tRNA synthetase-type;Replication factor A, C-terminal;Replication protein A, OB domain	N/A	N/A	HG994974.1	631935	633230	1296	*	.	712	.	-1	13.7457	-1	605	1.18788	1.71535	632304	632984	13.7457	128	631934	633230	36.6133	712	Promoter (<=1kb)	14	629011	632284	3274	2	ETH2_1406800	ETH2_1406800_mRNA1	0
ETH2_1264800	replication factor c subunit, putative	AAA+ ATPase domain;ATPase, AAA-type, core;DNA polymerase III, clamp loader complex, gamma/delta/delta subunit, C-terminal;Replication factor C, C-terminal;P-loop containing nucleoside triphosphate hydrolase	ATPase, AAA-type, core;Replication factor C, C-terminal	AAA+ ATPase domain	N/A	HG994972.1	4052047	4052676	630	*	.	137	.	-1	7.1634	-1	281	0	0.331509	4052145	4052670	7.1634	364	4052046	4052676	12.8837	100	Promoter (<=1kb)	12	4048376	4052008	3633	2	ETH2_1264800	ETH2_1264800_mRNA1	-39
ETH2_0644400	replication factor C small subunit, putative	AAA+ ATPase domain;ATPase, AAA-type, core;DNA polymerase III, clamp loader complex, gamma/delta/delta subunit, C-terminal;Replication factor C, C-terminal;P-loop containing nucleoside triphosphate hydrolase	ATPase, AAA-type, core;Replication factor C, C-terminal	AAA+ ATPase domain	N/A	HG994966.1	2298905	2299527	623	*	.	137	.	-1	7.26821	-1	377	0	0.331509	2298904	2299410	7.26821	385	2298933	2299527	16.7247	340	Promoter (<=1kb)	6	2299852	2302678	2827	1	ETH2_0644400	ETH2_0644400_mRNA1	-325
ETH2_1349700	replication factor A protein 3 domain-containing protein, putative	Nucleic acid-binding, OB-fold;Replication factor A protein 3	Replication factor A protein 3	N/A	N/A	HG994973.1	3075997	3076904	908	*	.	591	.	-1	21.8016	-1	364	0.844105	1.42546	3076025	3076877	21.8016	299	3075996	3076904	26.6847	400	Promoter (<=1kb)	13	3075527	3076380	854	2	ETH2_1349700	ETH2_1349700_mRNA1	0
ETH2_1263500	RENT1_NEUCR Regulator of nonsense transcripts 1 homolog ref|XP_323582.1| h (ISS), related, related	P-loop containing nucleoside triphosphate hydrolase;DNA2/NAM7 helicase-like, C-terminal;DNA2/NAM7-like helicase	DNA2/NAM7 helicase-like, C-terminal	N/A	N/A	HG994972.1	3969794	3970643	850	*	.	137	.	-1	8.56261	-1	426	0	0.331509	3969966	3970569	8.56261	280	3969793	3970643	14.6287	400	Promoter (<=1kb)	12	3961313	3969471	8159	2	ETH2_1263500	ETH2_1263500_mRNA1	-323
ETH2_1116900	Related to swi/snf-related matrix-associated actin-dependent regulator of chromatin, subfamily c, member 1, related	SANT/Myb domain;SWIRM domain;Homeobox-like domain superfamily;SANT domain;Myb domain;SMARCC, C-terminal	Myb domain;SWIRM domain;SMARCC, C-terminal	SANT/Myb domain	N/A	HG994971.1	1235080	1235671	592	*	.	691	.	-1	20.6254	-1	265	1.12726	1.66484	1235079	1235524	20.6254	267	1235101	1235671	29.5329	241	Promoter (<=1kb)	11	1230525	1235112	4588	2	ETH2_1116900	ETH2_1116900_mRNA1	0
ETH2_0907700	Regulator of Vps4 activity in the MVB pathway, putative	Vacuolar protein sorting-associated protein Ist1	Vacuolar protein sorting-associated protein Ist1	N/A	N/A	HG994969.1	673531	674897	1367	*	.	1000	.	-1	24.3319	-1	581	2.59402	3.01192	673771	674780	24.3319	421	673530	674897	63.0299	501	Promoter (<=1kb)	9	671040	673591	2552	2	ETH2_0907700	ETH2_0907700_mRNA1	0
ETH2_1353000	regulator of chromosome condensation domain-containing protein, putative	Regulator of chromosome condensation, RCC1;Regulator of chromosome condensation 1/beta-lactamase-inhibitor protein II	Regulator of chromosome condensation, RCC1	N/A	N/A	HG994973.1	3264622	3265742	1121	*	.	1000	.	-1	25.4859	-1	581	2.06213	2.47199	3264780	3265616	25.4859	378	3264621	3265742	42.9355	625	Promoter (<=1kb)	13	3263052	3264716	1665	2	ETH2_1353000	ETH2_1353000_mRNA1	0
ETH2_1454500	regulator of chromosome condensation domain-containing protein, putative	Regulator of chromosome condensation, RCC1;Regulator of chromosome condensation 1/beta-lactamase-inhibitor protein II	Regulator of chromosome condensation, RCC1	N/A	N/A	HG994974.1	3738758	3739994	1237	*	.	518	.	-1	10.3418	-1	735	0.637038	1.24913	3739113	3739810	10.3418	409	3738757	3739994	35.6827	705	Promoter (<=1kb)	14	3727039	3738899	11861	2	ETH2_1454500	ETH2_1454500_mRNA1	0
ETH2_1017600	Regulator of chromosome condensation (RCC1) repeat, putative	Regulator of chromosome condensation, RCC1;Regulator of chromosome condensation 1/beta-lactamase-inhibitor protein II	Regulator of chromosome condensation, RCC1	N/A	N/A	HG994970.1	1224442	1225176	735	*	.	137	.	-1	5.84589	-1	422	0	0.331509	1224819	1225124	5.84589	85	1224441	1225176	16.416	381	Promoter (<=1kb)	10	1221384	1223857	2474	2	ETH2_1017600	ETH2_1017600_mRNA1	-585
ETH2_0720700	Regulated-SNARE-like domain/Synaptobrevin, putative	Synaptobrevin;Longin domain;Longin-like domain superfamily;v-SNARE, coiled-coil homology domain	Synaptobrevin;Longin domain	Longin domain	N/A	HG994967.1	1272545	1273295	751	*	.	273	.	-1	10.3802	-1	451	0.099854	0.658706	1272544	1273237	10.3802	499	1272671	1273295	16.2649	276	Promoter (<=1kb)	7	1273326	1275679	2354	1	ETH2_0720700	ETH2_0720700_mRNA1	-31
ETH2_0614700	Regulated-SNARE-like domain containing protein, putative	Longin domain;Longin-like domain superfamily;v-SNARE, coiled-coil homology domain	Longin domain	Longin domain	N/A	HG994966.1	782529	783083	555	*	.	333	.	-1	13.5556	-1	316	0.203413	0.802725	782555	783070	13.5556	307	782528	783083	18.7733	299	Promoter (<=1kb)	6	778284	782499	4216	2	ETH2_0614700	ETH2_0614700_mRNA1	-30
ETH2_1027600	RecF/RecN/SMC domain containing protein, related	Calcineurin-like phosphoesterase domain, ApaH type;P-loop containing nucleoside triphosphate hydrolase;Metallo-dependent phosphatase-like	Calcineurin-like phosphoesterase domain, ApaH type	N/A	N/A	HG994970.1	1777900	1778694	795	*	.	373	.	-1	8.88891	-1	518	0.292262	0.899307	1778327	1778641	8.88891	123	1777899	1778694	24.8492	485	Promoter (<=1kb)	10	1779059	1785279	6221	1	ETH2_1027600	ETH2_1027600_mRNA1	-365
ETH2_0316100	Ras family domain-containing protein, putative	Small GTPase;Small GTP-binding protein domain;P-loop containing nucleoside triphosphate hydrolase	Small GTPase	Small GTPase	N/A	HG994963.1	1406495	1407755	1261	*	.	323	.	-1	8.10656	-1	685	0.187346	0.780067	1406988	1407481	8.10656	170	1406494	1407755	24.3709	707	Promoter (<=1kb)	3	1404675	1406395	1721	2	ETH2_0316100	ETH2_0316100_mRNA1	-100
ETH2_1416300	Ras family domain-containing protein, putative	Small GTPase;Small GTP-binding protein domain;P-loop containing nucleoside triphosphate hydrolase	Small GTPase	Small GTPase	N/A	HG994974.1	1579745	1580642	898	*	.	296	.	-1	7.73638	-1	461	0.13426	0.713279	1580074	1580400	7.73638	200	1579744	1580642	22.6276	393	Promoter (<=1kb)	14	1581110	1583101	1992	1	ETH2_1416300	ETH2_1416300_mRNA1	-468
ETH2_1053300	RAP domain containing protein, putative	RAP domain	RAP domain	RAP domain	N/A	HG994970.1	3244397	3245163	767	*	.	724	.	-1	14.1811	-1	176	1.22792	1.74444	3244417	3244948	14.1811	156	3244396	3245163	36.2493	175	Promoter (<=1kb)	10	3240834	3244323	3490	2	ETH2_1053300	ETH2_1053300_mRNA1	-74
ETH2_1131400	RAP domain containing protein, putative	RAP domain	RAP domain	RAP domain	N/A	HG994971.1	2345469	2345946	478	*	.	137	.	-1	8.65932	-1	269	0	0.331509	2345539	2345946	8.65932	368	2345468	2345939	12.9536	100	Promoter (<=1kb)	11	2346407	2352674	6268	1	ETH2_1131400	ETH2_1131400_mRNA1	-461
ETH2_1479500	RAP domain containing protein, putative	RAP domain	RAP domain	RAP domain	N/A	HG994974.1	5478588	5479107	520	*	.	137	.	-1	4.97948	-1	205	0	0.331509	5478689	5478991	4.97948	105	5478587	5479107	19.7589	203	Promoter (<=1kb)	14	5479731	5484807	5077	1	ETH2_1479500	ETH2_1479500_mRNA1	-624
ETH2_1238800	radical SAM domain-containing protein, putative	Elp3/MiaB/NifB;Radical SAM;Methylthiotransferase, N-terminal;Methylthiotransferase, conserved site	Methylthiotransferase, N-terminal;Radical SAM	Elp3/MiaB/NifB	N/A	HG994972.1	2390326	2391622	1297	*	.	1000	.	-1	25.1813	-1	751	2.28372	2.64895	2390325	2391545	25.1813	686	2390325	2391622	47.9832	816	Promoter (<=1kb)	12	2386680	2390561	3882	2	ETH2_1238800	ETH2_1238800_mRNA1	0
ETH2_0302500	radical SAM domain-containing protein, putative	Radical SAM;tRNA wybutosine-synthesis;S-adenosyl-L-methionine-dependent tRNA 4-demethylwyosine synthase	Radical SAM;tRNA wybutosine-synthesis	N/A	N/A	HG994963.1	599996	600673	678	*	.	731	.	-1	13.9552	-1	306	1.24451	1.76047	600115	600673	13.9552	186	599995	600673	38.423	307	Promoter (<=1kb)	3	600602	605494	4893	1	ETH2_0302500	ETH2_0302500_mRNA1	0
ETH2_0808700	Rab-GTPase-TBC domain containing protein, putative	Rab-GTPase-TBC domain;Rab-GTPase-TBC domain superfamily	Rab-GTPase-TBC domain	Rab-GTPase-TBC domain	N/A	HG994968.1	884764	885797	1034	*	.	611	.	-1	11.5793	-1	518	0.896173	1.47156	885046	885695	11.5793	172	884763	885797	39.1025	582	Promoter (<=1kb)	8	886060	891337	5278	1	ETH2_0808700	ETH2_0808700_mRNA1	-263
ETH2_1472200	RAB GDP dissociation inhibitor alpha, putative	Rab GDI protein;GDP dissociation inhibitor;FAD/NAD(P)-binding domain superfamily	GDP dissociation inhibitor	N/A	N/A	HG994974.1	4994675	4995710	1036	*	.	1000	.	-1	25.9312	-1	415	2.83399	3.2801	4994729	4995565	25.9312	456	4994674	4995710	73.4857	320	Promoter (<=1kb)	14	4995318	4999268	3951	1	ETH2_1472200	ETH2_1472200_mRNA1	0
ETH2_1472200	RAB GDP dissociation inhibitor alpha, putative	Rab GDI protein;GDP dissociation inhibitor;FAD/NAD(P)-binding domain superfamily	GDP dissociation inhibitor	N/A	N/A	HG994974.1	4984481	4987068	2588	*	.	621	.	-1	14.6085	-1	1228	0.93151	1.49767	4984918	4986602	14.6085	500	4984480	4987068	28.5237	1519	Distal Intergenic	14	4995318	4999268	3951	1	ETH2_1472200	ETH2_1472200_mRNA1	-8250
ETH2_1200600	R1 protein, putative	Ribosomal protein S25	Ribosomal protein S25	N/A	N/A	HG994972.1	264636	265636	1001	*	.	440	.	-1	11.4741	-1	381	0.448137	1.06077	264721	265338	11.4741	435	264635	265636	22.8271	241	Promoter (<=1kb)	12	264029	264671	643	2	ETH2_1200600	ETH2_1200600_mRNA1	0
ETH2_1114700	pyruvate kinase, putative	Pyruvate kinase;Pyruvate kinase-like, insert domain superfamily;Pyruvate kinase, barrel;Pyruvate kinase, C-terminal;Pyruvate/Phosphoenolpyruvate kinase-like domain superfamily;Pyruvate kinase, C-terminal domain superfamily	Pyruvate kinase, barrel;Pyruvate kinase, C-terminal	N/A	N/A	HG994971.1	1102122	1103114	993	*	.	137	.	-1	8.57527	-1	580	0	0.331509	1102777	1103114	8.57527	96	1102121	1102944	10.9608	409	Promoter (<=1kb)	11	1101317	1105086	3770	1	ETH2_1114700	ETH2_1114700_mRNA1	805
ETH2_0303000	pyruvate dehydrogenase, putative	Dehydrogenase, E1 component;Pyruvate dehydrogenase (acetyl-transferring) E1 component, alpha subunit, subgroup y;Thiamin diphosphate-binding fold	Dehydrogenase, E1 component	N/A	N/A	HG994963.1	622236	623149	914	*	.	444	.	-1	9.66389	-1	430	0.455806	1.06981	622714	622921	9.66389	97	622235	623149	28.3361	285	Promoter (<=1kb)	3	619991	622394	2404	2	ETH2_0303000	ETH2_0303000_mRNA1	0
ETH2_1535900	pyrroline-5-carboxylate reductase, putative	Pyrroline-5-carboxylate reductase;6-phosphogluconate dehydrogenase-like, C-terminal domain superfamily;Pyrroline-5-carboxylate reductase, catalytic, N-terminal;Pyrroline-5-carboxylate reductase, dimerisation domain;NAD(P)-binding domain superfamily	Pyrroline-5-carboxylate reductase, catalytic, N-terminal;Pyrroline-5-carboxylate reductase, dimerisation domain	N/A	N/A	HG994975.1	2485499	2486833	1335	*	.	1000	.	-1	27.508	-1	545	3.02961	3.39739	2485664	2486654	27.508	431	2485498	2486833	101.355	493	Promoter (<=1kb)	15	2486280	2488060	1781	1	ETH2_1535900	ETH2_1535900_mRNA1	0
ETH2_0925200	pyridine nucleotide-disulphide oxidoreductase, putative	FAD/NAD(P)-binding domain;FAD/NAD(P)-binding domain superfamily;Alternative NADH dehydrogenase	FAD/NAD(P)-binding domain	N/A	N/A	HG994969.1	1708869	1709679	811	*	.	567	.	-1	16.3603	-1	365	0.777942	1.36617	1708935	1709616	16.3603	427	1708868	1709679	25.8747	237	Promoter (<=1kb)	9	1703538	1708801	5264	2	ETH2_0925200	ETH2_0925200_mRNA1	-68
ETH2_1237200	PWI domain-containing protein, putative	PWI domain;PWI domain superfamily	PWI domain	PWI domain	N/A	HG994972.1	2306927	2308076	1150	*	.	808	.	-1	26.668	-1	537	1.44407	1.94724	2306926	2308069	26.668	445	2306951	2308076	33.3341	604	Promoter (<=1kb)	12	2308281	2310681	2401	1	ETH2_1237200	ETH2_1237200_mRNA1	-205
ETH2_1232000	Pv1h14035_P, related, related	N/A	N/A	N/A	N/A	HG994972.1	2111290	2111702	413	*	.	137	.	-1	4.40948	-1	188	0	0.331509	2111412	2111702	4.40948	6	2111289	2111699	19.0182	248	Promoter (<=1kb)	12	2109361	2111430	2070	2	ETH2_1232000	ETH2_1232000_mRNA1	0
ETH2_1238300	Putative heavy-metal-binding, putative	Uncharacterised protein family UPF0145;UPF0145 domain superfamily	Uncharacterised protein family UPF0145	N/A	N/A	HG994972.1	2361040	2362560	1521	*	.	433	.	-1	9.37749	-1	827	0.426497	1.04499	2361051	2362509	9.37749	549	2361039	2362560	32.5989	1093	Promoter (<=1kb)	12	2362576	2363542	967	1	ETH2_1238300	ETH2_1238300_mRNA1	-16
ETH2_0923900	pumilio-family RNA binding repeat domain-containing protein, putative	Pumilio RNA-binding repeat;Armadillo-type fold;Pumilio homology domain;Pumilio, RNA binding domain	Pumilio RNA-binding repeat	Pumilio RNA-binding repeat	N/A	HG994969.1	1635691	1637184	1494	*	.	411	.	-1	9.93731	-1	322	0.365716	0.991194	1635690	1636750	9.93731	341	1635767	1637184	23.0284	227	Promoter (<=1kb)	9	1629400	1635198	5799	2	ETH2_0923900	ETH2_0923900_mRNA1	-493
ETH2_0707000	PUB domain containing protein, putative	PUB domain;PUB-like domain superfamily	PUB domain	N/A	N/A	HG994967.1	511109	511915	807	*	.	310	.	-1	8.27267	-1	366	0.163533	0.748323	511158	511747	8.27267	317	511108	511915	20.8023	366	Promoter (<=1kb)	7	510025	511121	1097	2	ETH2_0707000	ETH2_0707000_mRNA1	0
ETH2_1320000	PUA domain-containing, cell cycle regulator protein, putative	PUA domain;Uncharacterised domain CHP00451;PUA-like superfamily;MCT-1/Tma20;Pre-PUA domain	PUA domain;Pre-PUA domain	PUA domain	N/A	HG994973.1	1448717	1449685	969	*	.	137	.	-1	5.17771	-1	466	0	0.331509	1449120	1449449	5.17771	54	1448716	1449685	10.9742	475	Promoter (<=1kb)	13	1447187	1448623	1437	2	ETH2_1320000	ETH2_1320000_mRNA1	-94
ETH2_1546400	P-type ATPase, putative	P-type ATPase;P-type ATPase, A domain superfamily;P-type ATPase, phosphorylation site;P-type ATPase, transmembrane domain superfamily;P-type ATPase, cytoplasmic domain N;P-type ATPase, C-terminal;P-type ATPase, N-terminal;HAD-like superfamily	P-type ATPase, N-terminal;P-type ATPase, C-terminal	N/A	N/A	HG994975.1	3099241	3100281	1041	*	.	137	.	-1	6.08058	-1	246	0	0.331509	3099255	3099828	6.08058	214	3099240	3100281	18.0074	263	Promoter (1-2kb)	15	3087481	3098105	10625	2	ETH2_1546400	ETH2_1546400_mRNA1	-1136
ETH2_0535000	PT repeat family protein, related	Membrane attack complex component/perforin (MACPF) domain	Membrane attack complex component/perforin (MACPF) domain	Membrane attack complex component/perforin (MACPF) domain	N/A	HG994965.1	2464415	2465511	1097	*	.	407	.	-1	9.39056	-1	568	0.35959	0.981286	2465053	2465273	9.39056	90	2464414	2465511	25.0345	408	Promoter (<=1kb)	5	2465518	2474697	9180	1	ETH2_0535000	ETH2_0535000_mRNA1	-7
ETH2_0508800	pseudouridylate synthase 1, putative	N/A	N/A	N/A	N/A	HG994965.1	808277	809279	1003	*	.	424	.	-1	9.20591	-1	409	0.40188	1.02144	808533	809085	9.20591	161	808276	809279	33.7756	400	Promoter (<=1kb)	5	802969	808146	5178	2	ETH2_0508800	ETH2_0508800_mRNA1	-131
ETH2_1586200	Proteophosphoglycan ppg4, related	N/A	N/A	N/A	N/A	HG994975.1	5582039	5583119	1081	*	.	247	.	-1	7.2576	-1	369	0.047825	0.594928	5582038	5583109	7.2576	341	5582038	5583119	36.3603	398	Promoter (<=1kb)	15	5576102	5581972	5871	2	ETH2_1586200	ETH2_1586200_mRNA1	-67
ETH2_0845400	Proteophosphoglycan ppg1, related	N/A	N/A	N/A	N/A	HG994968.1	2950206	2950866	661	*	.	137	.	-1	6.10716	-1	309	0	0.331509	2950261	2950625	6.10716	333	2950205	2950866	17.2317	229	Promoter (<=1kb)	8	2951108	2954051	2944	1	ETH2_0845400	ETH2_0845400_mRNA1	-242
ETH2_0421000	protein tyrosine phosphatase-like domian-containing protein, putative	Protein-tyrosine phosphatase-like, PTPLA	Protein-tyrosine phosphatase-like, PTPLA	N/A	N/A	HG994964.1	1663123	1664323	1201	*	.	137	.	-1	4.06326	-1	685	0	0.331509	1663746	1664080	4.06326	77	1663122	1664323	22.2902	670	Promoter (<=1kb)	4	1662182	1663421	1240	2	ETH2_0421000	ETH2_0421000_mRNA1	0
ETH2_1130600	Protein tyrosine kinase/Protein kinase domain containing protein, putative	Protein kinase domain;Protein kinase-like domain superfamily	N/A	N/A	N/A	HG994971.1	2324418	2325368	951	*	.	137	.	-1	6.50826	-1	505	0	0.331509	2324611	2325358	6.50826	337	2324417	2325368	15.5097	479	Promoter (<=1kb)	11	2322740	2324395	1656	2	ETH2_1130600	ETH2_1130600_mRNA1	-23
ETH2_0723300	protein transport protein Sec23, putative	Armadillo-type fold;Domain of unknown function DUF2428, death-receptor-like;SWI/SNF-like complex subunit BAF250/Osa	Domain of unknown function DUF2428, death-receptor-like	N/A	N/A	HG994967.1	1384580	1385599	1020	*	.	848	.	-1	15.7951	-1	633	1.54271	2.04372	1384631	1385417	15.7951	683	1384579	1385599	42.9216	531	Promoter (<=1kb)	7	1385593	1399071	13479	1	ETH2_0723300	ETH2_0723300_mRNA1	0
ETH2_1311400	protein phosphatase methylesterase 1, putative	Alpha/beta hydrolase fold-1;Protein phosphatase methylesterase, eukaryotic;Alpha/Beta hydrolase fold	Alpha/beta hydrolase fold-1	N/A	N/A	HG994973.1	1011369	1012295	927	*	.	880	.	-1	15.9624	-1	663	1.62847	2.12109	1011564	1012290	15.9624	490	1011368	1012295	47.1347	641	Promoter (<=1kb)	13	1008543	1011280	2738	2	ETH2_1311400	ETH2_1311400_mRNA1	-89
ETH2_1596200	protein phosphatase 2C, putative	PPM-type phosphatase domain;Protein phosphatase 2C family;PPM-type phosphatase domain superfamily	PPM-type phosphatase domain	PPM-type phosphatase domain	N/A	HG994975.1	6214489	6215633	1145	*	.	995	.	-1	24.0319	-1	368	1.96567	2.39782	6214495	6215205	24.0319	361	6214488	6215633	41.7219	368	Promoter (<=1kb)	15	6215557	6219229	3673	1	ETH2_1596200	ETH2_1596200_mRNA1	0
ETH2_0623100	protein phosphatase 2C, putative	PPM-type phosphatase domain;Protein phosphatase 2C family;PPM-type phosphatase domain superfamily	PPM-type phosphatase domain	PPM-type phosphatase domain	N/A	HG994966.1	1177697	1178974	1278	*	.	907	.	-1	21.5588	-1	700	1.6938	2.18659	1177962	1178974	21.5588	596	1177696	1178942	37.3988	538	Promoter (<=1kb)	6	1179034	1182337	3304	1	ETH2_0623100	ETH2_0623100_mRNA1	-60
ETH2_1326100	protein phosphatase 2C, putative	PPM-type phosphatase domain;Protein phosphatase 2C family;PPM-type phosphatase domain superfamily	PPM-type phosphatase domain	PPM-type phosphatase domain	N/A	HG994973.1	1715975	1716800	826	*	.	788	.	-1	18.304	-1	351	1.39282	1.89996	1716106	1716722	18.304	182	1715974	1716800	34.1736	389	Promoter (<=1kb)	13	1717272	1720128	2857	1	ETH2_1326100	ETH2_1326100_mRNA1	-472
ETH2_1500700	Protein phosphatase 2C, putative	PPM-type phosphatase, divalent cation binding;PPM-type phosphatase domain;Protein phosphatase 2C family;PPM-type phosphatase domain superfamily	PPM-type phosphatase domain	PPM-type phosphatase domain	N/A	HG994975.1	98210	99109	900	*	.	421	.	-1	9.49097	-1	429	0.387494	1.01469	98366	99009	9.49097	343	98209	99109	44.2084	358	Promoter (<=1kb)	15	94643	98573	3931	2	ETH2_1500700	ETH2_1500700_mRNA1	0
ETH2_0210600	Protein phosphatase 2C, putative	PPM-type phosphatase domain;Protein phosphatase 2C family;PPM-type phosphatase domain superfamily	PPM-type phosphatase domain	PPM-type phosphatase domain	N/A	HG994962.1	832589	833258	670	*	.	137	.	-1	9.08528	-1	203	0	0.331509	832729	833258	13.0648	238	832588	833238	9.08528	28	Promoter (<=1kb)	2	833401	837980	4580	1	ETH2_0210600	ETH2_0210600_mRNA1	-143
ETH2_0706900	protein phosphatase 2b regulatory subunit, putative	EF-hand domain;EF-hand domain pair;Calcineurin B protein;EF-Hand 1, calcium-binding site	EF-hand domain	EF-hand domain	N/A	HG994967.1	507999	509058	1060	*	.	942	.	-1	19.7484	-1	530	1.81316	2.27004	508193	508937	19.7484	396	507998	509058	42.3464	469	Promoter (<=1kb)	7	506425	507730	1306	2	ETH2_0706900	ETH2_0706900_mRNA1	-269
ETH2_1406100	Protein of unknown function (DUF974), putative	Trafficking protein particle complex subunit 13	Trafficking protein particle complex subunit 13	N/A	N/A	HG994974.1	595983	597263	1281	*	.	137	.	-1	5.96101	-1	549	0	0.331509	596512	597112	5.96101	194	595982	597263	12.696	374	Promoter (<=1kb)	14	596627	598890	2264	1	ETH2_1406100	ETH2_1406100_mRNA1	0
ETH2_1155000	Protein of unknown function (DUF791), putative	Molybdate-anion transporter	Molybdate-anion transporter	N/A	N/A	HG994971.1	3714094	3714742	649	*	.	232	.	-1	14.3792	-1	307	0.016007	0.558826	3714096	3714673	16.0874	242	3714093	3714742	14.3792	369	Promoter (<=1kb)	11	3714634	3717791	3158	1	ETH2_1155000	ETH2_1155000_mRNA1	0
ETH2_15100900	Protein of unknown function (DUF773), putative	CDK5 regulatory subunit-associated protein 3	CDK5 regulatory subunit-associated protein 3	N/A	N/A	HG994975.1	6486380	6487080	701	*	.	251	.	-1	17.8018	-1	290	0.056394	0.606495	6486475	6487063	21.2397	227	6486379	6487080	17.8018	257	Promoter (<=1kb)	15	6483246	6486276	3031	2	ETH2_15100900	ETH2_15100900_mRNA1	-104
ETH2_1021100	Protein of unknown function (DUF726), putative	Protein of unknown function DUF726;Alpha/Beta hydrolase fold	Protein of unknown function DUF726	N/A	N/A	HG994970.1	1453238	1454041	804	*	.	137	.	-1	4.56491	-1	597	0	0.331509	1453377	1453835	4.56491	454	1453237	1454041	11.7895	601	Promoter (<=1kb)	10	1446117	1453032	6916	2	ETH2_1021100	ETH2_1021100_mRNA1	-206
ETH2_1234000	Protein of unknown function (DUF3752), putative	N/A	N/A	N/A	N/A	HG994972.1	2178749	2179707	959	*	.	1000	.	-1	24.192	-1	448	2.36796	2.75546	2178794	2179678	24.192	365	2178748	2179707	51.3516	486	Promoter (<=1kb)	12	2176103	2178678	2576	2	ETH2_1234000	ETH2_1234000_mRNA1	-71
ETH2_1402400	Protein of unknown function (DUF3735)/Abscisic acid G-protein coupled receptor, putative	The Golgi pH regulator/GPCR-type G protein;Golgi pH regulator, conserved domain;Abscisic acid G-protein coupled receptor-like domain	Abscisic acid G-protein coupled receptor-like domain;Golgi pH regulator, conserved domain	N/A	N/A	HG994974.1	420006	421051	1046	*	.	546	.	-1	11.0524	-1	574	0.718421	1.31566	420086	420994	11.0524	527	420005	421051	30.8297	541	Promoter (<=1kb)	14	418185	420071	1887	2	ETH2_1402400	ETH2_1402400_mRNA1	0
ETH2_0935600	Protein of unknown function (DUF3626), putative	Protein of unknown function DUF3626	Protein of unknown function DUF3626	N/A	N/A	HG994969.1	2237986	2239449	1464	*	.	297	.	-1	8.71099	-1	428	0.137984	0.716385	2238194	2238662	8.71099	163	2237985	2239449	50.6022	485	Promoter (<=1kb)	9	2236146	2238147	2002	2	ETH2_0935600	ETH2_0935600_mRNA1	0
ETH2_1343000	Protein of unknown function (DUF3273), putative	Protein of unknown function DUF3273	Protein of unknown function DUF3273	N/A	N/A	HG994973.1	2744505	2745991	1487	*	.	137	.	-1	6.99918	-1	503	0	0.331509	2744734	2745991	6.99918	175	2744504	2745899	17.215	560	Promoter (<=1kb)	13	2742854	2744416	1563	2	ETH2_1343000	ETH2_1343000_mRNA1	-89
ETH2_0821600	Protein of unknown function (DUF2423), putative	Uncharacterised protein family UPF0642	Uncharacterised protein family UPF0642	N/A	N/A	HG994968.1	1629714	1630333	620	*	.	137	.	-1	5.04174	-1	279	0	0.331509	1629713	1630229	5.04174	292	1629803	1630333	26.5529	177	Promoter (<=1kb)	8	1628413	1629609	1197	2	ETH2_0821600	ETH2_0821600_mRNA1	-105
ETH2_1343300	Protein of unknown function (DUF2012), putative	Domain of unknown function DUF2012;ER membrane protein complex subunit 7	Domain of unknown function DUF2012	N/A	N/A	HG994973.1	2759878	2761474	1597	*	.	1000	.	-1	86.5793	-1	724	4.12341	4.36956	2759920	2761233	86.5793	682	2759877	2761474	88.2777	723	Promoter (<=1kb)	13	2759569	2760279	711	2	ETH2_1343300	ETH2_1343300_mRNA1	0
ETH2_0649000	Protein of unknown function (DUF1765), putative	Uncharacterised protein family UPF0592	Uncharacterised protein family UPF0592	N/A	N/A	HG994966.1	2504158	2504711	554	*	.	340	.	-1	12.799	-1	255	0.217668	0.819803	2504236	2504583	12.799	115	2504157	2504711	18.8877	316	Promoter (<=1kb)	6	2504804	2511615	6812	1	ETH2_0649000	ETH2_0649000_mRNA1	-93
ETH2_1428600	Protein of unknown function (DUF1682), putative	PAT complex subunit CCDC47	PAT complex subunit CCDC47	N/A	N/A	HG994974.1	2211422	2212461	1040	*	.	684	.	-1	12.7547	-1	488	1.09267	1.64861	2211621	2212253	12.7547	258	2211421	2212461	38.0805	519	Promoter (<=1kb)	14	2206908	2211622	4715	2	ETH2_1428600	ETH2_1428600_mRNA1	0
ETH2_1001700	Protein of unknown function (DUF1620), putative	Pyrrolo-quinoline quinone repeat;Quinoprotein alcohol dehydrogenase-like superfamily;ER membrane protein complex subunit 1, C-terminal;ER membrane protein complex subunit 1	ER membrane protein complex subunit 1, C-terminal;Pyrrolo-quinoline quinone repeat	N/A	N/A	HG994970.1	217611	218175	565	*	.	568	.	-1	27.8338	-1	273	0.781494	1.3688	217610	218133	31.5383	274	217645	218175	27.8338	237	Promoter (<=1kb)	10	218237	226912	8676	1	ETH2_1001700	ETH2_1001700_mRNA1	-62
ETH2_0513900	Protein of unknown function (DUF1084), putative	THH1/TOM1/TOM3 domain;THH1/TOM1/TOM3	THH1/TOM1/TOM3 domain	N/A	N/A	HG994965.1	1061047	1061736	690	*	.	410	.	-1	9.6652	-1	259	0.363486	0.987875	1061046	1061588	9.6652	87	1061048	1061736	23.7344	429	Promoter (<=1kb)	5	1057785	1060420	2636	2	ETH2_0513900	ETH2_0513900_mRNA1	-627
ETH2_1575100	protein MPODD, putative	N/A	N/A	N/A	N/A	HG994975.1	4957702	4958420	719	*	.	922	.	-1	20.8206	-1	292	1.73571	2.22108	4957741	4958298	20.8206	274	4957701	4958420	38.986	270	Promoter (<=1kb)	15	4958058	4959725	1668	1	ETH2_1575100	ETH2_1575100_mRNA1	0
ETH2_1457300	protein kinase, putative	Protein kinase domain;Serine/threonine-protein kinase, active site;Protein kinase-like domain superfamily	Protein kinase domain	Protein kinase domain	N/A	HG994974.1	3860122	3861279	1158	*	.	933	.	-1	20.4919	-1	580	1.78027	2.24884	3860289	3861192	20.4919	586	3860121	3861279	40.1535	407	Promoter (<=1kb)	14	3855689	3860555	4867	2	ETH2_1457300	ETH2_1457300_mRNA1	0
ETH2_0106300	protein kinase, putative	Protein kinase domain;Serine/threonine-protein kinase, active site;Protein kinase-like domain superfamily	Protein kinase domain	N/A	N/A	HG994961.1	629627	630735	1109	*	.	931	.	-1	16.5131	-1	652	1.77102	2.24254	629777	630653	16.5131	575	629626	630735	56.3186	578	Promoter (<=1kb)	1	630753	639534	8782	1	ETH2_0106300	ETH2_0106300_mRNA1	-18
ETH2_1241800	protein kinase, putative	Protein kinase domain;Serine/threonine-protein kinase, active site;Protein kinase-like domain superfamily	Protein kinase domain	Protein kinase domain	N/A	HG994972.1	2589644	2590787	1144	*	.	340	.	-1	8.36804	-1	742	0.218175	0.820713	2589891	2590451	8.36804	498	2589643	2590787	24.4034	739	Promoter (<=1kb)	12	2583958	2589526	5569	2	ETH2_1241800	ETH2_1241800_mRNA1	-118
ETH2_1037500	protein kinase, putative	Protein kinase domain;Serine/threonine-protein kinase, active site;Protein kinase-like domain superfamily	Protein kinase domain	Protein kinase domain	N/A	HG994970.1	2304013	2304741	729	*	.	137	.	-1	4.61051	-1	433	0	0.331509	2304175	2304612	4.61051	395	2304012	2304741	27.0159	308	Promoter (<=1kb)	10	2305198	2307753	2556	1	ETH2_1037500	ETH2_1037500_mRNA1	-457
ETH2_1238400	protein kinase, PfPK7 homolog, putative	Protein kinase domain;Serine/threonine-protein kinase, active site;Protein kinase-like domain superfamily	Protein kinase domain	Protein kinase domain	N/A	HG994972.1	2368574	2369676	1103	*	.	137	.	-1	5.76693	-1	384	0	0.331509	2368818	2369194	5.76693	139	2368573	2369676	26.3781	385	Promoter (<=1kb)	12	2365563	2368179	2617	2	ETH2_1238400	ETH2_1238400_mRNA1	-395
ETH2_0807900	protein kinase, PfEST homolog, putative	Protein kinase domain;Protein kinase-like domain superfamily;Pre-mRNA-splicing factor Syf1-like	N/A	N/A	N/A	HG994968.1	838507	839293	787	*	.	416	.	-1	9.96977	-1	316	0.378184	1.00232	838746	839180	9.96977	77	838506	839293	23.1785	315	Promoter (<=1kb)	8	824915	838308	13394	2	ETH2_0807900	ETH2_0807900_mRNA1	-199
ETH2_1316900	Protein kinase domain/Protein tyrosine kinase/Kinase-like, putative	Protein kinase domain;Protein kinase-like domain superfamily	Protein kinase domain	Protein kinase domain	N/A	HG994973.1	1295474	1296819	1346	*	.	598	.	-1	11.4389	-1	600	0.864145	1.44038	1295715	1296541	11.4389	308	1295473	1296819	37.2284	651	Promoter (<=1kb)	13	1293517	1295058	1542	2	ETH2_1316900	ETH2_1316900_mRNA1	-416
ETH2_0848100	Protein kinase domain/Protein tyrosine kinase, putative	Protein kinase domain;Serine/threonine-protein kinase, active site;Protein kinase-like domain superfamily;Protein kinase, ATP binding site	Protein kinase domain	Protein kinase domain	N/A	HG994968.1	3129372	3130003	632	*	.	137	.	-1	7.55016	-1	394	0	0.331509	3129654	3129890	7.55016	185	3129371	3130003	10.0849	320	Promoter (<=1kb)	8	3126437	3128826	2390	2	ETH2_0848100	ETH2_0848100_mRNA1	-546
ETH2_0801400	Protein kinase domain/Protein tyrosine kinase, putative	Protein kinase domain;Protein kinase-like domain superfamily	Protein kinase domain	Protein kinase domain	N/A	HG994968.1	436810	438641	1832	*	.	137	.	-1	4.2589	-1	1211	0	0.331509	438020	438294	4.2589	0	436809	438641	28.7887	1211	Promoter (<=1kb)	8	438484	440013	1530	1	ETH2_0801400	ETH2_0801400_mRNA1	0
ETH2_0801500	Protein kinase domain/Kinase-like/Protein tyrosine kinase, putative	Protein kinase domain;Protein kinase-like domain superfamily	Protein kinase domain	Protein kinase domain	N/A	HG994968.1	441112	442458	1347	*	.	631	.	-1	11.9203	-1	500	0.951258	1.52129	441202	442263	11.9203	312	441111	442458	48.6842	597	Promoter (<=1kb)	8	442131	443657	1527	1	ETH2_0801500	ETH2_0801500_mRNA1	0
ETH2_0801700	Protein kinase domain containing protein, putative	Protein kinase domain;Protein kinase-like domain superfamily	N/A	Protein kinase domain	N/A	HG994968.1	447571	448871	1301	*	.	1000	.	-1	29.9807	-1	747	1.98291	2.41826	447766	448592	29.9807	634	447570	448871	40.332	665	Promoter (<=1kb)	8	448434	449957	1524	1	ETH2_0801700	ETH2_0801700_mRNA1	0
ETH2_0401600	Protein kinase domain containing protein, putative	Protein kinase domain;Protein kinase-like domain superfamily	N/A	Protein kinase domain	N/A	HG994964.1	592108	593441	1334	*	.	571	.	-1	11.0414	-1	589	0.78998	1.37536	592172	593225	11.0414	270	592107	593441	36.7079	844	Promoter (<=1kb)	4	593518	596211	2694	1	ETH2_0401600	ETH2_0401600_mRNA1	-77
ETH2_0834300	Protein kinase domain containing protein, putative	Protein kinase domain;Serine/threonine-protein kinase, active site;Protein kinase-like domain superfamily;Protein kinase, ATP binding site	Protein kinase domain	Protein kinase domain	N/A	HG994968.1	2253536	2254299	764	*	.	137	.	-1	8.22363	-1	553	0	0.331509	2253658	2254188	8.22363	369	2253535	2254299	9.91376	615	Promoter (<=1kb)	8	2249900	2253378	3479	2	ETH2_0834300	ETH2_0834300_mRNA1	-158
ETH2_1041800	protein kinase (incomplete catalytic triad), putative	Protein kinase domain;Serine-threonine/tyrosine-protein kinase, catalytic domain;Protein kinase-like domain superfamily	Serine-threonine/tyrosine-protein kinase, catalytic domain	Protein kinase domain	N/A	HG994970.1	2549732	2550424	693	*	.	137	.	-1	7.10001	-1	374	0	0.331509	2549861	2550280	7.10001	131	2549731	2550424	12.696	487	Promoter (<=1kb)	10	2550761	2555341	4581	1	ETH2_1041800	ETH2_1041800_mRNA1	-337
ETH2_1113000	protein BUD31, putative	G10 protein	G10 protein	N/A	N/A	HG994971.1	1011905	1012691	787	*	.	381	.	-1	22.4275	-1	330	0.305665	0.918169	1011953	1012637	24.6164	268	1011904	1012691	22.4275	344	Promoter (<=1kb)	11	1010230	1011948	1719	2	ETH2_1113000	ETH2_1113000_mRNA1	0
ETH2_1574500	proteasome subunit beta type 3, putative	Proteasome, subunit alpha/beta;Proteasome B-type subunit;Nucleophile aminohydrolases, N-terminal;Proteasome beta 3 subunit	Proteasome, subunit alpha/beta	N/A	N/A	HG994975.1	4930867	4931828	962	*	.	137	.	-1	9.80633	-1	701	0	0.331509	4931231	4931721	9.80633	365	4930866	4931828	13.9534	673	Distal Intergenic	15	4933835	4935636	1802	2	ETH2_1574500	ETH2_1574500_mRNA1	3808
ETH2_1574500	proteasome subunit beta type 3, putative	Proteasome, subunit alpha/beta;Proteasome B-type subunit;Nucleophile aminohydrolases, N-terminal;Proteasome beta 3 subunit	Proteasome, subunit alpha/beta	N/A	N/A	HG994975.1	4935694	4936378	685	*	.	137	.	-1	4.82086	-1	519	0	0.331509	4935827	4936378	4.82086	503	4935693	4936373	14.2431	402	Promoter (<=1kb)	15	4933835	4935636	1802	2	ETH2_1574500	ETH2_1574500_mRNA1	-58
ETH2_1564800	Proteasome subunit beta type	Peptidase T1A, proteasome beta-subunit;Proteasome, subunit alpha/beta;Proteasome beta-type subunit, conserved site;Proteasome B-type subunit;Nucleophile aminohydrolases, N-terminal;Proteasome subunit beta 7	Proteasome, subunit alpha/beta	N/A	N/A	HG994975.1	4395418	4395950	533	*	.	285	.	-1	7.53682	-1	339	0.118202	0.687472	4395478	4395805	7.53682	276	4395417	4395950	21.7625	342	Promoter (<=1kb)	15	4393836	4395389	1554	2	ETH2_1564800	ETH2_1564800_mRNA1	-29
ETH2_0612900	proteasome PCI domain-containing protein, putative	Proteasome component (PCI) domain;Eukaryotic translation initiation factor 3 subunit E;Winged helix DNA-binding domain superfamily	Proteasome component (PCI) domain	Proteasome component (PCI) domain	N/A	HG994966.1	658769	659624	856	*	.	740	.	-1	18.1724	-1	459	1.26584	1.78266	658964	659450	18.1724	320	658768	659624	32.0683	403	Promoter (<=1kb)	6	659751	663936	4186	1	ETH2_0612900	ETH2_0612900_mRNA1	-127
ETH2_1599300	proteasome PCI domain-containing protein, putative	Proteasome component (PCI) domain	Proteasome component (PCI) domain	Proteasome component (PCI) domain	N/A	HG994975.1	6408134	6408669	536	*	.	242	.	-1	15.9162	-1	111	0.035974	0.584769	6408133	6408624	17.3488	76	6408133	6408669	15.9162	147	Promoter (<=1kb)	15	6408333	6413750	5418	1	ETH2_1599300	ETH2_1599300_mRNA1	0
ETH2_0308300	Proteasome non-ATPase 26S subunit, putative	Armadillo-type fold;26S proteasome non-ATPase regulatory subunit 5	26S proteasome non-ATPase regulatory subunit 5	N/A	N/A	HG994963.1	962456	963240	785	*	.	137	.	-1	7.4434	-1	363	0	0.331509	962543	963240	7.4434	137	962455	963228	19.5958	501	Promoter (<=1kb)	3	963017	966976	3960	1	ETH2_0308300	ETH2_0308300_mRNA1	0
ETH2_0201300	Protease prsW family, putative	Intramembrane metalloprotease PrsW	Intramembrane metalloprotease PrsW	N/A	N/A	HG994962.1	259480	260010	531	*	.	137	.	-1	5.18981	-1	74	0	0.331509	259507	259786	5.18981	46	259479	260010	11.7713	74	Promoter (<=1kb)	2	260126	263642	3517	1	ETH2_0201300	ETH2_0201300_mRNA1	-116
ETH2_1020900	prolyl-tRNA synthetase, putative	Aminoacyl-tRNA synthetase, class II (G/ P/ S/T);Proline-tRNA ligase, class IIa;Anticodon-binding;Proline-tRNA ligase, class IIa, archaeal-type;Aminoacyl-tRNA synthetase, class II;YbaK/aminoacyl-tRNA synthetase-associated domain;Proline-tRNA ligase, class II, C-terminal;Prolyl-tRNA synthetase, class II;Prolyl-tRNA synthetase, catalytic domain;YbaK/aminoacyl-tRNA synthetase-associated domain superf…	Aminoacyl-tRNA synthetase, class II (G/ P/ S/T);Anticodon-binding;YbaK/aminoacyl-tRNA synthetase-associated domain;Proline-tRNA ligase, class II, C-terminal	Proline-tRNA ligase, class II, C-terminal	N/A	HG994970.1	1441605	1442600	996	*	.	334	.	-1	8.44094	-1	383	0.206114	0.806294	1441649	1442448	8.44094	105	1441604	1442600	22.6276	616	Promoter (<=1kb)	10	1436387	1441664	5278	2	ETH2_1020900	ETH2_1020900_mRNA1	0
ETH2_1319300	prolyl endopeptidase, putative	Peptidase S9, prolyl oligopeptidase, catalytic domain;Peptidase S9A, prolyl oligopeptidase;Peptidase S9, serine active site;Peptidase S9A, N-terminal domain;Alpha/Beta hydrolase fold	Peptidase S9, prolyl oligopeptidase, catalytic domain;Peptidase S9A, N-terminal domain	N/A	N/A	HG994973.1	1414058	1415541	1484	*	.	1000	.	-1	20.6088	-1	486	2.31491	2.69179	1414251	1415087	20.6088	320	1414057	1415541	68.7214	458	Promoter (<=1kb)	13	1409530	1414083	4554	2	ETH2_1319300	ETH2_1319300_mRNA1	0
ETH2_0539300	proline synthetase co-transcribed protein, putative	Alanine racemase, N-terminal;Pyridoxal phosphate homeostasis protein;PLP-binding barrel	Alanine racemase, N-terminal	N/A	N/A	HG994965.1	2802044	2802332	289	*	.	137	.	-1	8.24579	-1	56	0	0.331509	2802070	2802319	8.24579	36	2802043	2802332	10.5402	50	Distal Intergenic	5	2776496	2779441	2946	1	ETH2_0539300	ETH2_0539300_mRNA1	25548
ETH2_0539300	proline synthetase co-transcribed protein, putative	Alanine racemase, N-terminal;Pyridoxal phosphate homeostasis protein;PLP-binding barrel	Alanine racemase, N-terminal	N/A	N/A	HG994965.1	2802879	2810599	7721	*	.	137	.	-1	4.60588	-1	2616	0	0.331509	2803921	2810537	4.60588	397	2802878	2810599	6.1315	8	Distal Intergenic	5	2776496	2779441	2946	1	ETH2_0539300	ETH2_0539300_mRNA1	26383
ETH2_1450800	proliferating cell nuclear antigen 1, putative	Proliferating cell nuclear antigen, PCNA;Proliferating cell nuclear antigen, PCNA, N-terminal;Proliferating cell nuclear antigen, PCNA, C-terminal;Proliferating cell nuclear antigen, PCNA, conserved site	Proliferating cell nuclear antigen, PCNA, N-terminal;Proliferating cell nuclear antigen, PCNA, C-terminal	N/A	N/A	HG994974.1	3508356	3509037	682	*	.	542	.	-1	14.056	-1	330	0.701911	1.30645	3508402	3509037	14.056	202	3508355	3509037	25.3872	411	Promoter (<=1kb)	14	3506457	3508160	1704	2	ETH2_1450800	ETH2_1450800_mRNA1	-196
ETH2_1052300	prohibitin, putative	Prohibitin;Band 7 domain;Band 7/SPFH domain superfamily	Band 7 domain	Band 7 domain	N/A	HG994970.1	3194769	3195865	1097	*	.	784	.	-1	16.7782	-1	864	1.38434	1.89014	3194953	3195797	16.7782	679	3194768	3195865	35.3316	864	Promoter (<=1kb)	10	3195937	3198429	2493	1	ETH2_1052300	ETH2_1052300_mRNA1	-72
ETH2_1404500	prohibitin, putative	Prohibitin;Band 7 domain;Band 7/SPFH domain superfamily	Band 7 domain	Band 7 domain	N/A	HG994974.1	545885	546726	842	*	.	337	.	-1	9.54422	-1	622	0.211461	0.811672	546134	546604	9.54422	341	545884	546726	19.4538	654	Promoter (<=1kb)	14	543884	546213	2330	2	ETH2_1404500	ETH2_1404500_mRNA1	0
ETH2_1118200	profilin	Profilin;Profilin superfamily	Profilin	Profilin	N/A	HG994971.1	1325354	1325825	472	*	.	137	.	-1	8.02042	-1	272	0	0.331509	1325497	1325746	8.02042	87	1325353	1325825	9.8079	314	Distal Intergenic	11	1322335	1323680	1346	1	ETH2_1118200	ETH2_1118200_mRNA1	3019
ETH2_0937300	Probable serine protease, related	PDZ domain;Peptidase S1, PA clan;PDZ superfamily;PDZ domain 6	PDZ domain 6	PDZ domain	N/A	HG994969.1	2369101	2370334	1234	*	.	640	.	-1	12.8114	-1	716	0.969526	1.54275	2369562	2370238	12.8114	194	2369100	2370334	32.1749	776	Promoter (<=1kb)	9	2370559	2373419	2861	1	ETH2_0937300	ETH2_0937300_mRNA1	-225
ETH2_0636500	Pro transfer RNA (cgg)	N/A	N/A	N/A	N/A	HG994966.1	1895501	1896170	670	*	.	572	.	-1	18.0349	-1	393	0.792163	1.37799	1895581	1896115	18.0349	250	1895500	1896170	25.9969	456	Promoter (<=1kb)	6	1896128	1896199	72	2	ETH2_0636500	ETH2_0636500_tRNA1	29
ETH2_1574200	Pro transfer RNA (agg)	N/A	N/A	N/A	N/A	HG994975.1	4771846	4773126	1281	*	.	1000	.	-1	29.7687	-1	671	3.21036	3.51533	4772038	4772979	29.7687	499	4771845	4773126	98.7959	650	Distal Intergenic	15	4769154	4769226	73	2	ETH2_1574200	ETH2_1574200_tRNA1	-2620
ETH2_1409200	Prkab2-prov protein, related	Immunoglobulin E-set;AMP-activated protein kinase, glycogen-binding domain;SNF1-related protein kinase regulatory subunit beta-1;SNF1-related protein kinase regulatory subunit beta	AMP-activated protein kinase, glycogen-binding domain	N/A	N/A	HG994974.1	746445	746918	474	*	.	229	.	-1	12.3593	-1	316	0.010976	0.553411	746444	746801	12.3593	277	746446	746918	12.6906	353	Promoter (<=1kb)	14	746924	751438	4515	1	ETH2_1409200	ETH2_1409200_mRNA1	-6
ETH2_1221800	Pre-rRNA-processing protein TSR2, putative	Pre-rRNA-processing protein TSR2	Pre-rRNA-processing protein TSR2	N/A	N/A	HG994972.1	1573139	1574125	987	*	.	795	.	-1	16.0714	-1	548	1.4062	1.91497	1573279	1574033	16.0714	439	1573138	1574125	36.4425	516	Promoter (<=1kb)	12	1571760	1573258	1499	2	ETH2_1221800	ETH2_1221800_mRNA1	0
ETH2_0653400	pre-RNA processing PIH1/Nop17, putative	N/A	N/A	N/A	N/A	HG994966.1	2816104	2816972	869	*	.	685	.	-1	13.1917	-1	501	1.09397	1.65163	2816361	2816772	13.1917	229	2816103	2816972	68.1463	515	Promoter (<=1kb)	6	2808511	2816413	7903	2	ETH2_0653400	ETH2_0653400_mRNA1	0
ETH2_1541000	Pre-mRNA-splicing factor SPF27, putative	Pre-mRNA-splicing factor SPF27	Pre-mRNA-splicing factor SPF27	N/A	N/A	HG994975.1	2787606	2788720	1115	*	.	1000	.	-1	27.0518	-1	632	2.36292	2.7459	2787902	2788627	27.0518	385	2787605	2788720	48.6501	582	Promoter (<=1kb)	15	2788666	2791200	2535	1	ETH2_1541000	ETH2_1541000_mRNA1	0
ETH2_0509000	Pre-mRNA-splicing factor of RES complex, putative	Bud13	Bud13	N/A	N/A	HG994965.1	813852	814470	619	*	.	137	.	-1	7.65216	-1	338	0	0.331509	813996	814282	7.65216	147	813851	814470	17.8579	385	Promoter (<=1kb)	5	811415	814139	2725	2	ETH2_0509000	ETH2_0509000_mRNA1	0
ETH2_0935300	prefoldin subunit 3, putative	Prefoldin alpha-like;Prefoldin subunit 3	Prefoldin alpha-like	N/A	N/A	HG994969.1	2213850	2214731	882	*	.	137	.	-1	5.32398	-1	392	0	0.331509	2214100	2214337	5.32398	49	2213849	2214731	23.4699	484	Promoter (<=1kb)	9	2212138	2213956	1819	2	ETH2_0935300	ETH2_0935300_mRNA1	0
ETH2_0710800	Predicted SAM-dependent RNA methyltransferase, putative	RNA methyltransferase TK0422/Sfm1	RNA methyltransferase TK0422/Sfm1	N/A	N/A	HG994967.1	718180	719161	982	*	.	238	.	-1	6.81631	-1	717	0.028314	0.574147	718839	719047	6.81631	109	718179	719161	34.5836	665	Promoter (<=1kb)	7	716099	718633	2535	2	ETH2_0710800	ETH2_0710800_mRNA1	0
ETH2_0210900	porin, putative	Porin, eukaryotic type;Eukaryotic porin/Tom40	Eukaryotic porin/Tom40	N/A	N/A	HG994962.1	849829	851351	1523	*	.	354	.	-1	9.24003	-1	769	0.247527	0.854093	850523	851207	9.24003	71	849828	851351	50.6022	773	Promoter (<=1kb)	2	850993	854386	3394	1	ETH2_0210900	ETH2_0210900_mRNA1	0
ETH2_1305800	polypyrimidine track-binding protein, putative	RNA recognition motif domain;PTBP1, RNA recognition motif 2-like;RNA-binding domain superfamily	RNA recognition motif domain;PTBP1, RNA recognition motif 2-like	RNA recognition motif domain	N/A	HG994973.1	530665	531825	1161	*	.	554	.	-1	18.5986	-1	418	0.744746	1.33499	530739	531825	18.5986	343	530664	531720	25.4722	418	Promoter (<=1kb)	13	527407	530705	3299	2	ETH2_1305800	ETH2_1305800_mRNA1	0
ETH2_1441000	polyadenylate-binding protein, putative	RNA recognition motif domain;Polyadenylate-binding protein/Hyperplastic disc protein;Polyadenylate binding protein, human types 1, 2, 3, 4;RNA-binding domain superfamily;PABC (PABP) domain	RNA recognition motif domain;Polyadenylate-binding protein/Hyperplastic disc protein	RNA recognition motif domain;Polyadenylate-binding protein/Hyperplastic disc protein	N/A	HG994974.1	2936250	2937740	1491	*	.	696	.	-1	15.21	-1	386	1.14393	1.67636	2936249	2937614	15.21	304	2936287	2937740	31.9827	430	Promoter (<=1kb)	14	2933117	2935780	2664	2	ETH2_1441000	ETH2_1441000_mRNA1	-470
ETH2_0712100	poly(A)-specific ribonuclease, putative	Ribonuclease CAF1;Ribonuclease H-like superfamily	Ribonuclease CAF1	N/A	N/A	HG994967.1	761549	762782	1234	*	.	1000	.	-1	26.8563	-1	546	2.79449	3.23764	761666	762637	26.8563	428	761548	762782	66.2241	547	Promoter (<=1kb)	7	762776	769119	6344	1	ETH2_0712100	ETH2_0712100_mRNA1	0
ETH2_0212300	poly(A) polymerase, putative	Polymerase, nucleotidyl transferase domain;Poly(A) polymerase, RNA-binding domain;Poly(A) polymerase, central domain;Nucleotidyltransferase, class I-like, C-terminal;Poly(A) polymerase;Nucleotidyltransferase superfamily	Polymerase, nucleotidyl transferase domain;Poly(A) polymerase, RNA-binding domain;Poly(A) polymerase, central domain	N/A	N/A	HG994962.1	938221	939057	837	*	.	726	.	-1	21.0787	-1	364	1.2349	1.75023	938301	938996	21.0787	345	938220	939057	30.7011	302	Promoter (<=1kb)	2	934143	937812	3670	2	ETH2_0212300	ETH2_0212300_mRNA1	-409
ETH2_0212300	poly(A) polymerase, putative	Polymerase, nucleotidyl transferase domain;Poly(A) polymerase, RNA-binding domain;Poly(A) polymerase, central domain;Nucleotidyltransferase, class I-like, C-terminal;Poly(A) polymerase;Nucleotidyltransferase superfamily	Polymerase, nucleotidyl transferase domain;Poly(A) polymerase, RNA-binding domain;Poly(A) polymerase, central domain	N/A	N/A	HG994962.1	1143536	1144846	1311	*	.	548	.	-1	12.0619	-1	329	0.725598	1.32086	1143578	1143977	12.0619	286	1143535	1144846	27.7669	329	Distal Intergenic	2	934143	937812	3670	2	ETH2_0212300	ETH2_0212300_mRNA1	-205724
ETH2_0212300	poly(A) polymerase, putative	Polymerase, nucleotidyl transferase domain;Poly(A) polymerase, RNA-binding domain;Poly(A) polymerase, central domain;Nucleotidyltransferase, class I-like, C-terminal;Poly(A) polymerase;Nucleotidyltransferase superfamily	Polymerase, nucleotidyl transferase domain;Poly(A) polymerase, RNA-binding domain;Poly(A) polymerase, central domain	N/A	N/A	HG994962.1	943610	944661	1052	*	.	219	.	-1	5.31117	-1	509	0.001034	0.52901	943856	944257	5.31117	120	943609	944661	35.0834	652	Distal Intergenic	2	934143	937812	3670	2	ETH2_0212300	ETH2_0212300_mRNA1	-5798
ETH2_0212300	poly(A) polymerase, putative	Polymerase, nucleotidyl transferase domain;Poly(A) polymerase, RNA-binding domain;Poly(A) polymerase, central domain;Nucleotidyltransferase, class I-like, C-terminal;Poly(A) polymerase;Nucleotidyltransferase superfamily	Polymerase, nucleotidyl transferase domain;Poly(A) polymerase, RNA-binding domain;Poly(A) polymerase, central domain	N/A	N/A	HG994962.1	1145413	1150783	5371	*	.	137	.	-1	4.01203	-1	2269	0	0.331509	1145776	1150062	4.01203	449	1145412	1150783	13.9069	60	Distal Intergenic	2	934143	937812	3670	2	ETH2_0212300	ETH2_0212300_mRNA1	-207601
ETH2_0948100	Pleiotropic regulator 1, putative	WD40 repeat;WD40 repeat, conserved site;G-protein beta WD-40 repeat;WD40-repeat-containing domain superfamily	WD40 repeat	WD40 repeat	N/A	HG994969.1	3017133	3017579	447	*	.	137	.	-1	9.26619	-1	162	0	0.331509	3017174	3017512	9.26619	32	3017132	3017579	15.1614	250	Promoter (<=1kb)	9	3017764	3021238	3475	1	ETH2_0948100	ETH2_0948100_mRNA1	-185
ETH2_0303300	plectin, putative	N/A	N/A	N/A	N/A	HG994963.1	633664	634903	1240	*	.	1000	.	-1	23.4766	-1	630	2.41313	2.80687	633663	634839	23.4766	667	633691	634903	55.4935	566	Promoter (<=1kb)	3	634970	643089	8120	1	ETH2_0303300	ETH2_0303300_mRNA1	-67
ETH2_1529800	PITH domain containing protein, putative	Galactose-binding-like domain superfamily;PITH domain;PITH domain-containing protein 1-like	PITH domain	N/A	N/A	HG994975.1	1680566	1681471	906	*	.	869	.	-1	15.8804	-1	425	1.60925	2.09416	1680578	1681387	15.8804	443	1680565	1681471	46.5737	395	Promoter (<=1kb)	15	1678514	1680903	2390	2	ETH2_1529800	ETH2_1529800_mRNA1	0
ETH2_1575900	pinin/SDK/memA/ domain-containing protein, putative	Pinin/SDK/MemA protein	Pinin/SDK/MemA protein	N/A	N/A	HG994975.1	5012000	5013635	1636	*	.	570	.	-1	11.032	-1	564	0.787166	1.37274	5012272	5013239	11.032	199	5011999	5013635	41.3206	657	Promoter (<=1kb)	15	5013476	5015504	2029	1	ETH2_1575900	ETH2_1575900_mRNA1	0
ETH2_1576400	pinA, putative	Forkhead-associated (FHA) domain;SMAD/FHA domain superfamily	Forkhead-associated (FHA) domain	Forkhead-associated (FHA) domain	N/A	HG994975.1	5058046	5059015	970	*	.	1000	.	-1	19.6492	-1	433	2.06831	2.48118	5058128	5058857	19.6492	318	5058045	5059015	51.9774	466	Promoter (<=1kb)	15	5056241	5058301	2061	2	ETH2_1576400	ETH2_1576400_mRNA1	0
ETH2_0647000	phosphotyrosyl phosphatase activator, putative	Phosphotyrosyl phosphatase activator, PTPA;PTPA superfamily	Phosphotyrosyl phosphatase activator, PTPA	N/A	N/A	HG994966.1	2438881	2439802	922	*	.	253	.	-1	6.9011	-1	437	0.060746	0.611688	2439284	2439568	6.9011	191	2438880	2439802	26.0453	280	Promoter (<=1kb)	6	2435832	2438692	2861	2	ETH2_0647000	ETH2_0647000_mRNA1	-189
ETH2_1232900	Phosphorylase family protein, related	Nucleoside phosphorylase domain;Nucleoside phosphorylase superfamily	Nucleoside phosphorylase domain	N/A	N/A	HG994972.1	2144754	2146232	1479	*	.	1000	.	-1	31.2512	-1	567	2.33954	2.72426	2144753	2145778	31.2512	528	2144768	2146232	46.6897	591	Promoter (<=1kb)	12	2141740	2144909	3170	2	ETH2_1232900	ETH2_1232900_mRNA1	0
ETH2_1567900	Phosphoribosyltransferase domain-containing protein 1, related	Phosphoribosyltransferase domain;Phosphoribosyltransferase-like	Phosphoribosyltransferase domain	N/A	N/A	HG994975.1	4537836	4538389	554	*	.	137	.	-1	8.04325	-1	373	0	0.331509	4537976	4538389	8.04325	313	4537835	4538354	13.4976	292	Promoter (<=1kb)	15	4538542	4540094	1553	1	ETH2_1567900	ETH2_1567900_mRNA1	-153
ETH2_0807100	phosphoribosylpyrophosphate synthetase, putative	Phosphoribosyltransferase domain;Ribose-phosphate pyrophosphokinase;Phosphoribosyltransferase-like;Ribose-phosphate pyrophosphokinase, N-terminal domain	Ribose-phosphate pyrophosphokinase, N-terminal domain;Ribose-phosphate pyrophosphokinase	N/A	N/A	HG994968.1	786278	787298	1021	*	.	245	.	-1	11.2858	-1	387	0.04132	0.590485	786341	786864	11.2858	240	786277	787298	14.3006	470	Promoter (<=1kb)	8	784141	786286	2146	2	ETH2_0807100	ETH2_0807100_mRNA1	0
ETH2_0845800	phospholipase/carboxylesterase, putative	Phospholipase/carboxylesterase/thioesterase;Alpha/Beta hydrolase fold	Phospholipase/carboxylesterase/thioesterase	N/A	N/A	HG994968.1	2988789	2989823	1035	*	.	718	.	-1	15.1322	-1	456	1.21234	1.73137	2988947	2989655	15.1322	182	2988788	2989823	33.7639	572	Promoter (<=1kb)	8	2989754	2990488	735	1	ETH2_0845800	ETH2_0845800_mRNA1	0
ETH2_1543500	phospholipase/carboxylesterase domain containing protein, putative	Serine aminopeptidase, S33;Alpha/Beta hydrolase fold	Serine aminopeptidase, S33	N/A	N/A	HG994975.1	2921062	2922124	1063	*	.	778	.	-1	18.358	-1	687	1.36139	1.87537	2921169	2922046	18.358	634	2921061	2922124	33.4422	633	Promoter (<=1kb)	15	2922228	2925085	2858	1	ETH2_1543500	ETH2_1543500_mRNA1	-104
ETH2_1004900	phosphoglycerate mutase, putative	Histidine phosphatase superfamily, clade-1;Histidine phosphatase superfamily	Histidine phosphatase superfamily, clade-1	Histidine phosphatase superfamily, clade-1	N/A	HG994970.1	427274	428224	951	*	.	360	.	-1	8.60564	-1	385	0.263029	0.867408	427308	428044	8.60564	454	427273	428224	25.5046	282	Promoter (<=1kb)	10	425678	427135	1458	2	ETH2_1004900	ETH2_1004900_mRNA1	-139
ETH2_0504400	phosphoglycerate mutase 1, putative	Phosphoglycerate/bisphosphoglycerate mutase, active site;Phosphoglycerate mutase 1;Histidine phosphatase superfamily, clade-1;Histidine phosphatase superfamily	Histidine phosphatase superfamily, clade-1	Histidine phosphatase superfamily, clade-1	N/A	HG994965.1	544988	545976	989	*	.	316	.	-1	10.033	-1	343	0.173153	0.762371	545067	545764	10.033	470	544987	545976	18.1466	136	Promoter (<=1kb)	5	542737	545204	2468	2	ETH2_0504400	ETH2_0504400_mRNA1	0
ETH2_0403300	phosphoglucomutase, putative	Alpha-D-phosphohexomutase superfamily;Alpha-D-phosphohexomutase, C-terminal;Alpha-D-phosphohexomutase, alpha/beta/alpha domain I;Alpha-D-phosphohexomutase, alpha/beta/alpha domain II;Alpha-D-phosphohexomutase, alpha/beta/alpha domain III;Alpha-D-phosphohexomutase, alpha/beta/alpha I/II/III;Alpha-D-phosphohexomutase, C-terminal domain superfamily	Alpha-D-phosphohexomutase, C-terminal;Alpha-D-phosphohexomutase, alpha/beta/alpha domain I;Alpha-D-phosphohexomutase, alpha/beta/alpha domain II;Alpha-D-phosphohexomutase, alpha/beta/alpha domain III	N/A	N/A	HG994964.1	694130	694764	635	*	.	137	.	-1	6.39432	-1	426	0	0.331509	694416	694746	6.39432	138	694129	694764	24.3709	427	Promoter (<=1kb)	4	688887	694270	5384	2	ETH2_0403300	ETH2_0403300_mRNA1	0
ETH2_1560600	phosphofructokinase, putative	Phosphofructokinase domain;Pyrophosphate-dependent phosphofructokinase PfpB;ATP-dependent 6-phosphofructokinase;Phosphofructokinase superfamily	Phosphofructokinase domain	N/A	N/A	HG994975.1	4162688	4163651	964	*	.	864	.	-1	16.7616	-1	395	1.59422	2.08103	4162829	4163547	16.7616	319	4162687	4163651	41.5559	330	Promoter (<=1kb)	15	4155227	4162653	7427	2	ETH2_1560600	ETH2_1560600_mRNA1	-35
ETH2_0534700	phosphoethanolamine cytidylyltransferase, putative	Cytidyltransferase-like domain;Ethanolamine-phosphate cytidylyltransferase	Cytidyltransferase-like domain	N/A	N/A	HG994965.1	2426533	2427236	704	*	.	248	.	-1	10.54	-1	303	0.048461	0.598112	2426532	2426999	10.54	157	2426588	2427236	14.437	393	Promoter (<=1kb)	5	2423007	2426379	3373	2	ETH2_0534700	ETH2_0534700_mRNA1	-154
ETH2_0623400	phosphatidylinositolglycan class A protein, putative	Glycosyl transferase, family 1;PIGA, GPI anchor biosynthesis;Phosphatidylinositol N-acetylglucosaminyltransferase subunit PIG-A/GPI3	Glycosyl transferase, family 1;PIGA, GPI anchor biosynthesis	N/A	N/A	HG994966.1	1193853	1194822	970	*	.	729	.	-1	14.5026	-1	382	1.24125	1.75608	1193977	1194680	14.5026	271	1193852	1194822	35.4792	369	Promoter (<=1kb)	6	1189806	1193837	4032	2	ETH2_0623400	ETH2_0623400_mRNA1	-16
ETH2_1589700	phosphatidylinositol-4-phosphate 5-kinase, putative	Phosphatidylinositol-4-phosphate 5-kinase, core;Phosphatidylinositol-4-phosphate 5-kinase	Phosphatidylinositol-4-phosphate 5-kinase, core	Phosphatidylinositol-4-phosphate 5-kinase, core	N/A	HG994975.1	5786456	5787533	1078	*	.	1000	.	-1	30.153	-1	812	2.06728	2.47887	5786590	5787505	30.153	613	5786455	5787533	41.8787	877	Promoter (<=1kb)	15	5787586	5798408	10823	1	ETH2_1589700	ETH2_1589700_mRNA1	-53
ETH2_0840600	phosphatidylinositol-4-phosphate 5-kinase, putative	EF-hand domain;Phosphatidylinositol-4-phosphate 5-kinase, core;EF-hand domain pair;EF-Hand 1, calcium-binding site;Phosphatidylinositol-4-phosphate 5-kinase	Phosphatidylinositol-4-phosphate 5-kinase, core	Phosphatidylinositol-4-phosphate 5-kinase, core	N/A	HG994968.1	2597082	2598200	1119	*	.	809	.	-1	14.7263	-1	520	1.44413	1.94895	2597134	2598188	14.7263	524	2597081	2598200	43.0456	464	Promoter (<=1kb)	8	2588878	2596581	7704	2	ETH2_0840600	ETH2_0840600_mRNA1	-501
ETH2_1153000	phosphatidylinositol-4-phosphate 5-kinase, putative	MORN motif	MORN motif	MORN motif	N/A	HG994971.1	3503840	3504640	801	*	.	321	.	-1	12.9728	-1	203	0.1843	0.77495	3503965	3504300	12.9728	87	3503839	3504640	18.314	194	Promoter (<=1kb)	11	3505152	3506246	1095	1	ETH2_1153000	ETH2_1153000_mRNA1	-512
ETH2_1407300	Phosphatidylinositol transfer-like protein II, related	CRAL-TRIO lipid binding domain;CRAL/TRIO, N-terminal domain superfamily;GOLD domain superfamily;CRAL-TRIO lipid binding domain superfamily	CRAL-TRIO lipid binding domain	CRAL-TRIO lipid binding domain	N/A	HG994974.1	652580	653545	966	*	.	962	.	-1	36.4175	-1	382	1.87327	2.31883	652634	653516	36.4175	397	652579	653545	39.1625	312	Promoter (<=1kb)	14	649003	652342	3340	2	ETH2_1407300	ETH2_1407300_mRNA1	-238
ETH2_1114400	phosphatidylinositol transfer protein beta isoform, putative	Oxysterol-binding protein;Phosphatidylinositol transfer protein;Pleckstrin homology domain;Oxysterol-binding protein superfamily	Pleckstrin homology domain;Oxysterol-binding protein;Phosphatidylinositol transfer protein	Pleckstrin homology domain	N/A	HG994971.1	1079807	1080660	854	*	.	555	.	-1	15.0535	-1	251	0.751098	1.33757	1079806	1080475	15.0535	333	1079812	1080660	25.7379	164	Promoter (<=1kb)	11	1080659	1091161	10503	1	ETH2_1114400	ETH2_1114400_mRNA1	0
ETH2_1253300	phosphatidylinositol N-acetylglucosaminyltransferase subunit, putative	Phosphatidylinositol N-acetylglucosaminyltransferase subunit C	Phosphatidylinositol N-acetylglucosaminyltransferase subunit C	N/A	N/A	HG994972.1	3356031	3356566	536	*	.	137	.	-1	8.99941	-1	319	0	0.331509	3356184	3356565	8.99941	330	3356030	3356566	12.3187	155	Promoter (<=1kb)	12	3357352	3361354	4003	1	ETH2_1253300	ETH2_1253300_mRNA1	-786
ETH2_1542700	phosphate carrier protein, putative	Mitochondrial substrate/solute carrier;Mitochondrial carrier domain superfamily;Mitochondrial phosphate carrier protein Pic2/Mir1-like	Mitochondrial substrate/solute carrier	N/A	N/A	HG994975.1	2873670	2874068	399	*	.	137	.	-1	4.79904	-1	41	0	0.331509	2873702	2874068	11.677	36	2873669	2873898	4.79904	13	Promoter (<=1kb)	15	2874137	2876826	2690	1	ETH2_1542700	ETH2_1542700_mRNA1	-69
ETH2_1263000	phosphatase, putative	Dual specificity phosphatase, catalytic domain;Tyrosine specific protein phosphatases domain;Protein-tyrosine phosphatase, catalytic;Protein-tyrosine phosphatase-like	Dual specificity phosphatase, catalytic domain	Protein-tyrosine phosphatase, catalytic	N/A	HG994972.1	3931722	3933037	1316	*	.	500	.	-1	12.2975	-1	914	0.59119	1.20569	3932077	3932833	12.2975	602	3931721	3933037	24.7785	871	Promoter (1-2kb)	12	3934167	3935378	1212	1	ETH2_1263000	ETH2_1263000_mRNA1	-1130
ETH2_1130900	PhIL1, related	N/A	N/A	N/A	N/A	HG994971.1	2336105	2337051	947	*	.	225	.	-1	13.1322	-1	693	0.006526	0.542758	2336150	2337051	16.3573	647	2336104	2336934	13.1322	693	Promoter (<=1kb)	11	2335162	2335698	537	2	ETH2_1130900	ETH2_1130900_mRNA1	-407
ETH2_0821900	Phe transfer RNA (gaa)	N/A	N/A	N/A	N/A	HG994968.1	1640252	1641518	1267	*	.	295	.	-1	11.5112	-1	791	0.133269	0.711726	1640251	1641069	11.5112	448	1640282	1641518	17.2575	1103	Promoter (1-2kb)	8	1638543	1638616	74	2	ETH2_0821900	ETH2_0821900_tRNA1	-1636
ETH2_0529100	Phe transfer RNA (gaa)	N/A	N/A	N/A	N/A	HG994965.1	2136937	2137871	935	*	.	137	.	-1	4.64378	-1	498	0	0.331509	2137252	2137466	4.64378	153	2136936	2137871	28.3202	528	Promoter (<=1kb)	5	2138854	2138927	74	1	ETH2_0529100	ETH2_0529100_tRNA1	-983
ETH2_0910800	PHD-finger domain-containing protein, putative	ELM2 domain;Zinc finger, PHD-type;Zinc finger, FYVE/PHD-type;Zinc finger, PHD-type, conserved site;Zinc finger, PHD-finger;Extended EGL-27 and MTA1 homology domain	Zinc finger, PHD-finger;Extended EGL-27 and MTA1 homology domain	Zinc finger, PHD-type	N/A	HG994969.1	851270	852219	950	*	.	356	.	-1	8.55009	-1	317	0.250731	0.857895	851384	851940	8.55009	203	851269	852219	27.4254	317	Promoter (<=1kb)	9	852445	854475	2031	1	ETH2_0910800	ETH2_0910800_mRNA1	-226
ETH2_1537400	PHAX RNA-binding domain containing protein, putative	Phosphorylated adapter RNA export protein, RNA-binding domain;Phosphorylated adapter RNA export protein	Phosphorylated adapter RNA export protein, RNA-binding domain	N/A	N/A	HG994975.1	2586028	2586943	916	*	.	959	.	-1	20.3691	-1	544	1.85448	2.31035	2586191	2586840	20.3691	470	2586027	2586943	42.3568	454	Promoter (<=1kb)	15	2586645	2587875	1231	1	ETH2_1537400	ETH2_1537400_mRNA1	0
ETH2_1547700	peroxisomal membrane protein, putative	Mitochondrial substrate/solute carrier;Mitochondrial carrier domain superfamily	Mitochondrial substrate/solute carrier	N/A	N/A	HG994975.1	3168782	3169489	708	*	.	283	.	-1	7.4434	-1	522	0.116338	0.683796	3169067	3169397	7.4434	243	3168781	3169489	24.6262	515	Promoter (<=1kb)	15	3166406	3168720	2315	2	ETH2_1547700	ETH2_1547700_mRNA1	-62
ETH2_1222200	Peroxisomal membrane protein (Pex16), putative	Peroxisome membrane protein, Pex16	Peroxisome membrane protein, Pex16	N/A	N/A	HG994972.1	1605292	1606446	1155	*	.	238	.	-1	6.45024	-1	599	0.028345	0.574767	1605493	1606192	6.45024	396	1605291	1606446	27.2581	601	Promoter (<=1kb)	12	1605995	1609847	3853	1	ETH2_1222200	ETH2_1222200_mRNA1	0
ETH2_1054400	peroxidoxin 2, putative	Alkyl hydroperoxide reductase subunit C/ Thiol specific antioxidant;Thioredoxin domain;Peroxiredoxin, C-terminal;Peroxiredoxin, AhpC-type;Thioredoxin-like superfamily	Alkyl hydroperoxide reductase subunit C/ Thiol specific antioxidant;Peroxiredoxin, C-terminal	N/A	N/A	HG994970.1	3289856	3290618	763	*	.	137	.	-1	4.78212	-1	352	0	0.331509	3289855	3290265	4.78212	104	3289877	3290618	10.6292	579	Promoter (<=1kb)	10	3288515	3289963	1449	2	ETH2_1054400	ETH2_1054400_mRNA1	0
ETH2_0305900	peptidyl-prolyl cis-trans isomerase H, putative	Cyclophilin-type peptidyl-prolyl cis-trans isomerase domain;Cyclophilin-type peptidyl-prolyl cis-trans isomerase;Cyclophilin-like domain superfamily	Cyclophilin-type peptidyl-prolyl cis-trans isomerase domain	N/A	N/A	HG994963.1	765544	766834	1291	*	.	714	.	-1	12.9504	-1	556	1.19724	1.72119	765762	766558	12.9504	355	765543	766834	48.6501	538	Promoter (<=1kb)	3	764281	765602	1322	2	ETH2_0305900	ETH2_0305900_mRNA1	0
ETH2_0921800	Peptidyl-prolyl cis-trans isomerase , related	Cyclophilin-type peptidyl-prolyl cis-trans isomerase domain;Cyclophilin-like domain superfamily;Cyclophilin-type peptidyl-prolyl cis-trans isomerase, cyclophilin A-like	Cyclophilin-type peptidyl-prolyl cis-trans isomerase domain	N/A	N/A	HG994969.1	1478476	1478965	490	*	.	137	.	-1	8.761	-1	106	0	0.331509	1478475	1478835	9.16356	153	1478475	1478965	8.761	60	Promoter (<=1kb)	9	1470280	1478190	7911	2	ETH2_0921800	ETH2_0921800_mRNA1	-286
ETH2_1320400	peptide chain release factor 1, putative	Peptide chain release factor class I;Peptide chain release factor	Peptide chain release factor class I;Peptide chain release factor	Peptide chain release factor	N/A	HG994973.1	1461912	1462571	660	*	.	477	.	-1	12.1474	-1	374	0.541931	1.1503	1462007	1462508	12.1474	189	1461911	1462571	23.9514	463	Promoter (<=1kb)	13	1459304	1462061	2758	2	ETH2_1320400	ETH2_1320400_mRNA1	0
ETH2_1243500	peptidase, putative	PPPDE peptidase domain	PPPDE peptidase domain	PPPDE peptidase domain	N/A	HG994972.1	2663750	2664883	1134	*	.	675	.	-1	21.3582	-1	512	1.05827	1.62714	2663885	2664791	21.3582	376	2663749	2664883	28.7591	512	Promoter (<=1kb)	12	2660597	2663865	3269	2	ETH2_1243500	ETH2_1243500_mRNA1	0
ETH2_1374200	peptidase family M48 domain-containing protein, putative	Peptidase M48;CAAX prenyl protease 1;CAAX prenyl protease 1, N-terminal	Peptidase M48;CAAX prenyl protease 1, N-terminal	N/A	N/A	HG994973.1	4405486	4406871	1386	*	.	373	.	-1	11.0397	-1	897	0.293754	0.900289	4405908	4406713	11.0397	476	4405485	4406871	20.5239	895	Distal Intergenic	13	4399649	4402203	2555	2	ETH2_1374200	ETH2_1374200_mRNA1	-3283
ETH2_1374200	peptidase family M48 domain-containing protein, putative	Peptidase M48;CAAX prenyl protease 1;CAAX prenyl protease 1, N-terminal	Peptidase M48;CAAX prenyl protease 1, N-terminal	N/A	N/A	HG994973.1	4402028	4402691	664	*	.	321	.	-1	9.96977	-1	363	0.1836	0.77326	4402185	4402520	9.96977	206	4402027	4402691	18.3512	363	Promoter (<=1kb)	13	4399649	4402203	2555	2	ETH2_1374200	ETH2_1374200_mRNA1	0
ETH2_1374200	peptidase family M48 domain-containing protein, putative	Peptidase M48;CAAX prenyl protease 1;CAAX prenyl protease 1, N-terminal	Peptidase M48;CAAX prenyl protease 1, N-terminal	N/A	N/A	HG994973.1	4554837	4564406	9570	*	.	217	.	-1	5.91939	-1	8577	2.3e-05	0.524561	4555215	4563629	5.91939	630	4554836	4564406	74.1338	9518	Distal Intergenic	13	4399649	4402203	2555	2	ETH2_1374200	ETH2_1374200_mRNA1	-152634
ETH2_1529300	Peptidase family M28, putative	Peptidase M28	Peptidase M28	N/A	N/A	HG994975.1	1664137	1664989	853	*	.	137	.	-1	5.85149	-1	565	0	0.331509	1664359	1664989	5.85149	244	1664136	1664989	20.7399	663	Promoter (<=1kb)	15	1656719	1664177	7459	2	ETH2_1529300	ETH2_1529300_mRNA1	0
ETH2_1409400	PBS lyase HEAT-like repeat domain-containing protein, putative	PBS lyase HEAT-like repeat;Armadillo-type fold	PBS lyase HEAT-like repeat	PBS lyase HEAT-like repeat	N/A	HG994974.1	756548	757221	674	*	.	137	.	-1	8.60564	-1	269	0	0.331509	756562	756980	8.60564	259	756547	757221	11.6566	265	Promoter (<=1kb)	14	757300	760239	2940	1	ETH2_1409400	ETH2_1409400_mRNA1	-79
ETH2_1003400	Patched family domain containing protein, putative	Sterol-sensing domain;Protein patched/dispatched	Protein patched/dispatched	N/A	N/A	HG994970.1	322626	323423	798	*	.	327	.	-1	8.27267	-1	424	0.195718	0.789522	322809	323388	8.27267	294	322625	323423	23.1789	370	Promoter (<=1kb)	10	324124	329638	5515	1	ETH2_1003400	ETH2_1003400_mRNA1	-701
ETH2_0645500	patatin-like phospholipase domain-containing protein, putative	Patatin-like phospholipase domain;Acyl transferase/acyl hydrolase/lysophospholipase	Patatin-like phospholipase domain	N/A	N/A	HG994966.1	2358353	2359147	795	*	.	640	.	-1	16.982	-1	363	0.967501	1.54129	2358438	2359000	16.982	357	2358352	2359147	28.0096	284	Promoter (<=1kb)	6	2358897	2365277	6381	1	ETH2_0645500	ETH2_0645500_mRNA1	0
ETH2_1119400	PAP2 superfamily, putative	Phosphatidic acid phosphatase type 2/haloperoxidase;Phosphatidic acid phosphatase type 2/haloperoxidase superfamily;Phospholipid phosphatase	Phosphatidic acid phosphatase type 2/haloperoxidase	Phosphatidic acid phosphatase type 2/haloperoxidase	N/A	HG994971.1	1379372	1380968	1597	*	.	1000	.	-1	33.3779	-1	680	2.66511	3.0881	1379586	1380925	33.3779	497	1379371	1380968	51.3775	649	Promoter (<=1kb)	11	1378887	1379873	987	2	ETH2_1119400	ETH2_1119400_mRNA1	0
ETH2_1119300	PAP2 superfamily, putative	Phosphatidic acid phosphatase type 2/haloperoxidase;Phosphatidic acid phosphatase type 2/haloperoxidase superfamily;Phospholipid phosphatase	Phosphatidic acid phosphatase type 2/haloperoxidase	Phosphatidic acid phosphatase type 2/haloperoxidase	N/A	HG994971.1	1377211	1377956	746	*	.	259	.	-1	7.07129	-1	398	0.071173	0.624112	1377493	1377839	7.07129	115	1377210	1377956	26.8831	399	Promoter (<=1kb)	11	1376192	1377232	1041	2	ETH2_1119300	ETH2_1119300_mRNA1	0
ETH2_1003300	PAP/25A associated domain-containing protein , related	PAP/25A-associated;Nucleotidyltransferase superfamily	PAP/25A-associated	N/A	N/A	HG994970.1	316058	317130	1073	*	.	646	.	-1	22.5069	-1	487	0.980516	1.55748	316206	317125	22.5069	265	316057	317130	28.0784	560	Promoter (<=1kb)	10	317214	321658	4445	1	ETH2_1003300	ETH2_1003300_mRNA1	-84
ETH2_1592900	pantothenate kinase, putative	Type II pantothenate kinase;ATPase, nucleotide binding domain	Type II pantothenate kinase	N/A	N/A	HG994975.1	6009788	6010754	967	*	.	1000	.	-1	25.2047	-1	495	2.51763	2.92556	6009821	6010620	25.2047	470	6009787	6010754	55.5463	487	Promoter (<=1kb)	15	6010740	6016259	5520	1	ETH2_1592900	ETH2_1592900_mRNA1	0
ETH2_1107900	pantoate--beta-alanine ligase, putative	Pantoate-beta-alanine ligase;Cytidyltransferase-like domain;Acyl-CoA N-acyltransferase	Pantoate-beta-alanine ligase	N/A	N/A	HG994971.1	710633	711419	787	*	.	137	.	-1	5.0422	-1	564	0	0.331509	710934	711208	5.0422	267	710632	711419	12.4156	560	Promoter (<=1kb)	11	707170	710592	3423	2	ETH2_1107900	ETH2_1107900_mRNA1	-41
ETH2_0800200	oxysterol-binding protein, putative	Oxysterol-binding protein;Pleckstrin homology domain;Oxysterol-binding protein superfamily	Pleckstrin homology domain;Oxysterol-binding protein	Pleckstrin homology domain	N/A	HG994968.1	354179	355073	895	*	.	137	.	-1	4.15244	-1	455	0	0.331509	354178	354534	4.15244	354	354311	355073	10.6461	423	Promoter (<=1kb)	8	355240	363989	8750	1	ETH2_0800200	ETH2_0800200_mRNA1	-167
ETH2_1542900	Outer membrane protein (OmpH-like), putative	N/A	N/A	N/A	N/A	HG994975.1	2887228	2888239	1012	*	.	1000	.	-1	28.8804	-1	430	2.7098	3.13241	2887260	2888059	28.8804	397	2887227	2888239	57.9081	430	Promoter (<=1kb)	15	2881798	2887152	5355	2	ETH2_1542900	ETH2_1542900_mRNA1	-76
ETH2_1328600	OTU-like cysteine protease domain-containing protein, putative	OTU domain;Papain-like cysteine peptidase superfamily	OTU domain	N/A	N/A	HG994973.1	1871135	1872025	891	*	.	924	.	-1	18.8203	-1	396	1.74238	2.22539	1871270	1871765	18.8203	257	1871134	1872025	41.4259	399	Promoter (<=1kb)	13	1869597	1870703	1107	2	ETH2_1328600	ETH2_1328600_mRNA1	-432
ETH2_0305000	OTU-like cysteine protease domain-containing protein, putative	OTU domain;Papain-like cysteine peptidase superfamily	OTU domain	N/A	N/A	HG994963.1	721688	722566	879	*	.	774	.	-1	14.3569	-1	499	1.34247	1.86531	721899	722564	14.3569	232	721687	722566	40.2306	554	Promoter (<=1kb)	3	718964	721747	2784	2	ETH2_0305000	ETH2_0305000_mRNA1	0
ETH2_1343200	OTU-like cysteine protease domain-containing protein, putative	OTU domain;Papain-like cysteine peptidase superfamily	OTU domain	N/A	N/A	HG994973.1	2754004	2754804	801	*	.	233	.	-1	12.6134	-1	261	0.016743	0.561254	2754104	2754647	12.6134	226	2754003	2754804	13.1683	195	Promoter (<=1kb)	13	2755111	2758770	3660	1	ETH2_1343200	ETH2_1343200_mRNA1	-307
ETH2_1014300	OTU-like cysteine protease domain-containing protein, putative	OTU domain;Papain-like cysteine peptidase superfamily	OTU domain	N/A	N/A	HG994970.1	1068790	1069559	770	*	.	248	.	-1	7.06993	-1	499	0.048915	0.598753	1068807	1069424	7.06993	566	1068789	1069559	32.6015	414	Promoter (<=1kb)	10	1066277	1068800	2524	2	ETH2_1014300	ETH2_1014300_mRNA1	0
ETH2_1584000	Os06g0273800 protein, related	Peptidase S26B;Peptidase S24/S26A/S26B/S26C;Peptidase S26;Peptidase S26A, signal peptidase I, conserved site;Signal peptidase Sec11;LexA/Signal peptidase-like superfamily	Peptidase S24/S26A/S26B/S26C	N/A	N/A	HG994975.1	5459391	5460109	719	*	.	137	.	-1	4.21876	-1	374	0	0.331509	5459454	5460011	4.21876	355	5459390	5460109	14.946	330	Promoter (<=1kb)	15	5460317	5462070	1754	1	ETH2_1584000	ETH2_1584000_mRNA1	-208
ETH2_1055300	orotidine-monophosphate-decarboxylase, putative	Orotidine 5'-phosphate decarboxylase domain;Ribulose-phosphate binding barrel;Orotidine 5'-phosphate decarboxylase, type 2	Orotidine 5'-phosphate decarboxylase domain	Orotidine 5'-phosphate decarboxylase domain	N/A	HG994970.1	3407630	3408704	1075	*	.	414	.	-1	9.143	-1	619	0.372552	0.997868	3407629	3408704	9.143	758	3407762	3408612	35.6175	348	Promoter (<=1kb)	10	3406285	3408167	1883	2	ETH2_1055300	ETH2_1055300_mRNA1	0
ETH2_0808100	ornithine aminotransferase, putative	Aminotransferase class-III;Ornithine aminotransferase;Pyridoxal phosphate-dependent transferase	Aminotransferase class-III	N/A	N/A	HG994968.1	853344	854391	1048	*	.	254	.	-1	6.91336	-1	828	0.065677	0.613637	853741	854390	6.91336	516	853343	854391	24.9274	742	Promoter (<=1kb)	8	851373	853525	2153	2	ETH2_0808100	ETH2_0808100_mRNA1	0
ETH2_1545100	Optic atrophy 3 protein (OPA3), putative	Optic atrophy 3-like	Optic atrophy 3-like	N/A	N/A	HG994975.1	3017424	3018098	675	*	.	558	.	-1	12.2012	-1	235	0.753102	1.34401	3017484	3017895	12.2012	140	3017423	3018098	27.89	269	Promoter (<=1kb)	15	3015477	3017156	1680	2	ETH2_1545100	ETH2_1545100_mRNA1	-268
ETH2_1213600	oligoribonuclease, putative	Ribonuclease H-like superfamily;Exonuclease, RNase T/DNA polymerase III;Oligoribonuclease	Exonuclease, RNase T/DNA polymerase III	Exonuclease, RNase T/DNA polymerase III	N/A	HG994972.1	1059309	1060697	1389	*	.	137	.	-1	6.77241	-1	751	0	0.331509	1059621	1060060	6.77241	335	1059308	1060697	17.9172	854	Promoter (<=1kb)	12	1058543	1059088	546	2	ETH2_1213600	ETH2_1213600_mRNA1	-221
ETH2_1258500	Nucleotidyltransferase family protein, related	Nucleotidyltransferase superfamily	N/A	N/A	N/A	HG994972.1	3687963	3688592	630	*	.	137	.	-1	8.71076	-1	285	0	0.331509	3687962	3688517	8.71076	129	3688317	3688592	10.453	87	Promoter (<=1kb)	12	3688016	3696057	8042	1	ETH2_1258500	ETH2_1258500_mRNA1	0
ETH2_0625300	nucleosome assembly domain-containing protein, putative	Nucleosome assembly protein (NAP);NAP-like superfamily	Nucleosome assembly protein (NAP)	N/A	N/A	HG994966.1	1290246	1291265	1020	*	.	770	.	-1	17.6054	-1	384	1.33843	1.85543	1290306	1291235	17.6054	345	1290245	1291265	33.7083	363	Promoter (<=1kb)	6	1291250	1292973	1724	1	ETH2_0625300	ETH2_0625300_mRNA1	0
ETH2_1568000	Nucleoside transporter, putative	Equilibrative nucleoside transporter;MFS transporter superfamily	Equilibrative nucleoside transporter	N/A	N/A	HG994975.1	4542113	4543563	1451	*	.	1000	.	-1	20.2938	-1	751	2.12481	2.53038	4542311	4543374	20.2938	622	4542112	4543563	51.7282	682	Promoter (<=1kb)	15	4540905	4542308	1404	2	ETH2_1568000	ETH2_1568000_mRNA1	0
ETH2_1565500	nucleoredoxin, putative	Thioredoxin-like fold;Thioredoxin domain;Thioredoxin-like superfamily	Thioredoxin-like fold	N/A	N/A	HG994975.1	4435453	4436079	627	*	.	459	.	-1	12.7793	-1	271	0.49986	1.1072	4435452	4436040	12.7793	196	4435482	4436079	22.9459	317	Promoter (<=1kb)	15	4431561	4435416	3856	2	ETH2_1565500	ETH2_1565500_mRNA1	-37
ETH2_1338700	nucleoporin FG repeat-containing protein, putative	N/A	N/A	N/A	N/A	HG994973.1	2513969	2514576	608	*	.	137	.	-1	8.32651	-1	373	0	0.331509	2514076	2514576	8.32651	288	2513968	2514523	14.9162	350	Promoter (<=1kb)	13	2514772	2527711	12940	1	ETH2_1338700	ETH2_1338700_mRNA1	-196
ETH2_0314000	Nucleoporin FG repeat region containing protein, putative	Nucleoporin FG repeat;Nucleoporin NSP1/NUP62	Nucleoporin FG repeat	N/A	N/A	HG994963.1	1279809	1280764	956	*	.	137	.	-1	4.87994	-1	624	0	0.331509	1280178	1280477	4.87994	261	1279808	1280764	17.6038	618	Promoter (<=1kb)	3	1276281	1279803	3523	2	ETH2_0314000	ETH2_0314000_mRNA1	-6
ETH2_0610500	Nucleolar RNA-binding protein, Nop10p family, putative	H/ACA ribonucleoprotein complex, subunit Nop10;H/ACA ribonucleoprotein complex, subunit Nop10 superfamily	H/ACA ribonucleoprotein complex, subunit Nop10	N/A	N/A	HG994966.1	523549	524263	715	*	.	1000	.	-1	22.2106	-1	302	2.46084	2.86912	523676	524077	22.2106	188	523548	524263	66.5345	289	Promoter (<=1kb)	6	523392	523695	304	2	ETH2_0610500	ETH2_0610500_mRNA1	0
ETH2_0907400	Nucleolar protein,Nop52 domain containing protein, putative	Nucleolar, Nop52	Nucleolar, Nop52	N/A	N/A	HG994969.1	640476	641697	1222	*	.	949	.	-1	24.6213	-1	579	1.83204	2.28666	640556	641589	24.6213	478	640475	641697	38.9028	599	Promoter (<=1kb)	9	636957	640647	3691	2	ETH2_0907400	ETH2_0907400_mRNA1	0
ETH2_0604600	nucleolar protein NOP5, putative	Nop domain;NOP5, N-terminal;NOSIC;Nop domain superfamily;Nucleolar protein Nop56/Nop58	Nop domain;NOP5, N-terminal	NOSIC	N/A	HG994966.1	369779	370272	494	*	.	137	.	-1	9.16356	-1	298	0	0.331509	369921	370172	9.16356	240	369778	370272	12.9966	214	Promoter (<=1kb)	6	370515	373667	3153	1	ETH2_0604600	ETH2_0604600_mRNA1	-243
ETH2_1558800	nucleolar protein 5A, putative	Nop domain;NOP5, N-terminal;NOSIC;Nop domain superfamily;Nucleolar protein Nop56/Nop58	Nop domain;NOP5, N-terminal	NOSIC	N/A	HG994975.1	3811654	3812766	1113	*	.	1000	.	-1	30.2322	-1	616	2.69492	3.11327	3811829	3812730	30.2322	432	3811653	3812766	54.67	624	Promoter (<=1kb)	15	3812626	3815658	3033	1	ETH2_1558800	ETH2_1558800_mRNA1	0
ETH2_0911600	nucleolar protein 12, putative	Nucleolar protein 12	Nucleolar protein 12	N/A	N/A	HG994969.1	897218	898423	1206	*	.	1000	.	-1	19.3498	-1	567	2.01232	2.44661	897402	898236	19.3498	335	897217	898423	50.1836	615	Promoter (<=1kb)	9	896161	897666	1506	2	ETH2_0911600	ETH2_0911600_mRNA1	0
ETH2_1046900	nucleolar phosphoprotein p130, putative	Srp40, C-terminal	Srp40, C-terminal	N/A	N/A	HG994970.1	2911603	2912864	1262	*	.	1000	.	-1	41.2536	-1	665	3.58184	3.9218	2911670	2912744	41.2536	539	2911602	2912864	77.2053	724	Promoter (<=1kb)	10	2910486	2911904	1419	2	ETH2_1046900	ETH2_1046900_mRNA1	0
ETH2_0509300	nucleolar phosphoprotein nucleolin, putative	RNA recognition motif domain;RNA-binding domain superfamily	RNA recognition motif domain	RNA recognition motif domain	N/A	HG994965.1	824547	825706	1160	*	.	486	.	-1	10.4945	-1	499	0.569989	1.17274	824665	825510	10.4945	304	824546	825706	28.0864	575	Promoter (<=1kb)	5	821269	824763	3495	2	ETH2_0509300	ETH2_0509300_mRNA1	0
ETH2_1460300	nucleolar GTP-binding protein, putative	GTP binding domain;Nucleolar GTP-binding protein 1, Rossman-fold domain;NOG, C-terminal;Nucleolar GTP-binding protein 1;P-loop containing nucleoside triphosphate hydrolase;OBG-type guanine nucleotide-binding (G) domain;NOG1, N-terminal helical domain	Nucleolar GTP-binding protein 1, Rossman-fold domain;NOG, C-terminal;NOG1, N-terminal helical domain	N/A	N/A	HG994974.1	4047525	4048603	1079	*	.	1000	.	-1	29.7377	-1	499	2.14443	2.54002	4047604	4048558	29.7377	420	4047524	4048603	43.0382	499	Promoter (<=1kb)	14	4041661	4047745	6085	2	ETH2_1460300	ETH2_1460300_mRNA1	0
ETH2_1437700	nucleolar GTP-binding protein NOG2, putative	GTP binding domain;Nucleolar GTP-binding protein 2, N-terminal domain;Nucleolar GTP-binding protein 2;P-loop containing nucleoside triphosphate hydrolase;Circularly permuted (CP)-type guanine nucleotide-binding (G) domain	GTP binding domain;Nucleolar GTP-binding protein 2, N-terminal domain	N/A	N/A	HG994974.1	2742390	2743162	773	*	.	259	.	-1	17.3637	-1	403	0.073104	0.624776	2742590	2742979	17.4317	183	2742389	2743162	17.3637	423	Promoter (<=1kb)	14	2738503	2742444	3942	2	ETH2_1437700	ETH2_1437700_mRNA1	0
ETH2_1147000	nucleolar essential protein 1, putative	Ribosomal biogenesis, methyltransferase, EMG1/NEP1;Alpha/beta knot methyltransferases	Ribosomal biogenesis, methyltransferase, EMG1/NEP1	N/A	N/A	HG994971.1	3134435	3135805	1371	*	.	1000	.	-1	23.0569	-1	726	2.54258	2.93938	3134753	3135581	23.0569	489	3134434	3135805	69.4327	645	Promoter (<=1kb)	11	3135553	3137613	2061	1	ETH2_1147000	ETH2_1147000_mRNA1	0
ETH2_1262600	Nucleolar complex-associated protein, putative	Nucleolar complex-associated protein 3, N-terminal;Nucleolar complex-associated protein 3	Nucleolar complex-associated protein 3, N-terminal	N/A	N/A	HG994972.1	3912965	3913751	787	*	.	137	.	-1	9.04371	-1	439	0	0.331509	3913029	3913584	9.04371	323	3912964	3913751	14.0319	490	Promoter (<=1kb)	12	3913591	3917933	4343	1	ETH2_1262600	ETH2_1262600_mRNA1	0
ETH2_1583700	nuclear movement domain-containing protein, putative	CS domain;HSP20-like chaperone;NudC N-terminal domain;NudC family	CS domain;NudC N-terminal domain	N/A	N/A	HG994975.1	5447228	5447743	516	*	.	137	.	-1	7.04592	-1	308	0	0.331509	5447357	5447718	7.04592	165	5447227	5447743	14.897	322	Promoter (<=1kb)	15	5445300	5447204	1905	2	ETH2_1583700	ETH2_1583700_mRNA1	-24
ETH2_1212200	nuclear cap-binding protein, putative	RNA recognition motif domain;Nuclear cap-binding protein subunit 2;NCBP2, RNA recognition motif;RNA-binding domain superfamily	RNA recognition motif domain	RNA recognition motif domain	N/A	HG994972.1	983983	984881	899	*	.	1000	.	-1	25.9051	-1	438	2.12201	2.52794	984115	984876	25.9051	331	983982	984881	43.8374	412	Promoter (<=1kb)	12	984498	985535	1038	1	ETH2_1212200	ETH2_1212200_mRNA1	0
ETH2_1327300	N-terminal domain of CBF1 interacting co-repressor CIR, putative	CBF1-interacting co-repressor CIR, N-terminal domain	CBF1-interacting co-repressor CIR, N-terminal domain	CBF1-interacting co-repressor CIR, N-terminal domain	N/A	HG994973.1	1776321	1777231	911	*	.	325	.	-1	12.2905	-1	491	0.191744	0.78349	1776320	1777015	12.2905	448	1776353	1777231	18.3512	502	Promoter (<=1kb)	13	1777179	1778065	887	1	ETH2_1327300	ETH2_1327300_mRNA1	0
ETH2_0906600	N-terminal acetyltransferase complex subunit NARG1, putative	Tetratricopeptide-like helical domain superfamily;Tetratricopeptide repeat;N-terminal acetyltransferase A, auxiliary subunit	N-terminal acetyltransferase A, auxiliary subunit	Tetratricopeptide repeat	N/A	HG994969.1	583115	583663	549	*	.	137	.	-1	4.10865	-1	345	0	0.331509	583400	583654	4.10865	57	583114	583663	12.9536	347	Promoter (<=1kb)	9	583974	591699	7726	1	ETH2_0906600	ETH2_0906600_mRNA1	-311
ETH2_0705600	Nsp1-like C-terminal region containing protein, putative	Nucleoporin, NSP1-like, C-terminal;Nucleoporin FG repeat	Nucleoporin, NSP1-like, C-terminal;Nucleoporin FG repeat	N/A	N/A	HG994967.1	434400	435366	967	*	.	484	.	-1	13.2748	-1	500	0.561123	1.16562	434516	435120	13.2748	384	434399	435366	23.6966	499	Promoter (<=1kb)	7	435077	437086	2010	1	ETH2_0705600	ETH2_0705600_mRNA1	0
ETH2_1565000	NOT2/NOT3/NOT5 domain-containing protein, putative	CCR4-Not complex component, Not N-terminal domain;NOT2/NOT3/NOT5, C-terminal;CCR4-NOT complex, subunit 3/ 5;Not2/Not3/Not5	CCR4-Not complex component, Not N-terminal domain;NOT2/NOT3/NOT5, C-terminal	N/A	N/A	HG994975.1	4404386	4405222	837	*	.	504	.	-1	11.294	-1	365	0.602733	1.21458	4404454	4405222	11.294	250	4404385	4405194	26.5166	411	Promoter (<=1kb)	15	4405572	4409195	3624	1	ETH2_1565000	ETH2_1565000_mRNA1	-350
ETH2_1414100	Nop53 (60S ribosomal biogenesis), putative	Ribosome biogenesis protein Nop53/GLTSCR2	Ribosome biogenesis protein Nop53/GLTSCR2	N/A	N/A	HG994974.1	1452260	1453172	913	*	.	525	.	-1	10.8463	-1	456	0.656388	1.26585	1452316	1452818	10.8463	397	1452259	1453172	29.6221	458	Promoter (<=1kb)	14	1452861	1456467	3607	1	ETH2_1414100	ETH2_1414100_mRNA1	0
ETH2_0739700	non-transmembrane antigen, putative	Twin-arginine translocation pathway, signal sequence;Poly(ADP-ribose) glycohydrolase	Poly(ADP-ribose) glycohydrolase	N/A	N/A	HG994967.1	3160271	3160855	585	*	.	137	.	-1	6.34435	-1	270	0	0.331509	3160493	3160774	6.34435	255	3160270	3160855	11.6566	63	Promoter (<=1kb)	7	3156102	3159910	3809	2	ETH2_0739700	ETH2_0739700_mRNA1	-361
ETH2_1530500	NOL1/NOP2/sun family, putative	SAM-dependent methyltransferase RsmB/NOP2-type;S-adenosyl-L-methionine-dependent methyltransferase	SAM-dependent methyltransferase RsmB/NOP2-type	N/A	N/A	HG994975.1	1730681	1732115	1435	*	.	1000	.	-1	29.7889	-1	651	2.55607	2.95763	1730803	1732027	29.7889	528	1730680	1732115	51.2579	651	Promoter (<=1kb)	15	1727503	1730752	3250	2	ETH2_1530500	ETH2_1530500_mRNA1	0
ETH2_1407800	NOL1/NOP2/sun family, putative	SAM-dependent methyltransferase RsmB/NOP2-type;RNA (C5-cytosine) methyltransferase;S-adenosyl-L-methionine-dependent methyltransferase	SAM-dependent methyltransferase RsmB/NOP2-type	N/A	N/A	HG994974.1	671526	673253	1728	*	.	1000	.	-1	20.2847	-1	772	2.09119	2.51524	671592	673101	20.2847	945	671525	673253	50.4916	533	Promoter (<=1kb)	14	666300	671459	5160	2	ETH2_1407800	ETH2_1407800_mRNA1	-67
ETH2_0513600	NOL1/NOP2/sun family, putative	SAM-dependent methyltransferase RsmB/NOP2-type;RNA (C5-cytosine) methyltransferase;S-adenosyl-L-methionine-dependent methyltransferase	SAM-dependent methyltransferase RsmB/NOP2-type	N/A	N/A	HG994965.1	1043593	1044566	974	*	.	923	.	-1	16.2747	-1	536	1.74111	2.22324	1043717	1044465	16.2747	406	1043592	1044566	53.8109	542	Promoter (<=1kb)	5	1044461	1046806	2346	1	ETH2_0513600	ETH2_0513600_mRNA1	0
ETH2_0610700	NOL1/NOP2/sun family, putative	SAM-dependent methyltransferase RsmB/NOP2-type;Nop2p;Bacterial Fmu (Sun)/eukaryotic nucleolar NOL1/Nop2p, conserved site;RNA (C5-cytosine) methyltransferase;RNA (C5-cytosine) methyltransferase, NOP2;S-adenosyl-L-methionine-dependent methyltransferase;Ribosomal RNA small subunit methyltransferase F, N-terminal	SAM-dependent methyltransferase RsmB/NOP2-type;Ribosomal RNA small subunit methyltransferase F, N-terminal	N/A	N/A	HG994966.1	530401	531211	811	*	.	277	.	-1	9.44963	-1	302	0.103748	0.667161	530558	531211	9.44963	165	530400	531119	16.4549	282	Promoter (<=1kb)	6	531374	537226	5853	1	ETH2_0610700	ETH2_0610700_mRNA1	-163
ETH2_0645700	NOL1/NOP2/sun family domain-containing protein, putative	SAM-dependent methyltransferase RsmB/NOP2-type;RNA (C5-cytosine) methyltransferase;S-adenosyl-L-methionine-dependent methyltransferase;Ribosomal RNA small subunit methyltransferase F, N-terminal	SAM-dependent methyltransferase RsmB/NOP2-type;Ribosomal RNA small subunit methyltransferase F, N-terminal	N/A	N/A	HG994966.1	2366815	2367635	821	*	.	137	.	-1	4.80224	-1	476	0	0.331509	2366927	2367295	4.80224	362	2366814	2367635	19.5009	478	Promoter (<=1kb)	6	2367474	2369536	2063	1	ETH2_0645700	ETH2_0645700_mRNA1	0
ETH2_0515900	NMD3 protein, putative	Nmd3, N-terminal;Ribosomal export protein Nmd3	Nmd3, N-terminal	N/A	N/A	HG994965.1	1181726	1182410	685	*	.	420	.	-1	15.4449	-1	411	0.386821	1.01243	1181725	1182348	15.4449	331	1181725	1182410	21.5236	491	Promoter (<=1kb)	5	1178594	1181494	2901	2	ETH2_0515900	ETH2_0515900_mRNA1	-232
ETH2_1126900	NLI interacting factor-like phosphatase domain-containing protein, putative	BRCT domain;FCP1 homology domain;HAD-like superfamily;BRCT domain superfamily;CTD phosphatase Fcp1	FCP1 homology domain	FCP1 homology domain	N/A	HG994971.1	2143882	2144834	953	*	.	703	.	-1	18.279	-1	470	1.16278	1.6951	2143887	2144689	18.279	376	2143881	2144834	30.268	559	Promoter (<=1kb)	11	2138740	2143929	5190	2	ETH2_1126900	ETH2_1126900_mRNA1	0
ETH2_0912000	nifU protein, putative	NIF system FeS cluster assembly, NifU, N-terminal;ISC system FeS cluster assembly, IscU scaffold	NIF system FeS cluster assembly, NifU, N-terminal	N/A	N/A	HG994969.1	942125	943130	1006	*	.	757	.	-1	14.2686	-1	508	1.31062	1.82386	942283	942911	14.2686	397	942124	943130	39.2054	461	Promoter (<=1kb)	9	942789	944256	1468	1	ETH2_0912000	ETH2_0912000_mRNA1	0
ETH2_0508400	Neuronal tyrosine-phosphorylated phosphoinositide-3-kinase adapter, putative	N/A	N/A	N/A	N/A	HG994965.1	782970	784415	1446	*	.	634	.	-1	12.1938	-1	791	0.957993	1.52835	783248	784130	12.1938	402	782969	784415	35.0212	901	Promoter (<=1kb)	5	784178	790390	6213	1	ETH2_0508400	ETH2_0508400_mRNA1	0
ETH2_0502600	nascent polypeptide-associated complex alpha chain, putative	Nascent polypeptide-associated complex NAC domain;Nascent polypeptide-associated complex subunit alpha;Nascent polypeptide-associated complex subunit alpha-like, UBA domain	Nascent polypeptide-associated complex NAC domain;Nascent polypeptide-associated complex subunit alpha-like, UBA domain	Nascent polypeptide-associated complex NAC domain	N/A	HG994965.1	447584	448839	1256	*	.	822	.	-1	25.7159	-1	629	1.47551	1.98195	447638	448636	25.7159	716	447583	448839	33.8853	487	Promoter (<=1kb)	5	448384	449416	1033	1	ETH2_0502600	ETH2_0502600_mRNA1	0
ETH2_0517900	NAD-specific glutamate dehydrogenase, putative	Glutamate/phenylalanine/leucine/valine dehydrogenase, C-terminal;Leu/Phe/Val dehydrogenases active site;NAD(P)-binding domain superfamily	Glutamate/phenylalanine/leucine/valine dehydrogenase, C-terminal	Glutamate/phenylalanine/leucine/valine dehydrogenase, C-terminal	N/A	HG994965.1	1306430	1307228	799	*	.	538	.	-1	14.1194	-1	352	0.692403	1.29724	1306585	1306998	14.1194	86	1306429	1307228	25.2756	463	Promoter (<=1kb)	5	1294127	1305999	11873	2	ETH2_0517900	ETH2_0517900_mRNA1	-431
ETH2_0201200	Na+/H+ antiporter, putative	Cation/H+ exchanger;Twin-arginine translocation pathway, signal sequence;Cation/H+ exchanger, CPA1 family	Cation/H+ exchanger	N/A	N/A	HG994962.1	238136	239040	905	*	.	423	.	-1	21.9027	-1	433	0.399868	1.02032	238407	238944	21.9027	315	238135	239040	22.7079	280	Promoter (<=1kb)	2	239067	256329	17263	1	ETH2_0201200	ETH2_0201200_mRNA1	-27
ETH2_0819700	N6-adenosine-methyltransferase 70 kDa subunit, putative	MT-A70-like;S-adenosyl-L-methionine-dependent methyltransferase	MT-A70-like	N/A	N/A	HG994968.1	1530547	1531065	519	*	.	137	.	-1	9.13357	-1	186	0	0.331509	1530594	1530892	9.13357	137	1530546	1531065	14.1743	187	Promoter (<=1kb)	8	1525155	1530293	5139	2	ETH2_0819700	ETH2_0819700_mRNA1	-254
ETH2_1554700	myosin light chain, putative	EF-hand domain pair	N/A	N/A	N/A	HG994975.1	3535743	3536797	1055	*	.	501	.	-1	10.6591	-1	560	0.591792	1.20822	3535742	3536565	10.6591	546	3535804	3536797	27.9214	513	Promoter (<=1kb)	15	3534935	3536167	1233	2	ETH2_1554700	ETH2_1554700_mRNA1	0
ETH2_0700900	myosin light chain TgMLC1, putative	EF-hand domain;EF-hand domain pair	N/A	N/A	N/A	HG994967.1	125276	126491	1216	*	.	782	.	-1	14.6329	-1	690	1.37305	1.88524	125356	126419	14.6329	648	125275	126491	39.9252	651	Promoter (<=1kb)	7	123711	125234	1524	2	ETH2_0700900	ETH2_0700900_mRNA1	-42
ETH2_1563300	Myosin IJ heavy chain, putative	Myosin head, motor domain;P-loop containing nucleoside triphosphate hydrolase	Myosin head, motor domain	Myosin head, motor domain	N/A	HG994975.1	4307699	4308971	1273	*	.	328	.	-1	8.14183	-1	717	0.195726	0.790388	4307988	4308553	8.14183	328	4307698	4308971	28.7659	817	Promoter (<=1kb)	15	4309166	4316953	7788	1	ETH2_1563300	ETH2_1563300_mRNA1	-195
ETH2_1004400	myosin heavy chain, putative	N/A	N/A	N/A	N/A	HG994970.1	379768	380802	1035	*	.	252	.	-1	16.1606	-1	578	0.056629	0.607142	379966	380712	16.1606	458	379767	380802	16.5163	499	Promoter (<=1kb)	10	372526	379331	6806	2	ETH2_1004400	ETH2_1004400_mRNA1	-437
ETH2_1265200	myosin A, putative	Myosin head, motor domain;P-loop containing nucleoside triphosphate hydrolase;Class XIV myosin, motor domain	Myosin head, motor domain	Myosin head, motor domain	N/A	HG994972.1	4077698	4078194	497	*	.	377	.	-1	11.3419	-1	207	0.30118	0.909187	4077763	4078110	11.3419	140	4077697	4078194	20.53	208	Promoter (<=1kb)	12	4078175	4083170	4996	1	ETH2_1265200	ETH2_1265200_mRNA1	0
ETH2_0644000	myosin A, putative	Myosin head, motor domain;P-loop containing nucleoside triphosphate hydrolase;Class XIV myosin, motor domain	Myosin head, motor domain	Myosin head, motor domain	N/A	HG994966.1	2288052	2289013	962	*	.	137	.	-1	6.315	-1	179	0	0.331509	2288051	2288443	6.315	101	2288057	2289013	9.92147	252	Promoter (<=1kb)	6	2283313	2287947	4635	2	ETH2_0644000	ETH2_0644000_mRNA1	-105
ETH2_1264300	myb-like DNA-binding domain-containing protein, putative	SANT/Myb domain;Homeobox-like domain superfamily;Myb domain;Pre-mRNA splicing factor component Cdc5p/Cef1, C-terminal	Pre-mRNA splicing factor component Cdc5p/Cef1, C-terminal	SANT/Myb domain	N/A	HG994972.1	4006981	4007883	903	*	.	1000	.	-1	24.8653	-1	476	2.36688	2.75224	4007012	4007777	24.8653	444	4006980	4007883	50.4809	476	Promoter (<=1kb)	12	4000680	4007016	6337	2	ETH2_1264300	ETH2_1264300_mRNA1	0
ETH2_1583500	myb-like DNA-binding domain-containing protein, putative	SANT/Myb domain;Homeobox-like domain superfamily;SANT domain	N/A	SANT/Myb domain	N/A	HG994975.1	5437944	5438970	1027	*	.	953	.	-1	17.104	-1	402	1.8394	2.29729	5438057	5438755	17.104	288	5437943	5438970	52.1917	402	Promoter (<=1kb)	15	5430547	5437865	7319	2	ETH2_1583500	ETH2_1583500_mRNA1	-79
ETH2_1545300	multisynthetase complex auxiliary component p43, putative	tRNA-binding domain;Glutathione S-transferase, C-terminal;Glutathione S-transferase, C-terminal-like;Nucleic acid-binding, OB-fold;Glutathione S-transferase, C-terminal domain superfamily	Glutathione S-transferase, C-terminal;tRNA-binding domain	N/A	N/A	HG994975.1	3023638	3024331	694	*	.	137	.	-1	4.49597	-1	409	0	0.331509	3023693	3024315	9.54422	353	3023637	3024331	4.49597	409	Promoter (<=1kb)	15	3020331	3023722	3392	2	ETH2_1545300	ETH2_1545300_mRNA1	0
ETH2_15102000	multiprotein bridging factor type 1, putative	Cro/C1-type helix-turn-helix domain;Lambda repressor-like, DNA-binding domain superfamily;Multiprotein bridging factor 1, N-terminal	Cro/C1-type helix-turn-helix domain;Multiprotein bridging factor 1, N-terminal	Cro/C1-type helix-turn-helix domain	N/A	HG994975.1	6522159	6523246	1088	*	.	1000	.	-1	25.5842	-1	465	2.08161	2.49784	6522247	6523219	25.5842	326	6522158	6523246	43.0592	516	Promoter (<=1kb)	15	6521096	6522527	1432	2	ETH2_15102000	ETH2_15102000_mRNA1	0
ETH2_1439000	MSF1-like conserved region domain-containing protein, putative	PRELI/MSF1 domain;Slowmo/Ups family	PRELI/MSF1 domain	N/A	N/A	HG994974.1	2801301	2802385	1085	*	.	608	.	-1	11.8591	-1	481	0.89248	1.46475	2801455	2802332	11.8591	334	2801300	2802385	34.6941	473	Promoter (<=1kb)	14	2802389	2805000	2612	1	ETH2_1439000	ETH2_1439000_mRNA1	-4
ETH2_1329000	MRP protein, putative	Mrp, conserved site;MIP18 family-like;Gamma-butyrobetaine hydroxylase-like, N-terminal;Mrp/NBP35 ATP-binding protein;P-loop containing nucleoside triphosphate hydrolase;Flagellum site-determining protein YlxH/ Fe-S cluster assembling factor NBP35;Fe-S cluster assembly domain superfamily;Iron-sulfur protein NUBPL-like	MIP18 family-like;Gamma-butyrobetaine hydroxylase-like, N-terminal;Flagellum site-determining protein YlxH/ Fe-S cluster assembling factor NBP35	N/A	N/A	HG994973.1	1883885	1884929	1045	*	.	582	.	-1	11.9203	-1	492	0.824049	1.40273	1883922	1884789	11.9203	456	1883884	1884929	31.0345	491	Promoter (<=1kb)	13	1879999	1883896	3898	2	ETH2_1329000	ETH2_1329000_mRNA1	0
ETH2_0919500	mRNA polyadenylation-related protein, related	Zinc finger, CCHC-type;Zinc knuckle CX2CX3GHX4C;E3 ubiquitin-protein ligase RBBP6 family;Zinc finger, CCHC-type superfamily	Zinc knuckle CX2CX3GHX4C	N/A	N/A	HG994969.1	1343059	1343622	564	*	.	137	.	-1	5.62122	-1	363	0	0.331509	1343272	1343589	5.62122	161	1343058	1343622	18.5255	352	Promoter (<=1kb)	9	1339901	1342767	2867	2	ETH2_0919500	ETH2_0919500_mRNA1	-292
ETH2_1011800	mRNA (2'-O-methyladenosine-N(6)-)-methyltransferase, putative	MT-A70-like;S-adenosyl-L-methionine-dependent methyltransferase;N6-adenosine-methyltransferase non-catalytic subunit METTL14-like	MT-A70-like	N/A	N/A	HG994970.1	901985	902583	599	*	.	366	.	-1	11.0827	-1	192	0.274814	0.881784	901984	902583	11.0827	130	901992	902414	19.9385	247	Promoter (<=1kb)	10	902610	906388	3779	1	ETH2_1011800	ETH2_1011800_mRNA1	-27
ETH2_1212700	MORN repeat-containing protein, putative	MORN motif	MORN motif	MORN motif	N/A	HG994972.1	1016124	1017511	1388	*	.	972	.	-1	22.6989	-1	558	1.90137	2.34246	1016349	1017510	22.6989	384	1016123	1017511	41.2851	507	Promoter (<=1kb)	12	1017023	1019784	2762	1	ETH2_1212700	ETH2_1212700_mRNA1	0
ETH2_1119900	MORN repeat-containing protein, putative	MORN motif;AVL9/DENND6 domain;Tripartite DENN domain	MORN motif;AVL9/DENND6 domain	MORN motif	N/A	HG994971.1	1396517	1397835	1319	*	.	947	.	-1	16.8059	-1	581	1.82833	2.28248	1396757	1397539	16.8059	321	1396516	1397835	58.0573	600	Promoter (<=1kb)	11	1398041	1404249	6209	1	ETH2_1119900	ETH2_1119900_mRNA1	-206
ETH2_1003500	MORN repeat, putative	MORN motif	MORN motif	MORN motif	N/A	HG994970.1	336708	338178	1471	*	.	521	.	-1	13.3637	-1	933	0.648125	1.25557	336883	338068	13.3637	596	336707	338178	25.0514	1095	Promoter (<=1kb)	10	330411	337249	6839	2	ETH2_1003500	ETH2_1003500_mRNA1	0
ETH2_1014700	MORN repeat, putative	MORN motif	MORN motif	MORN motif	N/A	HG994970.1	1081750	1082628	879	*	.	624	.	-1	12.2291	-1	415	0.937325	1.50455	1081879	1082384	12.2291	258	1081749	1082628	33.8299	442	Promoter (<=1kb)	10	1078770	1081729	2960	2	ETH2_1014700	ETH2_1014700_mRNA1	-21
ETH2_0952800	Mono-functional DNA-alkylating methyl methanesulfonate N-term/CPSF A subunit region containing protein, putative	Cleavage/polyadenylation specificity factor, A subunit, C-terminal;Cleavage/polyadenylation specificity factor, A subunit, N-terminal	Cleavage/polyadenylation specificity factor, A subunit, C-terminal;Cleavage/polyadenylation specificity factor, A subunit, N-terminal	N/A	N/A	HG994969.1	3279009	3280146	1138	*	.	291	.	-1	8.44562	-1	525	0.126026	0.700969	3279123	3279643	8.44562	349	3279008	3280146	46.2026	586	Distal Intergenic	9	3267273	3276621	9349	2	ETH2_0952800	ETH2_0952800_mRNA1	-2388
ETH2_1582700	mog1 protein, putative	Ran-interacting Mog1 protein;Mog1/PsbP, alpha/beta/alpha sandwich	Ran-interacting Mog1 protein	N/A	N/A	HG994975.1	5383610	5384846	1237	*	.	575	.	-1	12.8011	-1	719	0.805168	1.38578	5383769	5384828	12.8011	568	5383609	5384846	28.0017	710	Promoter (<=1kb)	15	5382751	5383971	1221	2	ETH2_1582700	ETH2_1582700_mRNA1	0
ETH2_1582700	mog1 protein, putative	Ran-interacting Mog1 protein;Mog1/PsbP, alpha/beta/alpha sandwich	Ran-interacting Mog1 protein	N/A	N/A	HG994975.1	5386666	5389555	2890	*	.	277	.	-1	7.95954	-1	1939	0.104082	0.667874	5387047	5389527	7.95954	317	5386665	5389555	37.6255	2187	Distal Intergenic	15	5382751	5383971	1221	2	ETH2_1582700	ETH2_1582700_mRNA1	-2695
ETH2_0709400	Mlo family, putative	EF-hand domain;Mlo-related protein;EF-hand domain pair	Mlo-related protein	N/A	N/A	HG994967.1	630852	632218	1367	*	.	287	.	-1	7.76505	-1	424	0.11998	0.691923	631431	632218	7.76505	12	630851	632218	19.8406	257	Promoter (<=1kb)	7	632362	635451	3090	1	ETH2_0709400	ETH2_0709400_mRNA1	-144
ETH2_1017500	mitotic checkpoint protein bub3, putative	WD40 repeat;EF-hand domain;EF-Hand 1, calcium-binding site;WD40 repeat, conserved site;G-protein beta WD-40 repeat;WD40-repeat-containing domain superfamily	WD40 repeat	WD40 repeat	N/A	HG994970.1	1214832	1215970	1139	*	.	925	.	-1	29.7202	-1	481	1.74778	2.2297	1214966	1215970	29.7202	331	1214831	1215872	36.6573	497	Promoter (<=1kb)	10	1215566	1218645	3080	1	ETH2_1017500	ETH2_1017500_mRNA1	0
ETH2_0809100	mitosis protein, putative	Dim1 family;Thioredoxin-like superfamily	Dim1 family	Dim1 family	N/A	HG994968.1	904853	905946	1094	*	.	1000	.	-1	23.9993	-1	533	2.70249	3.12591	904863	905859	23.9993	445	904852	905946	82.7315	611	Promoter (<=1kb)	8	903633	905074	1442	2	ETH2_0809100	ETH2_0809100_mRNA1	0
ETH2_0514400	mitochondrial-processing peptidase beta subunit, putative	Peptidase M16, zinc-binding site;Peptidase M16, C-terminal;Metalloenzyme, LuxS/M16 peptidase-like;Peptidase M16, N-terminal	Peptidase M16, N-terminal;Peptidase M16, C-terminal	N/A	N/A	HG994965.1	1078570	1079178	609	*	.	137	.	-1	7.96174	-1	206	0	0.331509	1078666	1079088	7.96174	100	1078569	1079178	18.1679	216	Promoter (<=1kb)	5	1074965	1078466	3502	2	ETH2_0514400	ETH2_0514400_mRNA1	-104
ETH2_0308500	mitochondrial-processing peptidase alpha subunit, putative	Peptidase M16, C-terminal;Metalloenzyme, LuxS/M16 peptidase-like;Peptidase M16, N-terminal	Peptidase M16, N-terminal;Peptidase M16, C-terminal	N/A	N/A	HG994963.1	971358	972143	786	*	.	137	.	-1	7.33512	-1	504	0	0.331509	971695	972040	7.33512	101	971357	972143	18.1679	569	Promoter (<=1kb)	3	971730	975900	4171	1	ETH2_0308500	ETH2_0308500_mRNA1	0
ETH2_1578400	Mitochondrial ribosomal protein L27, putative	Ribosomal protein L27/L41, mitochondrial	Ribosomal protein L27/L41, mitochondrial	N/A	N/A	HG994975.1	5165029	5165645	617	*	.	362	.	-1	9.50938	-1	248	0.26931	0.873133	5165153	5165565	9.50938	153	5165028	5165645	21.306	218	Promoter (<=1kb)	15	5165551	5167116	1566	1	ETH2_1578400	ETH2_1578400_mRNA1	0
ETH2_1226600	mitochondrial pyruvate carrier 1, putative	Mitochondrial pyruvate carrier	Mitochondrial pyruvate carrier	N/A	N/A	HG994972.1	1869304	1870242	939	*	.	137	.	-1	4.25731	-1	261	0	0.331509	1869447	1869807	4.25731	107	1869303	1870242	31.9827	271	Promoter (<=1kb)	12	1868787	1869113	327	2	ETH2_1226600	ETH2_1226600_mRNA1	-191
ETH2_0947000	mitochondrial import inner membrane translocase TIM44, putative	Tim44-like domain;NTF2-like domain superfamily;Tim44-like	Tim44-like domain	Tim44-like domain	N/A	HG994969.1	2948987	2949746	760	*	.	695	.	-1	12.8044	-1	347	1.14103	1.67492	2949052	2949677	12.8044	260	2948986	2949746	40.969	368	Promoter (<=1kb)	9	2949813	2952650	2838	1	ETH2_0947000	ETH2_0947000_mRNA1	-67
ETH2_1407000	mitochondrial import inner membrane translocase subunit Tim17 domain-contraining protein, putative	Mitochondrial import inner membrane translocase subunit TIM22	N/A	N/A	N/A	HG994974.1	640522	641384	863	*	.	840	.	-1	19.3677	-1	506	1.52439	2.02343	640563	641252	19.3677	469	640521	641384	35.6318	502	Promoter (<=1kb)	14	639125	640859	1735	2	ETH2_1407000	ETH2_1407000_mRNA1	0
ETH2_1463700	mitochondrial carrier protein, putative	Mitochondrial carrier protein;Mitochondrial substrate/solute carrier;Mitochondrial carrier domain superfamily	Mitochondrial substrate/solute carrier	N/A	N/A	HG994974.1	4248713	4250486	1774	*	.	1000	.	-1	51.2086	-1	778	3.995	4.2637	4248712	4250289	51.2086	780	4248732	4250486	91.4286	757	Distal Intergenic	14	4245216	4247112	1897	1	ETH2_1463700	ETH2_1463700_mRNA1	3497
ETH2_1463700	mitochondrial carrier protein, putative	Mitochondrial carrier protein;Mitochondrial substrate/solute carrier;Mitochondrial carrier domain superfamily	Mitochondrial substrate/solute carrier	N/A	N/A	HG994974.1	4244486	4245489	1004	*	.	794	.	-1	17.0743	-1	292	1.40399	1.91329	4244503	4245462	17.0743	323	4244485	4245489	35.348	244	Promoter (<=1kb)	14	4245216	4247112	1897	1	ETH2_1463700	ETH2_1463700_mRNA1	0
ETH2_0629600	mitochondrial carrier family protein, putative	Mitochondrial substrate/solute carrier;Mitochondrial carrier domain superfamily	Mitochondrial substrate/solute carrier	N/A	N/A	HG994966.1	1535991	1536383	393	*	.	242	.	-1	12.799	-1	288	0.034918	0.582881	1535990	1536383	12.799	292	1535990	1536311	14.4532	285	Promoter (<=1kb)	6	1537039	1538274	1236	1	ETH2_0629600	ETH2_0629600_mRNA1	-656
ETH2_0712400	mitochondrial carrier domain-containing protein, putative	Mitochondrial substrate/solute carrier;Mitochondrial carrier domain superfamily	Mitochondrial substrate/solute carrier	N/A	N/A	HG994967.1	789560	790980	1421	*	.	1000	.	-1	35.7462	-1	417	2.34862	2.73038	789593	790686	35.7462	384	789559	790980	46.0167	416	Promoter (<=1kb)	7	785515	789499	3985	2	ETH2_0712400	ETH2_0712400_mRNA1	-61
ETH2_0707200	mitochondrial carrier domain-containing protein, putative	Mitochondrial carrier protein;Mitochondrial substrate/solute carrier;Mitochondrial carrier domain superfamily	Mitochondrial substrate/solute carrier	N/A	N/A	HG994967.1	514375	515569	1195	*	.	444	.	-1	17.0929	-1	665	0.456659	1.07095	514374	515270	17.0929	600	514399	515569	22.444	706	Promoter (<=1kb)	7	515409	517475	2067	1	ETH2_0707200	ETH2_0707200_mRNA1	0
ETH2_0512200	mitochondrial carrier domain-containing protein, putative	SAP domain;SAP domain superfamily;THO1_MOS11, C-terminal domain	SAP domain;THO1_MOS11, C-terminal domain	SAP domain	N/A	HG994965.1	969991	970386	396	*	.	240	.	-1	10.7837	-1	218	0.032174	0.579124	970126	970376	10.7837	103	969990	970386	13.724	197	Promoter (<=1kb)	5	970519	973783	3265	1	ETH2_0512200	ETH2_0512200_mRNA1	-133
ETH2_1116500	mitochondrial carrier domain-containing protein, putative	Mitochondrial substrate/solute carrier;Mitochondrial carrier domain superfamily;NAD/FAD transporter SLC25A32-like	Mitochondrial substrate/solute carrier	N/A	N/A	HG994971.1	1207187	1208228	1042	*	.	273	.	-1	10.5032	-1	578	0.100034	0.659403	1207525	1207833	10.5032	239	1207186	1208228	16.2701	578	Promoter (<=1kb)	11	1207706	1211132	3427	1	ETH2_1116500	ETH2_1116500_mRNA1	0
ETH2_0808900	mitochondrial carrier domain-containing protein, putative	Mitochondrial substrate/solute carrier;Mitochondrial carrier domain superfamily	Mitochondrial substrate/solute carrier	N/A	N/A	HG994968.1	897611	898502	892	*	.	374	.	-1	9.57077	-1	489	0.294609	0.90127	897746	898244	9.57077	286	897610	898502	52.9346	556	Promoter (<=1kb)	8	895214	897508	2295	2	ETH2_0808900	ETH2_0808900_mRNA1	-103
ETH2_1370000	mitochondrial alternative NADH dehydrogenase 1, putative	FAD/NAD(P)-binding domain;FAD/NAD(P)-binding domain superfamily;Alternative NADH dehydrogenase	FAD/NAD(P)-binding domain	N/A	N/A	HG994973.1	4087213	4088025	813	*	.	137	.	-1	6.88978	-1	417	0	0.331509	4087367	4087955	6.88978	152	4087212	4088025	17.0626	528	Promoter (<=1kb)	13	4084659	4087197	2539	2	ETH2_1370000	ETH2_1370000_mRNA1	-16
ETH2_0305500	mitochondrial 2-oxoglutarate/malate carrier protein, putative	Mitochondrial carrier protein;Mitochondrial substrate/solute carrier;Mitochondrial carrier domain superfamily	Mitochondrial substrate/solute carrier	N/A	N/A	HG994963.1	748051	748908	858	*	.	353	.	-1	8.93145	-1	370	0.246507	0.851268	748094	748708	8.93145	387	748050	748908	44.1012	310	Promoter (<=1kb)	3	746734	748242	1509	2	ETH2_0305500	ETH2_0305500_mRNA1	0
ETH2_1053900	Mini-chromosome maintenance replisome factor/Putative alanine racemase, putative	Mini-chromosome maintenance complex-binding protein	Mini-chromosome maintenance complex-binding protein	N/A	N/A	HG994970.1	3265138	3265517	380	*	.	137	.	-1	5.56619	-1	165	0	0.331509	3265137	3265392	5.56619	89	3265169	3265517	14.437	209	Promoter (<=1kb)	10	3265759	3271196	5438	1	ETH2_1053900	ETH2_1053900_mRNA1	-242
ETH2_0417800	MIF4G like, putative	MIF4G-like, type 2;Armadillo-type fold;Nuclear cap-binding protein subunit 1	MIF4G-like, type 2	N/A	N/A	HG994964.1	1488996	1489823	828	*	.	992	.	-1	20.8379	-1	504	1.95552	2.39102	1489055	1489775	20.8379	368	1488995	1489823	44.6269	581	Promoter (<=1kb)	4	1490783	1496916	6134	1	ETH2_0417800	ETH2_0417800_mRNA1	-960
ETH2_1036400	microtubule-associated protein, putative	WD40 repeat;NLE;WD40-repeat-containing domain superfamily	NLE	WD40 repeat	N/A	HG994970.1	2240915	2241241	327	*	.	225	.	-1	11.9014	-1	184	0.005643	0.542174	2240946	2241157	12.5227	196	2240914	2241241	11.9014	140	Promoter (<=1kb)	10	2241220	2243973	2754	1	ETH2_1036400	ETH2_1036400_mRNA1	0
ETH2_1236100	microsomal signal peptidase subunit SPCS1 domain-containing protein, putative	Signal peptidase complex subunit Spc1/SPCS1	Signal peptidase complex subunit Spc1/SPCS1	N/A	N/A	HG994972.1	2253810	2255123	1314	*	.	483	.	-1	11.5272	-1	660	0.55977	1.16444	2254254	2255109	11.5272	351	2253809	2255123	25.0514	525	Promoter (<=1kb)	12	2255182	2255559	378	1	ETH2_1236100	ETH2_1236100_mRNA1	-59
ETH2_1258300	microneme protein, putative	EGF-like domain	N/A	EGF-like domain	N/A	HG994972.1	3679794	3681014	1221	*	.	537	.	-1	16.0287	-1	636	0.690349	1.29333	3680232	3680834	16.0287	197	3679793	3681014	24.9605	636	Promoter (<=1kb)	12	3678115	3679764	1650	2	ETH2_1258300	ETH2_1258300_mRNA1	-30
ETH2_0303400	microneme protein, putative	Micronemal adhesive repeat, sialic-acid binding	Micronemal adhesive repeat, sialic-acid binding	N/A	N/A	HG994963.1	649547	650356	810	*	.	137	.	-1	4.50177	-1	595	0	0.331509	649999	650251	4.50177	247	649546	650356	22.6318	490	Promoter (<=1kb)	3	646083	649661	3579	2	ETH2_0303400	ETH2_0303400_mRNA1	0
ETH2_0805200	microneme protein MIC3, putative	N/A	N/A	N/A	N/A	HG994968.1	640856	641797	942	*	.	137	.	-1	6.13658	-1	494	0	0.331509	641128	641512	6.13658	206	640855	641797	13.724	510	Promoter (<=1kb)	8	639899	640711	813	2	ETH2_0805200	ETH2_0805200_mRNA1	-145
ETH2_1219600	Microneme protein Etmic-2	Microneme Etmic-2	Microneme Etmic-2	N/A	N/A	HG994972.1	1440026	1441954	1929	*	.	612	.	-1	11.5834	-1	1072	0.897391	1.47432	1440606	1441857	11.5834	347	1440025	1441954	39.1025	1217	Promoter (<=1kb)	12	1441385	1443031	1647	1	ETH2_1219600	ETH2_1219600_mRNA1	0
ETH2_0529000	Microneme protein 4	EGF-type aspartate/asparagine hydroxylation site;EGF-like domain;Thrombospondin type-1 (TSP1) repeat;EGF-like calcium-binding domain;Growth factor receptor cysteine-rich domain superfamily;EGF-like, conserved site;EGF-like calcium-binding, conserved site;EGF domain	EGF-like calcium-binding domain;EGF-like, conserved site;EGF domain	EGF-like calcium-binding domain;EGF-like domain;Thrombospondin type-1 (TSP1) repeat	N/A	HG994965.1	2134333	2135569	1237	*	.	137	.	-1	6.56208	-1	296	0	0.331509	2134652	2135300	6.56208	49	2134332	2135569	21.6566	224	Promoter (<=1kb)	5	2125980	2134611	8632	2	ETH2_0529000	ETH2_0529000_mRNA1	0
ETH2_1343100	microneme protein 2, putative	Thrombospondin type-1 (TSP1) repeat;von Willebrand factor, type A;Thrombospondin type-1 (TSP1) repeat superfamily;von Willebrand factor A-like domain superfamily	Thrombospondin type-1 (TSP1) repeat;von Willebrand factor, type A	Thrombospondin type-1 (TSP1) repeat;von Willebrand factor, type A	N/A	HG994973.1	2748568	2749935	1368	*	.	340	.	-1	10.5784	-1	770	0.216484	0.818892	2748631	2749810	10.5784	483	2748567	2749935	19.0182	993	Promoter (<=1kb)	13	2749300	2752338	3039	1	ETH2_1343100	ETH2_1343100_mRNA1	0
ETH2_0710100	Microfibrillar-associated protein 1, putative	Micro-fibrillar-associated protein 1, C-terminal;Microfibrillar-associated protein 1	Micro-fibrillar-associated protein 1, C-terminal	N/A	N/A	HG994967.1	682027	682298	272	*	.	137	.	-1	7.30184	-1	120	0	0.331509	682080	682298	7.33512	162	682026	682285	7.30184	25	Promoter (<=1kb)	7	683073	686474	3402	1	ETH2_0710100	ETH2_0710100_mRNA1	-775
ETH2_1531900	MGC84934 protein, related	K Homology domain, type 1;Nucleic acid-binding, OB-fold;Exosome complex RNA-binding protein 1/RRP40/RRP4;K Homology domain, type 1 superfamily	K Homology domain, type 1	N/A	N/A	HG994975.1	1802402	1803610	1209	*	.	1000	.	-1	30.249	-1	545	2.73943	3.15212	1802551	1803548	30.249	447	1802401	1803610	55.7518	494	Promoter (<=1kb)	15	1801328	1802609	1282	2	ETH2_1531900	ETH2_1531900_mRNA1	0
ETH2_0501700	MGC81273 protein, related	PPM-type phosphatase domain;Protein phosphatase 2C family;PPM-type phosphatase domain superfamily	PPM-type phosphatase domain	PPM-type phosphatase domain	N/A	HG994965.1	359473	360449	977	*	.	137	.	-1	6.08904	-1	507	0	0.331509	359817	360077	6.08904	217	359472	360449	15.897	452	Promoter (<=1kb)	5	360532	366157	5626	1	ETH2_0501700	ETH2_0501700_mRNA1	-83
ETH2_0621900	Methyltransferase small domain/Ribosomal protein L11 methyltransferase (PrmA)/Methyltransferase domain containing protein, putative	Protein arginine N-methyltransferase;S-adenosyl-L-methionine-dependent methyltransferase;Zinc finger C2H2 superfamily	N/A	N/A	N/A	HG994966.1	1121460	1122546	1087	*	.	895	.	-1	21.9841	-1	411	1.66107	2.15751	1121495	1122303	21.9841	365	1121459	1122546	36.4048	421	Promoter (<=1kb)	6	1122122	1126420	4299	1	ETH2_0621900	ETH2_0621900_mRNA1	0
ETH2_1000100	Methyltransferase domain/RNA cap guanine-N2 methyltransferase, putative	RNA cap guanine-N2 methyltransferase;S-adenosyl-L-methionine-dependent methyltransferase	RNA cap guanine-N2 methyltransferase	N/A	N/A	HG994970.1	5052	5523	472	*	.	654	.	-1	20.9393	-1	355	1.00062	1.57702	5058	5481	20.9393	345	5051	5523	28.1509	359	Distal Intergenic	10	121437	125397	3961	1	ETH2_1000100	ETH2_1000100_mRNA1	-115914
ETH2_1000100	Methyltransferase domain/RNA cap guanine-N2 methyltransferase, putative	RNA cap guanine-N2 methyltransferase;S-adenosyl-L-methionine-dependent methyltransferase	RNA cap guanine-N2 methyltransferase	N/A	N/A	HG994970.1	120381	121492	1112	*	.	605	.	-1	14.0101	-1	667	0.887032	1.45933	120601	121356	14.0101	571	120380	121492	28.3074	542	Promoter (<=1kb)	10	121437	125397	3961	1	ETH2_1000100	ETH2_1000100_mRNA1	0
ETH2_1000100	Methyltransferase domain/RNA cap guanine-N2 methyltransferase, putative	RNA cap guanine-N2 methyltransferase;S-adenosyl-L-methionine-dependent methyltransferase	RNA cap guanine-N2 methyltransferase	N/A	N/A	HG994970.1	177	2715	2539	*	.	297	.	-1	9.91132	-1	1214	0.138191	0.717164	736	2371	9.91132	208	176	2715	17.3881	583	Distal Intergenic	10	121437	125397	3961	1	ETH2_1000100	ETH2_1000100_mRNA1	-118722
ETH2_1000100	Methyltransferase domain/RNA cap guanine-N2 methyltransferase, putative	RNA cap guanine-N2 methyltransferase;S-adenosyl-L-methionine-dependent methyltransferase	RNA cap guanine-N2 methyltransferase	N/A	N/A	HG994970.1	5894	7409	1516	*	.	137	.	-1	8.56547	-1	746	0	0.331509	5914	7318	8.56547	310	5893	7409	15.9946	1373	Distal Intergenic	10	121437	125397	3961	1	ETH2_1000100	ETH2_1000100_mRNA1	-114028
ETH2_0621700	Methyltransferase domain containing protein, putative	Methyltransferase-like;S-adenosyl-L-methionine-dependent methyltransferase	N/A	N/A	N/A	HG994966.1	1112208	1113203	996	*	.	638	.	-1	15.7024	-1	455	0.96534	1.53839	1112373	1112930	15.7024	279	1112207	1113203	28.4236	466	Promoter (<=1kb)	6	1113254	1116251	2998	1	ETH2_0621700	ETH2_0621700_mRNA1	-51
ETH2_0633200	Methyltransferase domain containing protein, putative	Methyltransferase type 11;S-adenosyl-L-methionine-dependent methyltransferase;Probable tRNA methyltransferase 9-like protein	Methyltransferase type 11	N/A	N/A	HG994966.1	1727105	1727917	813	*	.	632	.	-1	13.015	-1	334	0.956694	1.52411	1727331	1727707	13.015	112	1727104	1727917	31.2269	329	Promoter (<=1kb)	6	1727955	1730047	2093	1	ETH2_0633200	ETH2_0633200_mRNA1	-38
ETH2_0700700	Methyltransferase domain containing protein, putative	Protein-lysine N-methyltransferase Efm4/METTL10;S-adenosyl-L-methionine-dependent methyltransferase	N/A	N/A	N/A	HG994967.1	118452	119267	816	*	.	137	.	-1	5.98586	-1	378	0	0.331509	118593	118898	5.98586	237	118451	119267	20.8732	378	Promoter (<=1kb)	7	117231	118529	1299	2	ETH2_0700700	ETH2_0700700_mRNA1	0
ETH2_1466500	met-10 domain-containing protein, putative	tRNA (guanine(37)-N(1))-methyltransferase, eukaryotic;S-adenosyl-L-methionine-dependent methyltransferase;SAM-dependent methyltransferase TRM5/TYW2-type	SAM-dependent methyltransferase TRM5/TYW2-type	N/A	N/A	HG994974.1	4421026	4421903	878	*	.	284	.	-1	10.2829	-1	502	0.117005	0.685997	4421162	4421793	10.2829	316	4421025	4421903	16.8117	551	Promoter (<=1kb)	14	4416762	4421024	4263	2	ETH2_1466500	ETH2_1466500_mRNA1	-2
ETH2_1440000	Met transfer RNA (cat)	N/A	N/A	N/A	N/A	HG994974.1	2885176	2885702	527	*	.	516	.	-1	10.6349	-1	280	0.628895	1.24266	2885175	2885607	10.6349	327	2885175	2885702	29.5911	233	Promoter (<=1kb)	14	2885117	2885188	72	2	ETH2_1440000	ETH2_1440000_tRNA1	0
ETH2_1444400	Met transfer RNA (cat)	N/A	N/A	N/A	N/A	HG994974.1	3053796	3055087	1292	*	.	266	.	-1	10.2072	-1	455	0.086951	0.642215	3053855	3054322	10.2072	292	3053795	3055087	15.7557	559	Promoter (<=1kb)	14	3054119	3054191	73	1	ETH2_1444400	ETH2_1444400_tRNA1	0
ETH2_0300800	Memo-like protein, putative	MEMO1 family	MEMO1 family	N/A	N/A	HG994963.1	470421	471341	921	*	.	326	.	-1	8.26712	-1	729	0.193947	0.786931	470858	471206	8.26712	291	470420	471341	32.4861	729	Promoter (<=1kb)	3	471552	475891	4340	1	ETH2_0300800	ETH2_0300800_mRNA1	-211
ETH2_1334900	meiosis-specific nuclear structural protein 1, putative	Meiosis-specific nuclear structural protein 1;Trichohyalin-plectin-homology domain	Trichohyalin-plectin-homology domain	N/A	N/A	HG994973.1	2241947	2242861	915	*	.	407	.	-1	15.1682	-1	363	0.359768	0.982377	2241946	2242717	15.1682	288	2241977	2242861	21.2438	408	Promoter (<=1kb)	13	2242707	2245243	2537	1	ETH2_1334900	ETH2_1334900_mRNA1	0
ETH2_1154100	Mechanosensitive ion channel, putative	Mechanosensitive ion channel MscS;LSM domain superfamily;Mechanosensitive ion channel MscS-like, plants/fungi	Mechanosensitive ion channel MscS	N/A	N/A	HG994971.1	3669534	3670277	744	*	.	373	.	-1	11.7731	-1	281	0.291804	0.898328	3669581	3670107	11.7731	151	3669533	3670277	20.2378	363	Promoter (<=1kb)	11	3659836	3668761	8926	2	ETH2_1154100	ETH2_1154100_mRNA1	-773
ETH2_1118700	manganese resistance 1 protein, putative	Calcium/proton exchanger;Calcium/proton exchanger CAX-like;Sodium/calcium exchanger membrane region	Sodium/calcium exchanger membrane region	N/A	N/A	HG994971.1	1347763	1348497	735	*	.	792	.	-1	27.5709	-1	410	1.39842	1.90826	1347840	1348497	27.5709	333	1347762	1348497	32.9486	410	Promoter (<=1kb)	11	1348737	1355853	7117	1	ETH2_1118700	ETH2_1118700_mRNA1	-240
ETH2_0939100	Malonyl-CoA:acyl carrier protein transacylase	Acyl transferase;Acyl transferase/acyl hydrolase/lysophospholipase;Malonyl-CoA ACP transacylase, ACP-binding	Acyl transferase	Acyl transferase	N/A	HG994969.1	2528242	2528761	520	*	.	692	.	-1	15.9429	-1	127	1.13016	1.66772	2528248	2528644	15.9429	121	2528241	2528761	30.8026	127	Promoter (<=1kb)	9	2528791	2530553	1763	1	ETH2_0939100	ETH2_0939100_mRNA1	-30
ETH2_0105000	malate:quinone oxidoreductase, putative	Malate:quinone-oxidoreductase;FAD/NAD(P)-binding domain superfamily	Malate:quinone-oxidoreductase	N/A	N/A	HG994961.1	538077	539057	981	*	.	229	.	-1	5.93546	-1	208	0.010118	0.552211	538102	538874	5.93546	11	538076	539057	28.8549	379	Promoter (<=1kb)	1	532541	538038	5498	2	ETH2_0105000	ETH2_0105000_mRNA1	-39
ETH2_1349400	Major Facilitator Superfamily, putative	Major facilitator superfamily;MFS transporter superfamily	Major facilitator superfamily	N/A	N/A	HG994973.1	3059318	3060558	1241	*	.	446	.	-1	25.2586	-1	531	0.467285	1.07549	3059419	3060556	31.3276	638	3059317	3060558	25.2586	323	Promoter (<=1kb)	13	3060369	3062939	2571	1	ETH2_1349400	ETH2_1349400_mRNA1	0
ETH2_1260800	Major Facilitator Superfamily, putative	Trypanosoma cruzi ribosomal protein P2-like;Major facilitator superfamily;MFS transporter superfamily	Major facilitator superfamily	N/A	N/A	HG994972.1	3832206	3832977	772	*	.	828	.	-1	16.765	-1	486	1.49274	1.99624	3832446	3832920	16.765	193	3832205	3832977	37.786	539	Promoter (<=1kb)	12	3832994	3836623	3630	1	ETH2_1260800	ETH2_1260800_mRNA1	-17
ETH2_1349400	Major Facilitator Superfamily, putative	Major facilitator superfamily;MFS transporter superfamily	Major facilitator superfamily	N/A	N/A	HG994973.1	3054533	3055791	1259	*	.	448	.	-1	16.765	-1	914	0.469863	1.07999	3054628	3055717	16.765	853	3054532	3055791	22.5392	879	Distal Intergenic	13	3060369	3062939	2571	1	ETH2_1349400	ETH2_1349400_mRNA1	-4578
ETH2_0601200	Major Facilitator Superfamily, putative	Major facilitator superfamily;MFS transporter superfamily	Major facilitator superfamily	N/A	N/A	HG994966.1	236174	237121	948	*	.	579	.	-1	14.3376	-1	388	0.818322	1.39618	236349	237115	14.3376	208	236173	237121	26.8773	392	Promoter (<=1kb)	6	237025	242846	5822	1	ETH2_0601200	ETH2_0601200_mRNA1	0
ETH2_0400300	major facilitator superfamily domain-containing protein, putative	Major facilitator superfamily;MFS transporter superfamily	Major facilitator superfamily	N/A	N/A	HG994964.1	521516	523062	1547	*	.	549	.	-1	10.7808	-1	988	0.729531	1.32216	521933	522777	10.7808	613	521515	523062	36.3738	946	Promoter (<=1kb)	4	522985	524487	1503	1	ETH2_0400300	ETH2_0400300_mRNA1	0
ETH2_1547000	major facilitator family protein, putative	Major facilitator superfamily;Major facilitator superfamily domain;MFS transporter superfamily	Major facilitator superfamily	N/A	N/A	HG994975.1	3127415	3128590	1176	*	.	226	.	-1	6.19793	-1	591	0.007169	0.544512	3127615	3128222	6.19793	331	3127414	3128590	36.266	650	Promoter (<=1kb)	15	3128592	3132816	4225	1	ETH2_1547000	ETH2_1547000_mRNA1	-2
ETH2_0202800	mago nashi protein, putative	Mago nashi protein;Mago nashi superfamily	Mago nashi protein	N/A	N/A	HG994962.1	337531	338483	953	*	.	697	.	-1	29.3173	-1	635	1.14895	1.68064	337709	338423	29.3173	453	337530	338483	30.407	639	Promoter (<=1kb)	2	335507	337893	2387	2	ETH2_0202800	ETH2_0202800_mRNA1	0
ETH2_0528000	Mago binding, putative	WIBG, Mago-binding;WIBG, N-terminal domain superfamily;Partner of Y14 and mago	WIBG, Mago-binding	WIBG, Mago-binding	N/A	HG994965.1	2062901	2063424	524	*	.	593	.	-1	11.3419	-1	278	0.845715	1.42817	2063072	2063398	11.3419	62	2062900	2063424	36.3293	323	Promoter (<=1kb)	5	2063618	2064946	1329	1	ETH2_0528000	ETH2_0528000_mRNA1	-194
ETH2_1263100	Maf-like protein, putative	Nucleoside triphosphate pyrophosphatase Maf-like protein;Inosine triphosphate pyrophosphatase-like	Nucleoside triphosphate pyrophosphatase Maf-like protein	N/A	N/A	HG994972.1	3938314	3939161	848	*	.	449	.	-1	16.9182	-1	443	0.473449	1.08339	3938411	3939089	16.9182	450	3938313	3939161	22.6095	339	Promoter (<=1kb)	12	3937305	3938438	1134	2	ETH2_1263100	ETH2_1263100_mRNA1	0
ETH2_1529100	macrophage migration inhibitory factor	Macrophage migration inhibitory factor;Tautomerase/MIF superfamily	Macrophage migration inhibitory factor	N/A	N/A	HG994975.1	1648844	1650327	1484	*	.	260	.	-1	7.43523	-1	884	0.075019	0.628091	1648843	1649932	7.43523	814	1648892	1650327	34.5067	906	Promoter (<=1kb)	15	1648416	1649171	756	2	ETH2_1529100	ETH2_1529100_mRNA1	0
ETH2_1579600	Lysine--tRNA ligase	Lysine-tRNA ligase, class II;Aminoacyl-tRNA synthetase, class II (D/K/N);OB-fold nucleic acid binding domain, AA-tRNA synthetase-type;Aminoacyl-tRNA synthetase, class II;Nucleic acid-binding, OB-fold;Lysyl-tRNA synthetase, class II, C-terminal;Bacterial/eukaryotic lysine-tRNA ligase, class II;Lysine-tRNA ligase, class II, N-terminal	Aminoacyl-tRNA synthetase, class II (D/K/N);OB-fold nucleic acid binding domain, AA-tRNA synthetase-type	N/A	N/A	HG994975.1	5228101	5229581	1481	*	.	1000	.	-1	33.8499	-1	750	3.30549	3.59813	5228303	5229415	33.8499	510	5228100	5229581	76.6548	788	Promoter (<=1kb)	15	5225874	5228587	2714	2	ETH2_1579600	ETH2_1579600_mRNA1	0
ETH2_0622000	lysine decarboxylase, putative	Orn/Lys/Arg decarboxylase, major domain;Pyridoxal phosphate-dependent transferase;Orn/Lys/Arg decarboxylase, C-terminal domain superfamily	Orn/Lys/Arg decarboxylase, major domain	N/A	N/A	HG994966.1	1127271	1128282	1012	*	.	137	.	-1	5.6659	-1	530	0	0.331509	1127447	1127891	5.6659	263	1127270	1128282	22.1642	620	Promoter (<=1kb)	6	1127758	1133868	6111	1	ETH2_0622000	ETH2_0622000_mRNA1	0
ETH2_1235300	Lys transfer RNA (ttt)	N/A	N/A	N/A	N/A	HG994972.1	2225312	2227042	1731	*	.	1000	.	-1	106.269	-1	898	4.8889	5	2225325	2227040	106.269	885	2225311	2227042	130.819	898	Promoter (<=1kb)	12	2225340	2225412	73	1	ETH2_1235300	ETH2_1235300_tRNA1	0
ETH2_1234600	Lys transfer RNA (ttt)	N/A	N/A	N/A	N/A	HG994972.1	2195177	2196454	1278	*	.	358	.	-1	8.57119	-1	674	0.25895	0.864552	2195223	2196235	8.57119	459	2195176	2196454	28.3043	842	Promoter (<=1kb)	12	2195734	2195807	74	1	ETH2_1234600	ETH2_1234600_tRNA1	0
ETH2_1551900	Lys transfer RNA (ctt)	N/A	N/A	N/A	N/A	HG994975.1	3377181	3377960	780	*	.	137	.	-1	6.5528	-1	218	0	0.331509	3377365	3377689	6.5528	171	3377180	3377960	22.4669	81	Promoter (<=1kb)	15	3377092	3377164	73	2	ETH2_1551900	ETH2_1551900_tRNA1	-17
ETH2_0641200	Lys transfer RNA (ctt)	N/A	N/A	N/A	N/A	HG994966.1	2152048	2152934	887	*	.	137	.	-1	4.66885	-1	362	0	0.331509	2152333	2152660	4.66885	245	2152047	2152934	15.1614	193	Promoter (<=1kb)	6	2152035	2152107	73	1	ETH2_0641200	ETH2_0641200_tRNA1	13
ETH2_0102200	LSM domain containing protein, putative	LSM domain, eukaryotic/archaea-type;LSM domain superfamily;Like-Sm (LSM) domain containing protein, LSm4/SmD1/SmD3;Small nuclear ribonucleoprotein Sm D3	LSM domain, eukaryotic/archaea-type	LSM domain, eukaryotic/archaea-type	N/A	HG994961.1	354931	355662	732	*	.	625	.	-1	29.7316	-1	379	0.938948	1.50593	355005	355587	35.7933	202	354930	355662	29.7316	482	Promoter (<=1kb)	1	355486	356337	852	1	ETH2_0102200	ETH2_0102200_mRNA1	0
ETH2_1518100	LSM domain containing protein, putative	LSM domain, eukaryotic/archaea-type;LSM domain superfamily;Sm-like protein Lsm6/SmF	LSM domain, eukaryotic/archaea-type	LSM domain, eukaryotic/archaea-type	N/A	HG994975.1	1120233	1121463	1231	*	.	1000	.	-1	24.4301	-1	606	2.60525	3.03427	1120274	1121331	24.4301	543	1120232	1121463	63.1085	627	Promoter (<=1kb)	15	1121067	1121791	725	1	ETH2_1518100	ETH2_1518100_mRNA1	0
ETH2_0705900	longevity-assurance (LAG1) domain-containing protein, putative	TRAM/LAG1/CLN8 homology domain;Sphingosine N-acyltransferase Lag1/Lac1-like	TRAM/LAG1/CLN8 homology domain	TRAM/LAG1/CLN8 homology domain	N/A	HG994967.1	450050	450942	893	*	.	675	.	-1	12.3232	-1	495	1.05716	1.62561	450230	450822	12.3232	265	450049	450942	42.0525	545	Promoter (<=1kb)	7	448188	449952	1765	2	ETH2_0705900	ETH2_0705900_mRNA1	-98
ETH2_0509500	long-chain fatty acid CoA ligase, putative	AMP-dependent synthetase/ligase;AMP-binding, conserved site	AMP-dependent synthetase/ligase	N/A	N/A	HG994965.1	828075	828789	715	*	.	673	.	-1	13.4759	-1	319	1.05541	1.62255	828197	828454	13.4759	137	828074	828789	33.3252	379	Promoter (<=1kb)	5	828825	836153	7329	1	ETH2_0509500	ETH2_0509500_mRNA1	-36
ETH2_1560400	LOC496282 protein, related	MIP18 family	N/A	N/A	N/A	HG994975.1	4145521	4146164	644	*	.	350	.	-1	13.7775	-1	252	0.238997	0.844707	4145682	4146160	13.7775	137	4145520	4146164	19.3229	205	Promoter (<=1kb)	15	4145796	4147509	1714	1	ETH2_1560400	ETH2_1560400_mRNA1	0
ETH2_1217600	LOC495068 protein, related	RNA recognition motif domain;RNA-binding domain superfamily	RNA recognition motif domain	RNA recognition motif domain	N/A	HG994972.1	1340682	1341562	881	*	.	341	.	-1	8.48598	-1	457	0.219364	0.823455	1340822	1341446	8.48598	319	1340681	1341562	23.6322	455	Promoter (<=1kb)	12	1337855	1340800	2946	2	ETH2_1217600	ETH2_1217600_mRNA1	0
ETH2_0511300	LITAF-like zinc ribbon domain containing protein, putative	LPS-induced tumour necrosis factor alpha factor;LITAF domain containing protein	LPS-induced tumour necrosis factor alpha factor	LPS-induced tumour necrosis factor alpha factor	N/A	HG994965.1	904176	905227	1052	*	.	292	.	-1	7.58966	-1	587	0.128722	0.705556	904541	904969	7.58966	261	904175	905227	24.1747	547	Promoter (<=1kb)	5	905133	908881	3749	1	ETH2_0511300	ETH2_0511300_mRNA1	0
ETH2_1562200	lipoyltransferase, putative	Biotinyl protein ligase (BPL) and lipoyl protein ligase (LPL), catalytic domain;Lipoyltransferase/lipoate-protein ligase;Lipoate protein ligase, C-terminal	Biotinyl protein ligase (BPL) and lipoyl protein ligase (LPL), catalytic domain;Lipoate protein ligase, C-terminal	N/A	N/A	HG994975.1	4241237	4241961	725	*	.	137	.	-1	8.57484	-1	384	0	0.331509	4241514	4241843	8.57484	98	4241236	4241961	15.321	392	Promoter (<=1kb)	15	4241703	4244316	2614	1	ETH2_1562200	ETH2_1562200_mRNA1	0
ETH2_0421300	lipase domain-containing protein, putative	Fungal lipase-like domain;Alpha/Beta hydrolase fold	Fungal lipase-like domain	N/A	N/A	HG994964.1	1680468	1681625	1158	*	.	1000	.	-1	26.4185	-1	512	2.64667	3.07566	1680467	1681406	26.4185	514	1680467	1681625	58.6327	510	Promoter (1-2kb)	4	1675210	1678736	3527	2	ETH2_0421300	ETH2_0421300_mRNA1	-1732
ETH2_0421300	lipase domain-containing protein, putative	Fungal lipase-like domain;Alpha/Beta hydrolase fold	Fungal lipase-like domain	N/A	N/A	HG994964.1	1793413	1795118	1706	*	.	454	.	-1	10.5094	-1	1261	0.488753	1.09473	1793687	1794832	10.5094	986	1793412	1795118	25.2586	1261	Distal Intergenic	4	1675210	1678736	3527	2	ETH2_0421300	ETH2_0421300_mRNA1	-114677
ETH2_0421300	lipase domain-containing protein, putative	Fungal lipase-like domain;Alpha/Beta hydrolase fold	Fungal lipase-like domain	N/A	N/A	HG994964.1	1798959	1799645	687	*	.	137	.	-1	5.91338	-1	286	0	0.331509	1798958	1799624	7.1634	284	1799209	1799645	5.91338	37	Distal Intergenic	4	1675210	1678736	3527	2	ETH2_0421300	ETH2_0421300_mRNA1	-120223
ETH2_0421300	lipase domain-containing protein, putative	Fungal lipase-like domain;Alpha/Beta hydrolase fold	Fungal lipase-like domain	N/A	N/A	HG994964.1	1943813	1948505	4693	*	.	137	.	-1	4.89997	-1	2278	0	0.331509	1943819	1948484	4.89997	170	1943812	1948505	7.40115	15	Distal Intergenic	4	1675210	1678736	3527	2	ETH2_0421300	ETH2_0421300_mRNA1	-265077
ETH2_0421300	lipase domain-containing protein, putative	Fungal lipase-like domain;Alpha/Beta hydrolase fold	Fungal lipase-like domain	N/A	N/A	HG994964.1	1678412	1679492	1081	*	.	137	.	-1	4.80224	-1	539	0	0.331509	1678656	1679026	4.80224	361	1678411	1679492	35.1397	472	Promoter (<=1kb)	4	1675210	1678736	3527	2	ETH2_0421300	ETH2_0421300_mRNA1	0
ETH2_1134200	Lipase (class 3), putative	Fungal lipase-like domain;Alpha/Beta hydrolase fold	Fungal lipase-like domain	N/A	N/A	HG994971.1	2506910	2508044	1135	*	.	344	.	-1	8.50491	-1	446	0.225855	0.828971	2507195	2507668	8.50491	107	2506909	2508044	24.1288	500	Promoter (<=1kb)	11	2508105	2512151	4047	1	ETH2_1134200	ETH2_1134200_mRNA1	-61
ETH2_1116600	LI interacting factor-like phosphatase domain-containing protein, putative	FCP1 homology domain;Dullard phosphatase domain, eukaryotic;HAD-like superfamily	FCP1 homology domain	FCP1 homology domain	N/A	HG994971.1	1217222	1218273	1052	*	.	629	.	-1	12.1474	-1	483	0.94656	1.51569	1217255	1218077	12.1474	446	1217221	1218273	34.7928	487	Promoter (<=1kb)	11	1212730	1216842	4113	2	ETH2_1116600	ETH2_1116600_mRNA1	-380
ETH2_0630700	leucyl-tRNA synthetase, putative	Aminoacyl-tRNA synthetase, class I, conserved site;Aminoacyl-tRNA synthetase, class Ia;Leucyl-tRNA synthetase, class Ia, archaeal/eukaryotic cytosolic;Valyl/Leucyl/Isoleucyl-tRNA synthetase, editing domain;Aminoacyl-tRNA synthetase, class Ia, anticodon-binding;Methionyl/Valyl/Leucyl/Isoleucyl-tRNA synthetase, anticodon-binding;tRNA synthetases class I, catalytic domain	Aminoacyl-tRNA synthetase, class Ia;tRNA synthetases class I, catalytic domain;Methionyl/Valyl/Leucyl/Isoleucyl-tRNA synthetase, anticodon-binding	N/A	N/A	HG994966.1	1599604	1600251	648	*	.	137	.	-1	9.15485	-1	230	0	0.331509	1599791	1600227	9.15485	77	1599603	1600251	11.8745	196	Promoter (<=1kb)	6	1591148	1599628	8481	2	ETH2_0630700	ETH2_0630700_mRNA1	0
ETH2_0713200	Leucyl/phenylalanyl-tRNA protein transferase, putative	Leucyl/phenylalanyl-tRNA-protein transferase;Acyl-CoA N-acyltransferase	Leucyl/phenylalanyl-tRNA-protein transferase	N/A	N/A	HG994967.1	824510	825294	785	*	.	137	.	-1	6.85489	-1	544	0	0.331509	824852	825112	6.85489	142	824509	825294	19.2935	604	Promoter (<=1kb)	7	821816	824771	2956	2	ETH2_0713200	ETH2_0713200_mRNA1	0
ETH2_1445100	leucine zipper-like transcriptional regulator, putative	BTB/POZ domain;Kelch repeat type 1;SKP1/BTB/POZ domain superfamily;Kelch-type beta propeller	BTB/POZ domain;Kelch repeat type 1	BTB/POZ domain;Kelch repeat type 1	N/A	HG994974.1	3073034	3073890	857	*	.	503	.	-1	11.6675	-1	410	0.592944	1.21204	3073135	3073765	11.6675	356	3073033	3073890	25.3731	362	Promoter (<=1kb)	14	3073914	3079059	5146	1	ETH2_1445100	ETH2_1445100_mRNA1	-24
ETH2_0510900	Leucine Rich repeats (2 copies)/Leucine Rich repeat/Leucine rich repeat/Leucine Rich Repeat, putative	Leucine-rich repeat;Leucine-rich repeat, typical subtype;Leucine rich repeat 4	Leucine rich repeat 4;Leucine-rich repeat	Leucine-rich repeat, typical subtype	N/A	HG994965.1	880520	881123	604	*	.	137	.	-1	8.07506	-1	244	0	0.331509	880611	880825	8.07506	162	880519	881123	17.4017	235	Promoter (<=1kb)	5	881074	883832	2759	1	ETH2_0510900	ETH2_0510900_mRNA1	0
ETH2_1123800	Leucine Rich repeats (2 copies), putative	Leucine-rich repeat	N/A	N/A	N/A	HG994971.1	1625036	1625660	625	*	.	519	.	-1	20.9592	-1	366	0.637756	1.25042	1625079	1625660	20.9592	322	1625035	1625602	24.8144	367	Promoter (<=1kb)	11	1622720	1625110	2391	2	ETH2_1123800	ETH2_1123800_mRNA1	0
ETH2_1223900	Leucine Rich Repeat/Leucine rich repeat/Leucine Rich repeats (2 copies), putative	Leucine-rich repeat	Leucine-rich repeat;Leucine-rich repeat	N/A	N/A	HG994972.1	1704272	1705628	1357	*	.	1000	.	-1	61.2484	-1	785	3.97527	4.23539	1704519	1705575	61.2484	565	1704271	1705628	84.7233	757	Promoter (<=1kb)	12	1705512	1707127	1616	1	ETH2_1223900	ETH2_1223900_mRNA1	0
ETH2_1062000	Leucine Rich repeat, putative	Leucine-rich repeat	Leucine-rich repeat	N/A	N/A	HG994970.1	3856313	3857370	1058	*	.	810	.	-1	17.0743	-1	514	1.44817	1.95239	3856532	3857150	17.0743	295	3856312	3857370	36.019	514	Promoter (<=1kb)	10	3857128	3861515	4388	1	ETH2_1062000	ETH2_1062000_mRNA1	0
ETH2_0730600	Leucine Rich repeat, putative	Leucine-rich repeat	Leucine-rich repeat	N/A	N/A	HG994967.1	2030793	2032454	1662	*	.	669	.	-1	14.0606	-1	885	1.04263	1.61338	2030979	2032067	14.0606	578	2030792	2032454	31.2365	1005	Distal Intergenic	7	1962952	1969122	6171	1	ETH2_0730600	ETH2_0730600_mRNA1	67841
ETH2_0730600	Leucine Rich repeat, putative	Leucine-rich repeat	Leucine-rich repeat	N/A	N/A	HG994967.1	2039282	2040732	1451	*	.	738	.	-1	13.4745	-1	828	1.2643	1.77818	2039457	2040607	13.4745	679	2039281	2040732	51.3156	802	Distal Intergenic	7	1962952	1969122	6171	1	ETH2_0730600	ETH2_0730600_mRNA1	76330
ETH2_0730600	Leucine Rich repeat, putative	Leucine-rich repeat	Leucine-rich repeat	N/A	N/A	HG994967.1	1961831	1962761	931	*	.	366	.	-1	9.76974	-1	412	0.275002	0.882752	1961989	1962680	9.76974	376	1961830	1962761	21.077	289	Promoter (<=1kb)	7	1962952	1969122	6171	1	ETH2_0730600	ETH2_0730600_mRNA1	-191
ETH2_0402400	Leucine rich repeat, putative	N/A	N/A	N/A	N/A	HG994964.1	630221	631230	1010	*	.	252	.	-1	7.82431	-1	512	0.058322	0.60844	630646	630941	7.82431	219	630220	631230	44.6269	379	Promoter (<=1kb)	4	626491	630198	3708	2	ETH2_0402400	ETH2_0402400_mRNA1	-23
ETH2_1537800	leucine rich repeat protein, putative	Leucine-rich repeat	N/A	N/A	N/A	HG994975.1	2602044	2603005	962	*	.	137	.	-1	4.92874	-1	500	0	0.331509	2602263	2602517	4.92874	235	2602043	2603005	15.827	545	Promoter (<=1kb)	15	2603003	2605036	2034	1	ETH2_1537800	ETH2_1537800_mRNA1	0
ETH2_0401700	Leu transfer RNA (tag)	N/A	N/A	N/A	N/A	HG994964.1	598446	599536	1091	*	.	137	.	-1	6.81631	-1	555	0	0.331509	598688	599127	6.81631	289	598445	599536	16.4356	578	Promoter (<=1kb)	4	598800	598879	80	2	ETH2_0401700	ETH2_0401700_tRNA1	0
ETH2_0723500	Leu transfer RNA (taa)	N/A	N/A	N/A	N/A	HG994967.1	1412474	1413596	1123	*	.	330	.	-1	8.38574	-1	833	0.198636	0.795638	1412797	1413506	8.38574	461	1412473	1413596	35.6318	881	Promoter (<=1kb)	7	1412928	1413011	84	2	ETH2_0723500	ETH2_0723500_tRNA1	0
ETH2_0858600	Leu transfer RNA (cag)	N/A	N/A	N/A	N/A	HG994968.1	3714250	3715197	948	*	.	1000	.	-1	28.9594	-1	423	2.29329	2.66697	3714379	3715154	28.9594	306	3714249	3715197	46.6221	410	Promoter (<=1kb)	8	3714878	3714957	80	2	ETH2_0858600	ETH2_0858600_tRNA1	0
ETH2_1307900	Leu transfer RNA (caa)	N/A	N/A	N/A	N/A	HG994973.1	667723	668902	1180	*	.	1000	.	-1	23.4026	-1	462	2.31611	2.69461	667798	668838	23.4026	328	667722	668902	51.305	520	Promoter (<=1kb)	13	667917	668000	84	2	ETH2_1307900	ETH2_1307900_tRNA1	0
ETH2_1509700	Leu transfer RNA (aag)	N/A	N/A	N/A	N/A	HG994975.1	625183	626066	884	*	.	294	.	-1	8.31903	-1	624	0.131698	0.708635	625377	625879	8.31903	495	625182	626066	42.9403	558	Promoter (<=1kb)	15	626113	626193	81	1	ETH2_1509700	ETH2_1509700_tRNA1	-47
ETH2_1327200	Leu transfer RNA (aag)	N/A	N/A	N/A	N/A	HG994973.1	1771547	1772584	1038	*	.	235	.	-1	6.15533	-1	326	0.022498	0.567368	1771630	1772080	6.15533	104	1771546	1772584	25.7317	465	Promoter (<=1kb)	13	1771521	1771604	84	1	ETH2_1327200	ETH2_1327200_tRNA1	26
ETH2_0519200	LETM1-like protein, putative	LETM1-like;Letm1 ribosome-binding domain;LETM1/MDM38-like	LETM1-like	N/A	N/A	HG994965.1	1367857	1368538	682	*	.	700	.	-1	13.6763	-1	411	1.15611	1.68784	1367856	1368496	13.6763	477	1367875	1368538	35.6859	326	Promoter (<=1kb)	5	1361219	1367936	6718	2	ETH2_0519200	ETH2_0519200_mRNA1	0
ETH2_0525900	LCCL domain-containing protein, putative	LCCL domain;PA14 domain;LCCL domain superfamily;PA14/GLEYA domain	LCCL domain;PA14 domain	LCCL domain;PA14 domain	N/A	HG994965.1	1958570	1959771	1202	*	.	292	.	-1	12.4713	-1	743	0.126976	0.703257	1958786	1959771	12.4713	648	1958569	1959761	17.3237	622	Promoter (1-2kb)	5	1957377	1962324	4948	1	ETH2_0525900	ETH2_0525900_mRNA1	1193
ETH2_1546200	Las1-like, putative	Las1	Las1	N/A	N/A	HG994975.1	3072152	3072786	635	*	.	137	.	-1	7.77697	-1	435	0	0.331509	3072349	3072688	7.77697	255	3072151	3072786	8.56826	417	Promoter (<=1kb)	15	3072767	3077611	4845	1	ETH2_1546200	ETH2_1546200_mRNA1	0
ETH2_1335900	large subunit ribosomal RNA	N/A	N/A	N/A	N/A	HG994973.1	2321104	2321818	715	*	.	237	.	-1	15.3664	-1	168	0.026706	0.57229	2321103	2321693	16.8762	169	2321103	2321818	15.3664	168	Promoter (1-2kb)	13	2323085	2325743	2659	1	ETH2_1335900	ETH2_1335900_rRNA1	-1267
ETH2_1563600	Large subunit ribosomal protein L23	Ribosomal protein L14P;Ribosomal protein L14 superfamily	Ribosomal protein L14P	Ribosomal protein L14P	N/A	HG994975.1	4328295	4329514	1220	*	.	978	.	-1	26.2225	-1	651	1.91013	2.35557	4328539	4329204	26.2225	371	4328294	4329514	39.6157	686	Promoter (<=1kb)	15	4329032	4330160	1129	1	ETH2_1563600	ETH2_1563600_mRNA1	0
ETH2_0612000	lanthionine synthetase C-like protein 1, putative	Lanthionine synthetase C-like	Lanthionine synthetase C-like	Lanthionine synthetase C-like	N/A	HG994966.1	607258	608040	783	*	.	241	.	-1	6.46479	-1	444	0.034601	0.582253	607657	607905	6.46479	7	607257	608040	25.2525	482	Promoter (<=1kb)	6	608287	611284	2998	1	ETH2_0612000	ETH2_0612000_mRNA1	-247
ETH2_1337100	la domain-containing protein, putative	La-type HTH domain;Winged helix DNA-binding domain superfamily	La-type HTH domain	La-type HTH domain	N/A	HG994973.1	2407052	2407920	869	*	.	137	.	-1	8.04325	-1	518	0	0.331509	2407212	2407796	8.04325	356	2407051	2407920	15.1473	519	Promoter (<=1kb)	13	2403169	2407064	3896	2	ETH2_1337100	ETH2_1337100_mRNA1	0
ETH2_1414000	La domain containing protein, putative	La-type HTH domain;Protein CASC3;Winged helix DNA-binding domain superfamily	La-type HTH domain	La-type HTH domain	N/A	HG994974.1	1448142	1448509	368	*	.	137	.	-1	6.72649	-1	64	0	0.331509	1448141	1448509	6.72649	52	1448190	1448501	7.29846	27	Promoter (<=1kb)	14	1448320	1451022	2703	1	ETH2_1414000	ETH2_1414000_mRNA1	0
ETH2_0702700	Ku70/Ku80 N-terminal alpha/beta domain/Ku70/Ku80 beta-barrel domain/Ku C terminal domain like, putative	Ku70/Ku80 beta-barrel domain;Ku, C-terminal;SPOC-like, C-terminal domain superfamily;von Willebrand factor A-like domain superfamily;Ku, C-terminal domain superfamily	Ku70/Ku80 beta-barrel domain;Ku, C-terminal	N/A	N/A	HG994967.1	257739	258478	740	*	.	230	.	-1	6.04686	-1	357	0.012952	0.554013	257867	258218	6.04686	188	257738	258478	28.7103	398	Promoter (<=1kb)	7	253727	257658	3932	2	ETH2_0702700	ETH2_0702700_mRNA1	-81
ETH2_1110000	kinesin, putative	Kinesin motor domain;Kinesin motor domain, conserved site;P-loop containing nucleoside triphosphate hydrolase;Kinesin-like protein	Kinesin motor domain	Kinesin motor domain	N/A	HG994971.1	876503	877517	1015	*	.	442	.	-1	10.0433	-1	133	0.451272	1.06528	876563	877325	10.0433	29	876502	877517	25.4162	177	Promoter (<=1kb)	11	869859	876780	6922	2	ETH2_1110000	ETH2_1110000_mRNA1	0
ETH2_0732500	kinesin motor domain-containing protein, putative	Kinesin motor domain;P-loop containing nucleoside triphosphate hydrolase	Kinesin motor domain	N/A	N/A	HG994967.1	2247780	2250296	2517	*	.	409	.	-1	9.19052	-1	1310	0.36142	0.985669	2247883	2250261	9.19052	329	2247779	2250296	39.7361	1312	Promoter (1-2kb)	7	2243036	2246540	3505	2	ETH2_0732500	ETH2_0732500_mRNA1	-1240
ETH2_1512900	Kinesin motor domain containing protein, putative	Kinesin motor domain;Kinesin motor domain, conserved site;P-loop containing nucleoside triphosphate hydrolase	Kinesin motor domain	Kinesin motor domain	N/A	HG994975.1	821154	822196	1043	*	.	878	.	-1	22.1609	-1	515	1.62436	2.11518	821209	822046	22.1609	596	821153	822196	35.9285	379	Promoter (<=1kb)	15	821992	824903	2912	1	ETH2_1512900	ETH2_1512900_mRNA1	0
ETH2_1219100	Kinesin motor domain containing protein, putative	Kinesin motor domain;P-loop containing nucleoside triphosphate hydrolase	Kinesin motor domain	Kinesin motor domain	N/A	HG994972.1	1399449	1400400	952	*	.	360	.	-1	8.82691	-1	406	0.264567	0.868358	1399465	1400029	8.82691	428	1399448	1400400	23.5702	368	Promoter (<=1kb)	12	1400313	1405266	4954	1	ETH2_1219100	ETH2_1219100_mRNA1	0
ETH2_1536800	kinesin heavy chain, putative	Kinesin motor domain;Kinesin motor domain, conserved site;P-loop containing nucleoside triphosphate hydrolase	Kinesin motor domain	Kinesin motor domain	N/A	HG994975.1	2554360	2555188	829	*	.	620	.	-1	12.6899	-1	381	0.927349	1.49493	2554592	2554971	12.6899	183	2554359	2555188	31.2638	346	Promoter (<=1kb)	15	2555437	2563158	7722	1	ETH2_1536800	ETH2_1536800_mRNA1	-249
ETH2_1130700	Kinase-like/Protein kinase domain/Protein tyrosine kinase, putative	Protein kinase domain;Serine/threonine-protein kinase, active site;Protein kinase-like domain superfamily	Protein kinase domain	Protein kinase domain	N/A	HG994971.1	2328809	2329976	1168	*	.	1000	.	-1	24.455	-1	645	2.16867	2.56651	2329027	2329842	24.455	428	2328808	2329976	46.3338	644	Promoter (<=1kb)	11	2327063	2328745	1683	2	ETH2_1130700	ETH2_1130700_mRNA1	-64
ETH2_1315000	Kinase-like/Protein kinase domain/Protein tyrosine kinase, putative	Protein kinase domain;Protein kinase-like domain superfamily	Protein kinase domain	Protein kinase domain	N/A	HG994973.1	1190035	1191888	1854	*	.	912	.	-1	16.0342	-1	747	1.70942	2.19732	1190189	1191736	16.0342	593	1190034	1191888	55.4081	746	Promoter (<=1kb)	13	1191793	1193319	1527	1	ETH2_1315000	ETH2_1315000_mRNA1	0
ETH2_1021700	Kinase-like/Protein kinase domain/Protein tyrosine kinase, putative	Protein kinase domain;Protein kinase-like domain superfamily;Protein kinase, ATP binding site	Protein kinase domain	Protein kinase domain	N/A	HG994970.1	1500998	1502172	1175	*	.	470	.	-1	13.2743	-1	584	0.524561	1.13388	1501209	1502029	13.2743	345	1500997	1502172	23.0474	612	Promoter (<=1kb)	10	1502132	1503844	1713	1	ETH2_1021700	ETH2_1021700_mRNA1	0
ETH2_1021600	Kinase-like/Protein kinase domain containing protein, putative	Protein kinase domain;Protein kinase-like domain superfamily	N/A	N/A	N/A	HG994970.1	1497067	1498551	1485	*	.	1000	.	-1	26.928	-1	852	2.15202	2.54478	1497234	1498551	26.928	684	1497066	1498416	44.1614	852	Promoter (<=1kb)	10	1497941	1500061	2121	1	ETH2_1021600	ETH2_1021600_mRNA1	0
ETH2_0801600	Kinase-like/Protein kinase domain containing protein, putative	Protein kinase domain;Protein kinase-like domain superfamily	Protein kinase domain	Protein kinase domain	N/A	HG994968.1	444659	445758	1100	*	.	530	.	-1	10.5134	-1	496	0.669863	1.27764	444997	445400	10.5134	226	444658	445758	35.1765	428	Promoter (<=1kb)	8	445422	446948	1527	1	ETH2_0801600	ETH2_0801600_mRNA1	0
ETH2_1130100	Kinase-like, putative	Protein kinase domain;Protein kinase-like domain superfamily	N/A	N/A	N/A	HG994971.1	2301614	2302805	1192	*	.	955	.	-1	25.1463	-1	769	1.84054	2.30161	2301613	2302649	25.1463	792	2301690	2302805	38.8953	670	Promoter (<=1kb)	11	2300406	2302022	1617	2	ETH2_1130100	ETH2_1130100_mRNA1	0
ETH2_1129900	Kinase-like, putative	Protein kinase domain;Protein kinase-like domain superfamily	N/A	N/A	N/A	HG994971.1	2294639	2295587	949	*	.	465	.	-1	12.5621	-1	561	0.513077	1.12224	2294915	2295545	12.5621	285	2294638	2295587	23.1117	560	Promoter (<=1kb)	11	2293467	2295119	1653	2	ETH2_1129900	ETH2_1129900_mRNA1	0
ETH2_1208500	Kinase-like, putative	Protein kinase domain;Protein kinase-like domain superfamily;Protein kinase-like domain, Apicomplexa	Protein kinase-like domain, Apicomplexa	N/A	N/A	HG994972.1	792265	793027	763	*	.	556	.	-1	11.3124	-1	397	0.75154	1.34013	792342	793008	11.3124	293	792264	793027	31.0434	424	Promoter (<=1kb)	12	790683	792446	1764	2	ETH2_1208500	ETH2_1208500_mRNA1	0
ETH2_0906000	Kinase phosphorylation protein, putative	Multiple myeloma tumor-associated protein 2-like, N-terminal;Multiple myeloma tumor-associated protein 2-like	Multiple myeloma tumor-associated protein 2-like, N-terminal	N/A	N/A	HG994969.1	555775	556279	505	*	.	277	.	-1	7.48066	-1	229	0.104327	0.669303	555787	556110	7.48066	212	555774	556279	19.9843	233	Promoter (<=1kb)	9	553949	555770	1822	2	ETH2_0906000	ETH2_0906000_mRNA1	-5
ETH2_1436900	Kinase binding protein CGI-121, putative	CGI121/TPRKB;CGI121/TPRKB superfamily	CGI121/TPRKB	N/A	N/A	HG994974.1	2703775	2704365	591	*	.	337	.	-1	8.64558	-1	179	0.213122	0.812572	2703922	2704365	8.64558	38	2703774	2704233	21.4294	172	Promoter (<=1kb)	14	2704332	2705477	1146	1	ETH2_1436900	ETH2_1436900_mRNA1	0
ETH2_0808300	KH domain-containing protein, putative	K Homology domain;K Homology domain, type 1;K Homology domain, type 1 superfamily	K Homology domain, type 1	K Homology domain	N/A	HG994968.1	862181	863340	1160	*	.	1000	.	-1	29.2321	-1	504	2.555	2.95302	862240	863229	29.2321	423	862180	863340	51.4876	525	Promoter (<=1kb)	8	858678	862078	3401	2	ETH2_0808300	ETH2_0808300_mRNA1	-103
ETH2_0902400	KH domain containing protein, putative	K Homology domain;K Homology domain, type 1 superfamily;Pre-rRNA-processing protein PNO1-like	N/A	K Homology domain	N/A	HG994969.1	368096	368560	465	*	.	244	.	-1	11.0581	-1	223	0.038544	0.588577	368095	368560	11.0581	224	368103	368476	14.0082	214	Promoter (<=1kb)	9	368672	370011	1340	1	ETH2_0902400	ETH2_0902400_mRNA1	-112
ETH2_1248700	KH domain containing protein, putative	N/A	N/A	N/A	N/A	HG994972.1	3095103	3096127	1025	*	.	407	.	-1	10.3239	-1	382	0.359472	0.9802	3095102	3095807	10.3239	418	3095114	3096127	22.224	335	Distal Intergenic	12	3097273	3100118	2846	2	ETH2_1248700	ETH2_1248700_mRNA1	3991
ETH2_0851100	KH domain containing protein, putative	K Homology domain;K Homology domain, type 1;K Homology domain, type 1 superfamily	K Homology domain, type 1	K Homology domain	N/A	HG994968.1	3298088	3298830	743	*	.	137	.	-1	6.72649	-1	493	0	0.331509	3298206	3298604	6.72649	223	3298087	3298830	13.724	645	Promoter (<=1kb)	8	3298907	3301504	2598	1	ETH2_0851100	ETH2_0851100_mRNA1	-77
ETH2_1222600	kelch motif domain-containing protein, putative	Galactose oxidase/kelch, beta-propeller;Kelch-type beta propeller;Domain of unknown function DUF4110	Domain of unknown function DUF4110	N/A	N/A	HG994972.1	1629362	1630363	1002	*	.	1000	.	-1	40.3113	-1	464	3.15908	3.48515	1629470	1630257	40.3113	355	1629361	1630363	62.4156	464	Promoter (<=1kb)	12	1630053	1634675	4623	1	ETH2_1222600	ETH2_1222600_mRNA1	0
ETH2_1321900	kelch motif domain-containing protein, putative	Kelch-type beta propeller	N/A	N/A	N/A	HG994973.1	1518922	1520089	1168	*	.	137	.	-1	5.82121	-1	865	0	0.331509	1519541	1520089	5.82121	390	1518921	1520075	25.4254	720	Promoter (<=1kb)	13	1515170	1518900	3731	2	ETH2_1321900	ETH2_1321900_mRNA1	-22
ETH2_1359800	kelch motif domain-containing protein, putative	Kelch repeat type 1;Kelch-type beta propeller	Kelch repeat type 1	Kelch repeat type 1	N/A	HG994973.1	3625569	3626458	890	*	.	137	.	-1	5.04174	-1	311	0	0.331509	3625802	3626032	5.04174	41	3625568	3626458	17.3626	347	Promoter (1-2kb)	13	3621182	3624521	3340	2	ETH2_1359800	ETH2_1359800_mRNA1	-1048
ETH2_0501200	Kelch motif containing protein, putative	Kelch-type beta propeller	N/A	N/A	N/A	HG994965.1	119251	119966	716	*	.	348	.	-1	11.076	-1	426	0.235211	0.83911	119308	119954	11.076	430	119250	119966	19.167	365	Promoter (<=1kb)	5	113879	119139	5261	2	ETH2_0501200	ETH2_0501200_mRNA1	-112
ETH2_0617500	Kelch domain containing protein, putative	BTB/POZ domain;Kelch repeat type 1;Galactose oxidase/kelch, beta-propeller;SKP1/BTB/POZ domain superfamily;Kelch-type beta propeller	BTB/POZ domain;Kelch repeat type 1	BTB/POZ domain;Kelch repeat type 1	N/A	HG994966.1	914339	915162	824	*	.	277	.	-1	11.4391	-1	663	0.104293	0.668587	914820	915112	11.4391	181	914338	915162	16.5623	664	Promoter (<=1kb)	6	910115	914112	3998	2	ETH2_0617500	ETH2_0617500_mRNA1	-227
ETH2_0741700	jmjC domain-containing protein, putative	JmjC domain;JmjN domain	JmjC domain	JmjN domain;JmjC domain	N/A	HG994967.1	3278026	3279233	1208	*	.	409	.	-1	10.9993	-1	538	0.362662	0.986772	3278185	3279233	10.9993	241	3278025	3279191	21.7495	676	Promoter (<=1kb)	7	3272757	3277970	5214	2	ETH2_0741700	ETH2_0741700_mRNA1	-56
ETH2_0709300	jmjC domain-containing protein, conserved, putative	JmjC domain;Cupin-like domain 8	Cupin-like domain 8	JmjC domain	N/A	HG994965.1	1710318	1712785	2468	*	.	861	.	-1	19.2418	-1	442	1.5864	2.07359	1710380	1711913	19.2418	395	1710317	1712785	36.769	426	Promoter (<=1kb)	5	1705665	1710143	4479	2	ETH2_0709300	ETH2_0522200_mRNA1	-175
ETH2_0709300	jmjC domain-containing protein, conserved, putative	JmjC domain;Cupin-like domain 8	Cupin-like domain 8	JmjC domain	N/A	HG994967.1	627998	628657	660	*	.	137	.	-1	9.96977	-1	383	0	0.331509	628062	628564	9.96977	203	627997	628657	12.5069	498	Exon (ETH2_0709300_mRNA1/ETH2_0709300	exon 7 of 9)	7	627064	630675	3612	ETH2_0709300	ETH2_0709300	ETH2_0709300_mRNA1	2018
ETH2_0741400	Jacob 6, related	N/A	N/A	N/A	N/A	HG994967.1	3244776	3245863	1088	*	.	429	.	-1	9.44308	-1	387	0.418061	1.03491	3244926	3245482	9.44308	338	3244775	3245863	27.7641	286	Promoter (<=1kb)	7	3235960	3244782	8823	2	ETH2_0741400	ETH2_0741400_mRNA1	0
ETH2_1343400	isoleucyl-tRNA synthetase, putative	Aminoacyl-tRNA synthetase, class I, conserved site;Aminoacyl-tRNA synthetase, class Ia;Valyl/Leucyl/Isoleucyl-tRNA synthetase, editing domain;Aminoacyl-tRNA synthetase, class Ia, anticodon-binding;Methionyl/Valyl/Leucyl/Isoleucyl-tRNA synthetase, anticodon-binding;Isoleucyl tRNA synthetase type 1, anticodon-binding domain	Aminoacyl-tRNA synthetase, class Ia;Methionyl/Valyl/Leucyl/Isoleucyl-tRNA synthetase, anticodon-binding	N/A	N/A	HG994973.1	2769220	2770411	1192	*	.	973	.	-1	19.8651	-1	522	1.90245	2.3446	2769219	2770227	19.8651	577	2769237	2770411	45.0449	450	Promoter (<=1kb)	13	2761758	2769189	7432	2	ETH2_1343400	ETH2_1343400_mRNA1	-31
ETH2_0529300	isocitrate dehydrogenase, putative	Isocitrate dehydrogenase NADP-dependent;Isocitrate/isopropylmalate dehydrogenase, conserved site;Isopropylmalate dehydrogenase-like domain	Isopropylmalate dehydrogenase-like domain	Isopropylmalate dehydrogenase-like domain	N/A	HG994965.1	2155053	2155823	771	*	.	266	.	-1	7.74472	-1	375	0.087092	0.642895	2155211	2155700	7.74472	217	2155052	2155823	37.1205	375	Promoter (<=1kb)	5	2151477	2155274	3798	2	ETH2_0529300	ETH2_0529300_mRNA1	0
ETH2_1128200	iron-sulfur subunit of succinate dehydrogenase, putative	2Fe-2S ferredoxin-type iron-sulfur binding domain;Succinate dehydrogenase/fumarate reductase iron-sulphur protein;2Fe-2S ferredoxin, iron-sulphur binding site;4Fe-4S ferredoxin-type, iron-sulphur binding domain;4Fe-4S ferredoxin, iron-sulphur binding, conserved site;Succinate dehydogenase/fumarate reductase N-terminal;2Fe-2S ferredoxin-like superfamily	Succinate dehydogenase/fumarate reductase N-terminal	N/A	N/A	HG994971.1	2198009	2199041	1033	*	.	865	.	-1	18.5225	-1	674	1.59746	2.08477	2198153	2198962	18.5225	490	2198008	2199041	37.588	713	Promoter (<=1kb)	11	2196020	2198317	2298	2	ETH2_1128200	ETH2_1128200_mRNA1	0
ETH2_1411700	iron-sulfur cluster assembly accessory protein, putative	FeS cluster insertion, C-terminal, conserved site;HesB-like domain superfamily	N/A	N/A	N/A	HG994974.1	900416	901417	1002	*	.	137	.	-1	5.82121	-1	619	0	0.331509	900580	901006	5.82121	420	900415	901417	23.9514	653	Promoter (<=1kb)	14	898658	900004	1347	2	ETH2_1411700	ETH2_1411700_mRNA1	-412
ETH2_1472900	iron-sulfur cluster assembly accessory domain containing protein, putative	HesB-like domain superfamily	N/A	N/A	N/A	HG994974.1	5027271	5028171	901	*	.	1000	.	-1	19.5946	-1	409	2.08776	2.51017	5027416	5028124	19.5946	247	5027270	5028171	54.6161	426	Promoter (<=1kb)	14	5026394	5027550	1157	2	ETH2_1472900	ETH2_1472900_mRNA1	0
ETH2_1470300	IQ calmodulin-binding motif/Regulator of chromosome condensation (RCC1) repeat, putative	IQ motif, EF-hand binding site;Regulator of chromosome condensation, RCC1;Myosin head, motor domain;Regulator of chromosome condensation 1/beta-lactamase-inhibitor protein II;P-loop containing nucleoside triphosphate hydrolase	Myosin head, motor domain;Regulator of chromosome condensation, RCC1;IQ motif, EF-hand binding site	IQ motif, EF-hand binding site;Myosin head, motor domain	N/A	HG994974.1	4742888	4743933	1046	*	.	590	.	-1	12.4103	-1	315	0.836713	1.42141	4742887	4743648	12.4103	256	4742892	4743933	29.4437	370	Promoter (<=1kb)	14	4743769	4754990	11222	1	ETH2_1470300	ETH2_1470300_mRNA1	0
ETH2_0907100	integral membrane protein, putative	Folate-biopterin transporter;MFS transporter superfamily;Biopterin transporter family	Biopterin transporter family	N/A	N/A	HG994969.1	629225	630690	1466	*	.	754	.	-1	14.9064	-1	965	1.3054	1.81768	629605	630674	14.9064	683	629224	630690	36.2493	866	Promoter (<=1kb)	9	626068	629244	3177	2	ETH2_0907100	ETH2_0907100_mRNA1	0
ETH2_0703200	integral membrane protein, putative	Ccc1 family	Ccc1 family	N/A	N/A	HG994967.1	284489	285572	1084	*	.	699	.	-1	12.8011	-1	406	1.15121	1.68495	284789	285316	12.8011	188	284488	285572	42.3079	324	Promoter (<=1kb)	7	282376	284341	1966	2	ETH2_0703200	ETH2_0703200_mRNA1	-148
ETH2_1060100	Integral membrane protein DUF106, putative	Integral membrane protein EMC3/TMCO1-like;ER membrane protein complex subunit 3	Integral membrane protein EMC3/TMCO1-like	Integral membrane protein EMC3/TMCO1-like	N/A	HG994970.1	3736267	3736852	586	*	.	264	.	-1	14.3105	-1	389	0.081682	0.63746	3736622	3736841	14.3105	123	3736266	3736852	16.7316	300	Promoter (<=1kb)	10	3733605	3736185	2581	2	ETH2_1060100	ETH2_1060100_mRNA1	-82
ETH2_1589800	Inositol polyphosphate kinase, putative	Inositol polyphosphate kinase	Inositol polyphosphate kinase	N/A	N/A	HG994975.1	5804521	5805397	877	*	.	566	.	-1	16.9405	-1	277	0.77623	1.36355	5804545	5805103	16.9405	245	5804520	5805397	25.7711	285	Promoter (<=1kb)	15	5800540	5804251	3712	2	ETH2_1589800	ETH2_1589800_mRNA1	-270
ETH2_1423500	Inositol monophosphatase family, putative	Inositol monophosphatase-like;Inositol monophosphatase, conserved site	Inositol monophosphatase-like	N/A	N/A	HG994974.1	1967335	1968746	1412	*	.	137	.	-1	6.44276	-1	733	0	0.331509	1967413	1968305	6.44276	668	1967334	1968746	22.038	720	Promoter (<=1kb)	14	1964534	1967635	3102	2	ETH2_1423500	ETH2_1423500_mRNA1	0
ETH2_1038100	inosine-5'-monophosphate dehydrogenase	CBS domain;IMP dehydrogenase/GMP reductase;Inosine-5'-monophosphate dehydrogenase;IMP dehydrogenase / GMP reductase, conserved site	IMP dehydrogenase/GMP reductase;CBS domain	CBS domain	N/A	HG994970.1	2334299	2335782	1484	*	.	1000	.	-1	35.2251	-1	608	3.23939	3.52989	2334440	2335597	35.2251	412	2334298	2335782	70.5949	663	Promoter (<=1kb)	10	2335805	2338710	2906	1	ETH2_1038100	ETH2_1038100_mRNA1	-23
ETH2_0829300	inosine triphosphate pyrophosphatase, putative	Ham1-like protein;Inosine triphosphate pyrophosphatase;Inosine triphosphate pyrophosphatase-like	Ham1-like protein	N/A	N/A	HG994968.1	1980150	1980459	310	*	.	137	.	-1	6.69608	-1	174	0	0.331509	1980156	1980438	6.69608	178	1980149	1980459	12.4228	163	Promoter (<=1kb)	8	1978360	1980134	1775	2	ETH2_0829300	ETH2_0829300_mRNA1	-16
ETH2_1555600	Inner membrane complex protein, putative	Inner membrane complex protein	Inner membrane complex protein	N/A	N/A	HG994975.1	3586347	3587076	730	*	.	137	.	-1	7.72272	-1	310	0	0.331509	3586404	3586949	7.72272	339	3586346	3587076	18.6641	224	Promoter (<=1kb)	15	3587389	3592022	4634	1	ETH2_1555600	ETH2_1555600_mRNA1	-313
ETH2_1480500	Inhibitor of apoptosis-promoting Bax1, putative	Bax inhibitor 1-related	Bax inhibitor 1-related	N/A	N/A	HG994974.1	5538649	5539410	762	*	.	137	.	-1	5.88922	-1	477	0	0.331509	5538876	5539257	5.88922	252	5538648	5539410	21.5094	474	Promoter (<=1kb)	14	5539843	5541361	1519	1	ETH2_1480500	ETH2_1480500_mRNA1	-433
ETH2_0814400	Importin subunit alpha, related	Armadillo;Armadillo-type fold	N/A	Armadillo	N/A	HG994968.1	1167186	1168494	1309	*	.	241	.	-1	6.56817	-1	721	0.034534	0.581626	1167748	1168220	6.56817	432	1167185	1168494	26.5868	447	Promoter (<=1kb)	8	1168778	1170964	2187	1	ETH2_0814400	ETH2_0814400_mRNA1	-284
ETH2_1031400	Ile transfer RNA (aat)	N/A	N/A	N/A	N/A	HG994970.1	1994173	1994773	601	*	.	290	.	-1	19.3659	-1	376	0.125675	0.70021	1994172	1994768	21.6821	382	1994292	1994773	19.3659	251	Promoter (<=1kb)	10	1994711	1994785	75	2	ETH2_1031400	ETH2_1031400_tRNA1	12
ETH2_1229900	Ile transfer RNA (aat)	N/A	N/A	N/A	N/A	HG994972.1	1997153	1998018	866	*	.	326	.	-1	12.7219	-1	509	0.192006	0.785206	1997217	1998018	12.7219	448	1997152	1997993	18.4159	506	Promoter (<=1kb)	12	1997742	1997815	74	2	ETH2_1229900	ETH2_1229900_tRNA1	0
ETH2_1325400	IBR domain-containing protein, putative	IBR domain;Zinc finger, RING-type, conserved site;E3 ubiquitin ligase RBR family;TRIAD supradomain	IBR domain	IBR domain	N/A	HG994973.1	1681242	1682252	1011	*	.	451	.	-1	14.7457	-1	773	0.478454	1.08792	1681703	1682223	14.7457	331	1681241	1682252	22.4967	754	Promoter (<=1kb)	13	1682509	1685358	2850	1	ETH2_1325400	ETH2_1325400_mRNA1	-257
ETH2_1369100	hypoxanthine-xanthine-guanine phosphoribosyl transferase, putative	Phosphoribosyltransferase domain;Hypoxanthine phosphoribosyl transferase;Phosphoribosyltransferase-like	Phosphoribosyltransferase domain	N/A	N/A	HG994973.1	4054680	4055875	1196	*	.	651	.	-1	16.2388	-1	632	0.991418	1.56947	4054870	4055849	16.2388	343	4054679	4055875	28.6202	731	Promoter (<=1kb)	13	4055628	4056643	1016	1	ETH2_1369100	ETH2_1369100_mRNA1	0
ETH2_0319100	hypothetical protein,hypothetical protein, conserved	N/A	N/A	N/A	N/A	HG994963.1	1656740	1657809	1070	*	.	447	.	-1	17.1151	-1	676	0.468558	1.07773	1657094	1657725	17.1151	326	1656739	1657809	22.6091	672	Promoter (<=1kb)	3	1657683	1660374	2692	1	ETH2_0319100	ETH2_0319100_mRNA1	0
ETH2_0857800	hypothetical protein,hypothetical protein	Ulp1 protease family, C-terminal catalytic domain;Papain-like cysteine peptidase superfamily	Ulp1 protease family, C-terminal catalytic domain	N/A	N/A	HG994968.1	3660186	3661192	1007	*	.	282	.	-1	18.166	-1	472	0.113302	0.680145	3660319	3660964	18.166	407	3660185	3661192	18.2003	403	Promoter (<=1kb)	8	3661605	3669335	7731	1	ETH2_0857800	ETH2_0857800_mRNA1	-413
ETH2_1345800	hypothetical protein,hypothetical protein	JAB1/MPN/MOV34 metalloenzyme domain;Eukaryotic translation initiation factor 3 subunit H;MPN domain	JAB1/MPN/MOV34 metalloenzyme domain	JAB1/MPN/MOV34 metalloenzyme domain	N/A	HG994973.1	2887087	2887679	593	*	.	724	.	-1	14.2178	-1	277	1.23048	1.74589	2887229	2887620	14.2178	134	2887086	2887679	36.1893	277	Promoter (<=1kb)	13	2887707	2889987	2281	1	ETH2_1345800	ETH2_1345800_mRNA1	-28
ETH2_0212000	hypothetical protein,Domain of Unknown Function (DUF1042), putative	CH-like domain in sperm protein	CH-like domain in sperm protein	N/A	N/A	HG994973.1	349533	350684	1152	*	.	743	.	-1	19.2522	-1	487	1.2795	1.79169	349532	350514	19.2522	532	349630	350684	31.8066	344	Promoter (<=1kb)	13	343969	349743	5775	2	ETH2_0212000	ETH2_1303100_mRNA1	0
ETH2_0212000	hypothetical protein,Domain of Unknown Function (DUF1042), putative	CH-like domain in sperm protein	CH-like domain in sperm protein	N/A	N/A	HG994962.1	906733	907956	1224	*	.	573	.	-1	12.4144	-1	462	0.803065	1.3806	906897	907540	12.4144	297	906732	907956	77.059	462	Exon (ETH2_0212000_mRNA1/ETH2_0212000	exon 1 of 16)	2	904104	915313	11210	ETH2_0212000	ETH2_0212000	ETH2_0212000_mRNA1	2629
ETH2_0516100	hypothetical protein, conservedd	N/A	N/A	N/A	N/A	HG994965.1	1200808	1201654	847	*	.	646	.	-1	14.0606	-1	460	0.979613	1.556	1200813	1201422	14.0606	419	1200807	1201654	29.8683	496	Promoter (<=1kb)	5	1198606	1201069	2464	2	ETH2_0516100	ETH2_0516100_mRNA1	0
ETH2_0516100	hypothetical protein, conservedd	N/A	N/A	N/A	N/A	HG994965.1	1196295	1196947	653	*	.	255	.	-1	6.91279	-1	238	0.066587	0.614932	1196323	1196604	6.91279	132	1196294	1196947	24.063	315	Distal Intergenic	5	1198606	1201069	2464	2	ETH2_0516100	ETH2_0516100_mRNA1	4122
ETH2_0516100	hypothetical protein, conservedd	N/A	N/A	N/A	N/A	HG994965.1	1194277	1195429	1153	*	.	137	.	-1	6.28994	-1	834	0	0.331509	1194912	1195156	6.28994	219	1194276	1195429	19.1546	814	Distal Intergenic	5	1198606	1201069	2464	2	ETH2_0516100	ETH2_0516100_mRNA1	5640
ETH2_0316300	hypothetical protein, conserved,Protein of unknown function (DUF1604), putative	G patch domain-containing protein, N-terminal	G patch domain-containing protein, N-terminal	N/A	N/A	HG994963.1	1417633	1418667	1035	*	.	856	.	-1	15.1652	-1	518	1.57212	2.06252	1417914	1418532	15.1652	239	1417632	1418667	50.0598	516	Promoter (<=1kb)	3	1412346	1417667	5322	2	ETH2_0316300	ETH2_0316300_mRNA1	0
ETH2_1253000	hypothetical protein, conserved,Lipase (class 3), putative	Cytochrome c, class II;Fungal lipase-like domain;Alpha/Beta hydrolase fold	Fungal lipase-like domain	N/A	N/A	HG994972.1	3347497	3348310	814	*	.	137	.	-1	8.01622	-1	639	0	0.331509	3347921	3348286	8.01622	176	3347496	3348310	15.296	678	Promoter (<=1kb)	12	3336015	3347248	11234	2	ETH2_1253000	ETH2_1253000_mRNA1	-249
ETH2_0820900	hypothetical protein, conserved,hypothetical protein, conserved,hypothetical protein, conserved,hypothetical protein,hypothetical protein, conserved,hypothetical protein	N/A	N/A	N/A	N/A	HG994968.1	1586894	1588175	1282	*	.	284	.	-1	7.88743	-1	818	0.116452	0.684528	1587297	1588003	7.88743	348	1586893	1588175	35.4485	884	Promoter (<=1kb)	8	1588020	1595180	7161	1	ETH2_0820900	ETH2_0820900_mRNA1	0
ETH2_0408100	hypothetical protein, conserved,hypothetical protein, conserved	Zinc finger, RING-type	Zinc finger, RING-type	Zinc finger, RING-type	N/A	HG994964.1	977991	979179	1189	*	.	337	.	-1	8.29832	-1	685	0.21324	0.81347	978550	978829	8.29832	139	977990	979179	25.2403	671	Promoter (<=1kb)	4	979236	982431	3196	1	ETH2_0408100	ETH2_0408100_mRNA1	-57
ETH2_0908000	hypothetical protein, conserved,hypothetical protein, conserved	N/A	N/A	N/A	N/A	HG994969.1	681834	682706	873	*	.	323	.	-1	8.08585	-1	523	0.186354	0.77921	681946	682501	8.08585	463	681833	682706	24.4113	470	Promoter (<=1kb)	9	675976	682112	6137	2	ETH2_0908000	ETH2_0908000_mRNA1	0
ETH2_1509600	hypothetical protein, conserved,hypothetical protein, conserved	Transcription factor IIA, alpha/beta subunit	N/A	Transcription factor IIA, alpha/beta subunit	N/A	HG994975.1	614924	615374	451	*	.	137	.	-1	6.45024	-1	309	0	0.331509	614923	615314	6.45024	291	614928	615374	12.2422	323	Promoter (<=1kb)	15	615570	623680	8111	1	ETH2_1509600	ETH2_1509600_mRNA1	-196
ETH2_1429900	hypothetical protein, conserved,hypothetical protein	Zinc finger, RING-type	Zinc finger, RING-type	Zinc finger, RING-type	N/A	HG994974.1	2313290	2313930	641	*	.	137	.	-1	6.77241	-1	500	0	0.331509	2313667	2313883	6.77241	91	2313289	2313930	15.5285	532	Promoter (<=1kb)	14	2305975	2312785	6811	2	ETH2_1429900	ETH2_1429900_mRNA1	-505
ETH2_1547500	hypothetical protein, conserved,C2 domain-containing protein, putative	C2 domain;C2 domain superfamily;Papain-like cysteine peptidase superfamily	C2 domain	C2 domain	N/A	HG994975.1	3159882	3161329	1448	*	.	637	.	-1	12.4921	-1	837	0.961934	1.53406	3160524	3161264	12.4921	193	3159881	3161329	33.0873	839	Promoter (<=1kb)	15	3147078	3159806	12729	2	ETH2_1547500	ETH2_1547500_mRNA1	-76
ETH2_0506100	hypothetical protein, conserved	N/A	N/A	N/A	N/A	HG994965.1	619258	620908	1651	*	.	1000	.	-1	62.2956	-1	1067	3.61527	3.96436	619553	620841	62.2956	830	619257	620908	71.3599	1008	Promoter (<=1kb)	5	620946	624002	3057	1	ETH2_0506100	ETH2_0506100_mRNA1	-38
ETH2_0306900	hypothetical protein, conserved	N/A	N/A	N/A	N/A	HG994963.1	815248	817217	1970	*	.	1000	.	-1	61.257	-1	1123	4.06261	4.33077	815277	817140	61.257	948	815247	817217	89.8626	1269	Promoter (<=1kb)	3	817026	819495	2470	1	ETH2_0306900	ETH2_0306900_mRNA1	0
ETH2_0821200	hypothetical protein, conserved	N/A	N/A	N/A	N/A	HG994968.1	1607630	1609145	1516	*	.	1000	.	-1	60.8226	-1	718	4.34508	4.57798	1607687	1608972	60.8226	647	1607629	1609145	105.28	731	Promoter (<=1kb)	8	1608857	1612378	3522	1	ETH2_0821200	ETH2_0821200_mRNA1	0
ETH2_0306600	hypothetical protein, conserved	N/A	N/A	N/A	N/A	HG994963.1	801194	803006	1813	*	.	1000	.	-1	58.7336	-1	703	4.29934	4.52548	801266	802832	58.7336	597	801193	803006	103.932	736	Promoter (<=1kb)	3	799511	801556	2046	2	ETH2_0306600	ETH2_0306600_mRNA1	0
ETH2_1008100	hypothetical protein, conserved	N/A	N/A	N/A	N/A	HG994970.1	680805	681719	915	*	.	1000	.	-1	48.9739	-1	418	2.93585	3.34867	680825	681660	48.9739	406	680804	681719	55.2785	410	Promoter (<=1kb)	10	681487	685608	4122	1	ETH2_1008100	ETH2_1008100_mRNA1	0
ETH2_0306400	hypothetical protein, conserved	N/A	N/A	N/A	N/A	HG994963.1	793128	794892	1765	*	.	1000	.	-1	46.6153	-1	716	4.15002	4.45665	793197	794773	46.6153	597	793127	794892	107.861	765	Promoter (<=1kb)	3	791478	793523	2046	2	ETH2_0306400	ETH2_0306400_mRNA1	0
ETH2_1131200	hypothetical protein, conserved	N/A	N/A	N/A	N/A	HG994971.1	2343300	2344369	1070	*	.	1000	.	-1	46.2296	-1	674	2.84768	3.28884	2343431	2344361	46.2296	455	2343299	2344369	53.6296	762	Promoter (<=1kb)	11	2343045	2343311	267	2	ETH2_1131200	ETH2_1131200_mRNA1	0
ETH2_0712800	hypothetical protein, conserved	WD40-repeat-containing domain superfamily	N/A	N/A	N/A	HG994967.1	807617	808825	1209	*	.	1000	.	-1	45.6458	-1	633	3.65204	3.98831	807773	808731	45.6458	475	807616	808825	78.56	634	Promoter (<=1kb)	7	808857	811303	2447	1	ETH2_0712800	ETH2_0712800_mRNA1	-32
ETH2_0519400	hypothetical protein, conserved	N/A	N/A	N/A	N/A	HG994965.1	1521997	1523176	1180	*	.	1000	.	-1	44.0473	-1	465	3.30425	3.58997	1522049	1523128	44.0473	435	1521996	1523176	64.9486	443	Promoter (<=1kb)	5	1522994	1524652	1659	1	ETH2_0519400	ETH2_0519400_mRNA1	0
ETH2_1008000	hypothetical protein, conserved	N/A	N/A	N/A	N/A	HG994970.1	675633	677271	1639	*	.	1000	.	-1	41.0991	-1	1049	3.26509	3.55189	675718	677095	41.0991	864	675632	677271	64.7112	1149	Promoter (<=1kb)	10	677206	678927	1722	1	ETH2_1008000	ETH2_1008000_mRNA1	0
ETH2_1593100	hypothetical protein, conserved	N/A	N/A	N/A	N/A	HG994975.1	6025911	6028183	2273	*	.	1000	.	-1	40.8027	-1	1306	3.29481	3.57446	6026130	6028183	40.8027	1086	6025910	6028166	65.7487	1307	Promoter (<=1kb)	15	6027430	6029262	1833	1	ETH2_1593100	ETH2_1593100_mRNA1	0
ETH2_1432600	hypothetical protein, conserved	N/A	N/A	N/A	N/A	HG994974.1	2473933	2475506	1574	*	.	1000	.	-1	40.563	-1	810	3.29889	3.58207	2474154	2475271	40.563	482	2473932	2475506	66.4176	917	Promoter (<=1kb)	14	2474818	2477439	2622	1	ETH2_1432600	ETH2_1432600_mRNA1	0
ETH2_1311100	hypothetical protein, conserved	N/A	N/A	N/A	N/A	HG994973.1	971918	974561	2644	*	.	1000	.	-1	40.4492	-1	485	3.52572	3.87796	972068	973364	40.4492	332	971917	974561	76.7022	488	Promoter (<=1kb)	13	971319	971999	681	2	ETH2_1311100	ETH2_1311100_mRNA1	0
ETH2_1524900	hypothetical protein, conserved	N/A	N/A	N/A	N/A	HG994975.1	1466536	1467739	1204	*	.	1000	.	-1	40.4293	-1	530	3.7915	4.08568	1466685	1467739	40.4293	433	1466535	1467710	97.4177	478	Promoter (<=1kb)	15	1467528	1469317	1790	1	ETH2_1524900	ETH2_1524900_mRNA1	0
ETH2_0736000	hypothetical protein, conserved	N/A	N/A	N/A	N/A	HG994967.1	2951268	2952515	1248	*	.	1000	.	-1	38.8471	-1	753	3.47409	3.8075	2951387	2952515	38.8471	582	2951267	2952454	76.48	805	Promoter (<=1kb)	7	2952095	2954155	2061	1	ETH2_0736000	ETH2_0736000_mRNA1	0
ETH2_0500200	hypothetical protein, conserved	N/A	N/A	N/A	N/A	HG994965.1	74208	75674	1467	*	.	1000	.	-1	38.7042	-1	679	2.90569	3.31548	74350	75514	38.7042	595	74207	75674	55.7262	620	Promoter (<=1kb)	5	76055	78536	2482	1	ETH2_0500200	ETH2_0500200_mRNA1	-381
ETH2_0800100	hypothetical protein, conserved	N/A	N/A	N/A	N/A	HG994968.1	260033	261898	1866	*	.	1000	.	-1	38.1523	-1	836	3.39233	3.70369	260254	261689	38.1523	637	260032	261898	72.2767	813	Distal Intergenic	8	350854	351501	648	2	ETH2_0800100	ETH2_0800100_mRNA1	89603
ETH2_0860000	hypothetical protein, conserved	N/A	N/A	N/A	N/A	HG994968.1	3808253	3809757	1505	*	.	1000	.	-1	37.8069	-1	496	2.96253	3.35716	3808399	3809346	37.8069	345	3808252	3809757	57.5098	500	Distal Intergenic	8	3781002	3782877	1876	1	ETH2_0860000	ETH2_0860000_mRNA1	27251
ETH2_0304100	hypothetical protein, conserved	N/A	N/A	N/A	N/A	HG994963.1	671951	673227	1277	*	.	1000	.	-1	37.557	-1	614	3.3967	3.71583	671980	673063	37.557	616	671950	673227	73.2632	582	Promoter (<=1kb)	3	671151	672143	993	2	ETH2_0304100	ETH2_0304100_mRNA1	0
ETH2_1350300	hypothetical protein, conserved	WD40-repeat-containing domain superfamily;WDR74/Nsa1	N/A	N/A	N/A	HG994973.1	3110094	3111306	1213	*	.	1000	.	-1	36.8216	-1	444	2.45429	2.86075	3110121	3111269	36.8216	534	3110093	3111306	47.4592	327	Promoter (<=1kb)	13	3107825	3110377	2553	2	ETH2_1350300	ETH2_1350300_mRNA1	0
ETH2_0315700	hypothetical protein, conserved	N/A	N/A	N/A	N/A	HG994963.1	1376607	1378038	1432	*	.	1000	.	-1	36.8211	-1	531	3.5202	3.85921	1376767	1377758	36.8211	373	1376606	1378038	82.3384	528	Promoter (<=1kb)	3	1373821	1376759	2939	2	ETH2_0315700	ETH2_0315700_mRNA1	0
ETH2_1338100	hypothetical protein, conserved	N/A	N/A	N/A	N/A	HG994973.1	2489039	2490355	1317	*	.	1000	.	-1	36.3291	-1	654	3.09436	3.4273	2489151	2490355	36.3291	470	2489038	2490241	62.1752	725	Promoter (<=1kb)	13	2485704	2488682	2979	2	ETH2_1338100	ETH2_1338100_mRNA1	-357
ETH2_1223800	hypothetical protein, conserved	N/A	N/A	N/A	N/A	HG994972.1	1702030	1703531	1502	*	.	1000	.	-1	36.2537	-1	731	3.35385	3.65142	1702210	1703371	36.2537	550	1702029	1703531	73.1075	731	Promoter (<=1kb)	12	1703180	1704076	897	1	ETH2_1223800	ETH2_1223800_mRNA1	0
ETH2_1224700	hypothetical protein, conserved	N/A	N/A	N/A	N/A	HG994972.1	1750901	1751931	1031	*	.	850	.	-1	35.9122	-1	577	1.54749	2.04748	1751018	1751825	40.4599	376	1750900	1751931	35.9122	661	Promoter (<=1kb)	12	1749921	1750955	1035	2	ETH2_1224700	ETH2_1224700_mRNA1	0
ETH2_1434400	hypothetical protein, conserved	N/A	N/A	N/A	N/A	HG994974.1	2580095	2581730	1636	*	.	1000	.	-1	35.884	-1	998	3.39179	3.69243	2580239	2581730	35.884	854	2580094	2581730	76.8778	997	Promoter (<=1kb)	14	2581463	2584306	2844	1	ETH2_1434400	ETH2_1434400_mRNA1	0
ETH2_1575800	hypothetical protein, conserved	N/A	N/A	N/A	N/A	HG994975.1	4997550	4998844	1295	*	.	1000	.	-1	35.7604	-1	584	3.60949	3.94294	4997650	4998582	35.7604	361	4997549	4998844	97.6928	707	Promoter (<=1kb)	15	4996549	4998126	1578	2	ETH2_1575800	ETH2_1575800_mRNA1	0
ETH2_1446000	hypothetical protein, conserved	N/A	N/A	N/A	N/A	HG994974.1	3235620	3236989	1370	*	.	1000	.	-1	33.9997	-1	637	3.39868	3.72876	3235764	3236944	33.9997	512	3235619	3236989	82.2154	617	Promoter (<=1kb)	14	3236716	3238311	1596	1	ETH2_1446000	ETH2_1446000_mRNA1	0
ETH2_0103900	hypothetical protein, conserved	N/A	N/A	N/A	N/A	HG994961.1	473236	474474	1239	*	.	1000	.	-1	33.8144	-1	487	3.03305	3.40507	473296	474197	33.8144	472	473235	474474	62.6306	442	Promoter (<=1kb)	1	471157	473307	2151	2	ETH2_0103900	ETH2_0103900_mRNA1	0
ETH2_1587300	hypothetical protein, conserved	BSD domain;TFIIH subunit Tfb1/GTF2H1	N/A	N/A	N/A	HG994975.1	5645345	5646296	952	*	.	1000	.	-1	33.731	-1	416	2.37266	2.76205	5645402	5646296	33.731	361	5645344	5646296	46.7032	413	Promoter (<=1kb)	15	5639407	5645244	5838	2	ETH2_1587300	ETH2_1587300_mRNA1	-101
ETH2_0735200	hypothetical protein, conserved	N/A	N/A	N/A	N/A	HG994967.1	2602178	2604547	2370	*	.	1000	.	-1	33.4801	-1	1361	3.46368	3.7919	2602496	2604318	33.4801	935	2602177	2604547	95.0327	1469	Distal Intergenic	7	2539437	2544216	4780	1	ETH2_0735200	ETH2_0735200_mRNA1	62741
ETH2_0628000	hypothetical protein, conserved	N/A	N/A	N/A	N/A	HG994966.1	1465552	1467103	1552	*	.	957	.	-1	33.3703	-1	780	1.84584	2.306	1465599	1466966	33.3703	568	1465551	1467103	38.4536	945	Promoter (<=1kb)	6	1465014	1466097	1084	2	ETH2_0628000	ETH2_0628000_mRNA1	0
ETH2_1466300	hypothetical protein, conserved	N/A	N/A	N/A	N/A	HG994974.1	4409196	4410529	1334	*	.	1000	.	-1	32.9539	-1	749	3.27643	3.55934	4409374	4410369	32.9539	570	4409195	4410529	78.049	749	Promoter (<=1kb)	14	4410437	4412032	1596	1	ETH2_1466300	ETH2_1466300_mRNA1	0
ETH2_0418700	hypothetical protein, conserved	N/A	N/A	N/A	N/A	HG994964.1	1560188	1561610	1423	*	.	1000	.	-1	32.8001	-1	692	3.50221	3.84113	1560323	1561513	32.8001	443	1560187	1561610	113.391	806	Promoter (<=1kb)	4	1561477	1562982	1506	1	ETH2_0418700	ETH2_0418700_mRNA1	0
ETH2_0515500	hypothetical protein, conserved	N/A	N/A	N/A	N/A	HG994965.1	1155861	1157110	1250	*	.	1000	.	-1	32.2833	-1	582	3.40127	3.74272	1155905	1156883	32.2833	535	1155860	1157110	97.3398	585	Promoter (<=1kb)	5	1153581	1155995	2415	2	ETH2_0515500	ETH2_0515500_mRNA1	0
ETH2_0704300	hypothetical protein, conserved	N/A	N/A	N/A	N/A	HG994967.1	341404	342371	968	*	.	1000	.	-1	31.6538	-1	566	3.17524	3.50033	341535	342292	31.6538	437	341403	342371	73.7968	564	Promoter (<=1kb)	7	339564	341446	1883	2	ETH2_0704300	ETH2_0704300_mRNA1	0
ETH2_1579300	hypothetical protein, conserved	WD40 repeat;WD40-repeat-containing domain superfamily	WD40 repeat	WD40 repeat	N/A	HG994975.1	5208640	5209679	1040	*	.	886	.	-1	31.4688	-1	480	1.64164	2.13497	5208731	5209567	31.4688	373	5208639	5209679	35.6405	495	Promoter (<=1kb)	15	5202303	5209062	6760	2	ETH2_1579300	ETH2_1579300_mRNA1	0
ETH2_1428700	hypothetical protein, conserved	N/A	N/A	N/A	N/A	HG994974.1	2216803	2228475	11673	*	.	1000	.	-1	31.4164	-1	7032	2.66578	3.09426	2216955	2228222	31.4164	9490	2216802	2228475	52.7307	4422	Distal Intergenic	14	2230569	2231360	792	1	ETH2_1428700	ETH2_1428700_mRNA1	-2094
ETH2_1571400	hypothetical protein, conserved	N/A	N/A	N/A	N/A	HG994975.1	4738765	4739912	1148	*	.	1000	.	-1	31.3251	-1	455	3.09932	3.44156	4738867	4739696	31.3251	407	4738764	4739912	71.5258	401	Promoter (<=1kb)	15	4737723	4739192	1470	2	ETH2_1571400	ETH2_1571400_mRNA1	0
ETH2_1502200	hypothetical protein, conserved	N/A	N/A	N/A	N/A	HG994975.1	166848	168049	1202	*	.	1000	.	-1	30.8166	-1	441	2.78228	3.22163	166848	167732	30.8166	376	166847	168049	56.9429	505	Promoter (<=1kb)	15	164832	166601	1770	2	ETH2_1502200	ETH2_1502200_mRNA1	-247
ETH2_1456300	hypothetical protein, conserved	N/A	N/A	N/A	N/A	HG994974.1	3820556	3822534	1979	*	.	1000	.	-1	30.6163	-1	931	3.28192	3.56679	3820606	3822358	30.6163	880	3820555	3822534	95.0272	931	Promoter (<=1kb)	14	3818981	3820983	2003	2	ETH2_1456300	ETH2_1456300_mRNA1	0
ETH2_15102300	hypothetical protein, conserved	N/A	N/A	N/A	N/A	HG994975.1	6545585	6546923	1339	*	.	1000	.	-1	30.5743	-1	612	3.33499	3.62363	6545665	6546793	30.5743	481	6545584	6546923	110.897	663	Promoter (<=1kb)	15	6546512	6548602	2091	1	ETH2_15102300	ETH2_15102300_mRNA1	0
ETH2_1116800	hypothetical protein, conserved	N/A	N/A	N/A	N/A	HG994971.1	1229244	1230099	856	*	.	918	.	-1	30.104	-1	358	1.72064	2.21233	1229255	1230010	30.104	346	1229243	1230099	36.3526	358	Promoter (<=1kb)	11	1228750	1229472	723	2	ETH2_1116800	ETH2_1116800_mRNA1	0
ETH2_15102900	hypothetical protein, conserved	N/A	N/A	N/A	N/A	HG994975.1	6579721	6581531	1811	*	.	1000	.	-1	29.9721	-1	618	3.14413	3.46348	6579784	6581400	29.9721	586	6579720	6581531	81.44	587	Promoter (<=1kb)	15	6577949	6579967	2019	2	ETH2_15102900	ETH2_15102900_mRNA1	0
ETH2_0714400	hypothetical protein, conserved	N/A	N/A	N/A	N/A	HG994967.1	894971	896350	1380	*	.	1000	.	-1	29.8787	-1	663	2.77807	3.20658	895041	896184	29.8787	658	894970	896350	58.4216	598	Promoter (<=1kb)	7	892614	895548	2935	2	ETH2_0714400	ETH2_0714400_mRNA1	0
ETH2_0737600	hypothetical protein, conserved	N/A	N/A	N/A	N/A	HG994967.1	3036151	3037398	1248	*	.	1000	.	-1	29.8649	-1	562	3.07115	3.41298	3036250	3037123	29.8649	462	3036150	3037398	75.1955	562	Promoter (<=1kb)	7	3037160	3040506	3347	1	ETH2_0737600	ETH2_0737600_mRNA1	0
ETH2_0841300	hypothetical protein, conserved	N/A	N/A	N/A	N/A	HG994968.1	2629226	2630682	1457	*	.	1000	.	-1	29.8396	-1	815	2.54323	2.94387	2629490	2630640	29.8396	510	2629225	2630682	50.648	855	Promoter (<=1kb)	8	2630740	2642423	11684	1	ETH2_0841300	ETH2_0841300_mRNA1	-58
ETH2_0702100	hypothetical protein, conserved	N/A	N/A	N/A	N/A	HG994967.1	214981	215701	721	*	.	1000	.	-1	29.7775	-1	379	2.31929	2.70036	215033	215662	29.7775	299	214980	215701	46.7071	406	Promoter (<=1kb)	7	213637	214767	1131	2	ETH2_0702100	ETH2_0702100_mRNA1	-214
ETH2_1548700	hypothetical protein, conserved	N/A	N/A	N/A	N/A	HG994975.1	3219086	3220230	1145	*	.	1000	.	-1	29.613	-1	348	2.18181	2.58442	3219139	3220122	29.613	279	3219085	3220230	43.9003	364	Promoter (<=1kb)	15	3220152	3226675	6524	1	ETH2_1548700	ETH2_1548700_mRNA1	0
ETH2_1598700	hypothetical protein, conserved	N/A	N/A	N/A	N/A	HG994975.1	6368328	6370708	2381	*	.	1000	.	-1	29.5243	-1	699	2.60067	3.02293	6368327	6370672	29.5243	685	6368397	6370708	52.6498	644	Promoter (<=1kb)	15	6366552	6368561	2010	2	ETH2_1598700	ETH2_1598700_mRNA1	0
ETH2_0643700	hypothetical protein, conserved	N/A	N/A	N/A	N/A	HG994966.1	2262408	2263510	1103	*	.	1000	.	-1	29.4533	-1	581	2.63365	3.0576	2262519	2263404	29.4533	427	2262407	2263510	54.2711	623	Promoter (<=1kb)	6	2261527	2262504	978	2	ETH2_0643700	ETH2_0643700_mRNA1	0
ETH2_0840800	hypothetical protein, conserved	N/A	N/A	N/A	N/A	HG994968.1	2605932	2607273	1342	*	.	1000	.	-1	29.4514	-1	745	2.4787	2.87755	2606202	2607104	29.4514	407	2605931	2607273	49.8739	813	Promoter (<=1kb)	8	2604601	2606240	1640	2	ETH2_0840800	ETH2_0840800_mRNA1	0
ETH2_0700100	hypothetical protein, conserved	N/A	N/A	N/A	N/A	HG994967.1	95256	96225	970	*	.	1000	.	-1	29.0852	-1	575	2.49465	2.90315	95392	96167	29.0852	441	95255	96225	50.2602	573	Promoter (<=1kb)	7	91391	95556	4166	2	ETH2_0700100	ETH2_0700100_mRNA1	0
ETH2_1407700	hypothetical protein, conserved	N/A	N/A	N/A	N/A	HG994974.1	662725	664002	1278	*	.	1000	.	-1	29.029	-1	752	2.75902	3.17854	662749	663962	29.029	708	662724	664002	59.6629	771	Promoter (<=1kb)	14	663541	665283	1743	1	ETH2_1407700	ETH2_1407700_mRNA1	0
ETH2_1226000	hypothetical protein, conserved	N/A	N/A	N/A	N/A	HG994972.1	1823987	1825007	1021	*	.	967	.	-1	28.8359	-1	465	1.88337	2.32947	1824133	1824981	28.8359	381	1823986	1825007	39.011	403	Promoter (<=1kb)	12	1820376	1823919	3544	2	ETH2_1226000	ETH2_1226000_mRNA1	-68
ETH2_0419000	hypothetical protein, conserved	N/A	N/A	N/A	N/A	HG994964.1	1572104	1573225	1122	*	.	1000	.	-1	28.4989	-1	650	2.50401	2.91203	1572214	1573117	28.4989	539	1572103	1573225	50.6558	650	Promoter (<=1kb)	4	1570951	1572203	1253	2	ETH2_0419000	ETH2_0419000_mRNA1	0
ETH2_0723000	hypothetical protein, conserved	N/A	N/A	N/A	N/A	HG994967.1	1376961	1378086	1126	*	.	1000	.	-1	28.4514	-1	697	2.9727	3.36517	1377336	1378047	28.4514	417	1376960	1378086	75.6698	602	Promoter (<=1kb)	7	1378186	1379478	1293	1	ETH2_0723000	ETH2_0723000_mRNA1	-100
ETH2_1576600	hypothetical protein, conserved	N/A	N/A	N/A	N/A	HG994975.1	5061950	5063080	1131	*	.	1000	.	-1	28.4224	-1	677	2.34652	2.72734	5061970	5063072	28.4224	539	5061949	5063080	47.6634	794	Promoter (<=1kb)	15	5061084	5062274	1191	2	ETH2_1576600	ETH2_1576600_mRNA1	0
ETH2_0316700	hypothetical protein, conserved	Cytochrome c oxidase, subunit VIb;Cytochrome c oxidase, subunit VIb superfamily	N/A	N/A	N/A	HG994963.1	1434192	1435201	1010	*	.	1000	.	-1	27.7714	-1	569	2.7241	3.14548	1434381	1435195	27.7714	379	1434191	1435201	60.5013	569	Promoter (<=1kb)	3	1433424	1434582	1159	2	ETH2_0316700	ETH2_0316700_mRNA1	0
ETH2_1148200	hypothetical protein, conserved	N/A	N/A	N/A	N/A	HG994971.1	3194693	3195634	942	*	.	1000	.	-1	27.7058	-1	573	2.52637	2.93016	3194803	3195592	27.7058	446	3194692	3195634	51.8077	589	Promoter (<=1kb)	11	3193442	3194838	1397	2	ETH2_1148200	ETH2_1148200_mRNA1	0
ETH2_0603800	hypothetical protein, conserved	N/A	N/A	N/A	N/A	HG994966.1	326397	327925	1529	*	.	1000	.	-1	27.7018	-1	545	2.82497	3.27144	326511	327799	27.7018	412	326396	327925	65.5638	564	Promoter (<=1kb)	6	325650	326777	1128	2	ETH2_0603800	ETH2_0603800_mRNA1	0
ETH2_0653700	hypothetical protein, conserved	N/A	N/A	N/A	N/A	HG994966.1	2824021	2824912	892	*	.	1000	.	-1	27.6479	-1	385	2.48707	2.89441	2824055	2824879	27.6479	369	2824020	2824912	51.1303	367	Promoter (<=1kb)	6	2825044	2832285	7242	1	ETH2_0653700	ETH2_0653700_mRNA1	-132
ETH2_0860000	hypothetical protein, conserved	N/A	N/A	N/A	N/A	HG994968.1	3779722	3781592	1871	*	.	1000	.	-1	27.5958	-1	968	2.2111	2.60259	3779812	3781435	27.5958	904	3779721	3781592	45.254	942	Promoter (<=1kb)	8	3781002	3782877	1876	1	ETH2_0860000	ETH2_0860000_mRNA1	0
ETH2_1214100	hypothetical protein, conserved	N/A	N/A	N/A	N/A	HG994972.1	1098484	1099281	798	*	.	512	.	-1	27.4305	-1	572	0.61739	1.23488	1098483	1099245	35.9371	552	1098498	1099281	27.4305	577	Promoter (<=1kb)	12	1095751	1098576	2826	2	ETH2_1214100	ETH2_1214100_mRNA1	0
ETH2_0508300	hypothetical protein, conserved	N/A	N/A	N/A	N/A	HG994965.1	773056	774702	1647	*	.	1000	.	-1	27.411	-1	923	2.22893	2.61292	773229	774369	27.411	779	773055	774702	45.6122	893	Promoter (<=1kb)	5	771345	773144	1800	2	ETH2_0508300	ETH2_0508300_mRNA1	0
ETH2_1004500	hypothetical protein, conserved	N/A	N/A	N/A	N/A	HG994970.1	386571	387675	1105	*	.	1000	.	-1	27.2822	-1	719	2.06885	2.48352	386796	387533	27.2822	542	386570	387675	42.4884	671	Promoter (<=1kb)	10	382607	386672	4066	2	ETH2_1004500	ETH2_1004500_mRNA1	0
ETH2_1466200	hypothetical protein, conserved	N/A	N/A	N/A	N/A	HG994974.1	4405270	4406672	1403	*	.	1000	.	-1	27.2413	-1	655	2.39944	2.7893	4405360	4406499	27.2413	655	4405269	4406672	49.4918	564	Promoter (<=1kb)	14	4406588	4408156	1569	1	ETH2_1466200	ETH2_1466200_mRNA1	0
ETH2_1469700	hypothetical protein, conserved	N/A	N/A	N/A	N/A	HG994974.1	4703717	4704611	895	*	.	1000	.	-1	27.167	-1	473	2.27427	2.63912	4703720	4704609	27.167	406	4703716	4704611	46.829	537	Promoter (<=1kb)	14	4704551	4707681	3131	1	ETH2_1469700	ETH2_1469700_mRNA1	0
ETH2_0615300	hypothetical protein, conserved	N/A	N/A	N/A	N/A	HG994966.1	801476	802217	742	*	.	670	.	-1	27.0683	-1	416	1.04338	1.61491	801498	802210	27.0683	395	801475	802217	29.1103	415	Promoter (<=1kb)	6	801293	801583	291	2	ETH2_0615300	ETH2_0615300_mRNA1	0
ETH2_1426000	hypothetical protein, conserved	N/A	N/A	N/A	N/A	HG994974.1	2124325	2125688	1364	*	.	1000	.	-1	26.7469	-1	884	2.80276	3.25434	2124523	2125485	26.7469	713	2124324	2125688	67.2484	857	Promoter (<=1kb)	14	2122577	2125157	2581	2	ETH2_1426000	ETH2_1426000_mRNA1	0
ETH2_0814100	hypothetical protein, conserved	N/A	N/A	N/A	N/A	HG994968.1	1155425	1156431	1007	*	.	1000	.	-1	26.3177	-1	546	2.51404	2.92101	1155496	1156331	26.3177	473	1155424	1156431	53.4142	548	Promoter (<=1kb)	8	1153919	1155493	1575	2	ETH2_0814100	ETH2_0814100_mRNA1	0
ETH2_1469500	hypothetical protein, conserved	N/A	N/A	N/A	N/A	HG994974.1	4686839	4687769	931	*	.	1000	.	-1	26.1062	-1	609	2.07151	2.48588	4686888	4687727	26.1062	548	4686838	4687769	42.743	620	Promoter (<=1kb)	14	4687597	4699894	12298	1	ETH2_1469500	ETH2_1469500_mRNA1	0
ETH2_0713800	hypothetical protein, conserved	N/A	N/A	N/A	N/A	HG994967.1	867510	869091	1582	*	.	1000	.	-1	26.0326	-1	750	2.58161	2.98625	867913	868985	26.0326	517	867509	869091	56.2185	579	Promoter (<=1kb)	7	868908	870083	1176	1	ETH2_0713800	ETH2_0713800_mRNA1	0
ETH2_0713700	hypothetical protein, conserved	N/A	N/A	N/A	N/A	HG994967.1	856538	857991	1454	*	.	1000	.	-1	25.8967	-1	508	2.72029	3.13896	856601	857625	25.8967	444	856537	857991	64.4144	508	Promoter (<=1kb)	7	855269	856783	1515	2	ETH2_0713700	ETH2_0713700_mRNA1	0
ETH2_0402100	hypothetical protein, conserved	N/A	N/A	N/A	N/A	HG994964.1	607555	608627	1073	*	.	1000	.	-1	25.8418	-1	562	2.45385	2.85668	607719	608486	25.8418	354	607554	608627	51.5764	606	Promoter (<=1kb)	4	608576	611552	2977	1	ETH2_0402100	ETH2_0402100_mRNA1	0
ETH2_1517200	hypothetical protein, conserved	N/A	N/A	N/A	N/A	HG994975.1	1066070	1068267	2198	*	.	1000	.	-1	25.7488	-1	1024	2.35409	2.73345	1066661	1068238	25.7488	433	1066069	1068267	49.4786	1024	Promoter (<=1kb)	15	1068082	1070692	2611	1	ETH2_1517200	ETH2_1517200_mRNA1	0
ETH2_1002300	hypothetical protein, conserved	N/A	N/A	N/A	N/A	HG994970.1	271341	272256	916	*	.	860	.	-1	25.5393	-1	409	1.58603	2.07176	271340	272256	25.5393	406	271398	272170	35.1997	355	Promoter (<=1kb)	10	268214	271481	3268	2	ETH2_1002300	ETH2_1002300_mRNA1	0
ETH2_1593000	hypothetical protein, conserved	N/A	N/A	N/A	N/A	HG994975.1	6018534	6020450	1917	*	.	1000	.	-1	25.4401	-1	1044	2.02758	2.45137	6018591	6020198	25.4401	984	6018533	6020450	42.3441	1047	Promoter (<=1kb)	15	6016978	6018876	1899	2	ETH2_1593000	ETH2_1593000_mRNA1	0
ETH2_1219500	hypothetical protein, conserved	N/A	N/A	N/A	N/A	HG994972.1	1430295	1431444	1150	*	.	650	.	-1	25.0662	-1	557	0.989141	1.56647	1430451	1431291	25.0662	376	1430294	1431444	28.5141	581	Distal Intergenic	12	1435383	1438790	3408	1	ETH2_1219500	ETH2_1219500_mRNA1	-3939
ETH2_1554500	hypothetical protein, conserved	N/A	N/A	N/A	N/A	HG994975.1	3526938	3528284	1347	*	.	1000	.	-1	25.0001	-1	780	2.0114	2.44423	3526938	3528284	25.0001	562	3526937	3528276	42.1712	997	Promoter (<=1kb)	15	3527263	3528084	822	2	ETH2_1554500	ETH2_1554500_mRNA1	0
ETH2_1006100	hypothetical protein, conserved	N/A	N/A	N/A	N/A	HG994970.1	499916	501036	1121	*	.	1000	.	-1	24.9402	-1	463	2.78647	3.22954	499958	501036	24.9402	439	499915	501031	80.5744	445	Promoter (<=1kb)	10	496839	499240	2402	2	ETH2_1006100	ETH2_1006100_mRNA1	-676
ETH2_1022800	hypothetical protein, conserved	Proline-rich protein PRCC	Proline-rich protein PRCC	N/A	N/A	HG994970.1	1551366	1551950	585	*	.	455	.	-1	24.916	-1	191	0.491201	1.09812	1551408	1551858	28.6386	211	1551365	1551950	24.916	129	Promoter (<=1kb)	10	1549161	1551470	2310	2	ETH2_1022800	ETH2_1022800_mRNA1	0
ETH2_1534500	hypothetical protein, conserved	N/A	N/A	N/A	N/A	HG994975.1	1978176	1979139	964	*	.	1000	.	-1	24.7875	-1	491	2.3285	2.71205	1978309	1979066	24.7875	231	1978175	1979139	49.6524	618	Promoter (<=1kb)	15	1979443	1979979	537	1	ETH2_1534500	ETH2_1534500_mRNA1	-304
ETH2_1344400	hypothetical protein, conserved	N/A	N/A	N/A	N/A	HG994973.1	2838149	2838884	736	*	.	828	.	-1	24.7132	-1	242	1.49136	1.99444	2838156	2838825	24.7132	234	2838148	2838884	34.1316	243	Promoter (<=1kb)	13	2831539	2838122	6584	2	ETH2_1344400	ETH2_1344400_mRNA1	-27
ETH2_0654000	hypothetical protein, conserved	Magnesium transporter NIPA	Magnesium transporter NIPA	N/A	N/A	HG994966.1	2837826	2838586	761	*	.	592	.	-1	24.6649	-1	357	0.844433	1.42681	2837852	2838530	24.6649	242	2837825	2838586	27.0932	445	Promoter (<=1kb)	6	2838742	2851384	12643	1	ETH2_0654000	ETH2_0654000_mRNA1	-156
ETH2_0104800	hypothetical protein, conserved	N/A	N/A	N/A	N/A	HG994961.1	515708	516991	1284	*	.	1000	.	-1	24.4998	-1	630	2.17822	2.57924	515872	516884	24.4998	500	515707	516991	46.4745	596	Promoter (<=1kb)	1	512744	515773	3030	2	ETH2_0104800	ETH2_0104800_mRNA1	0
ETH2_1473300	hypothetical protein, conserved	N/A	N/A	N/A	N/A	HG994974.1	5056880	5058259	1380	*	.	1000	.	-1	24.4466	-1	691	2.75481	3.17176	5056942	5058111	24.4466	631	5056879	5058259	85.8386	689	Promoter (<=1kb)	14	5055960	5057474	1515	2	ETH2_1473300	ETH2_1473300_mRNA1	0
ETH2_1566400	hypothetical protein, conserved	N/A	N/A	N/A	N/A	HG994975.1	4484672	4485862	1191	*	.	739	.	-1	24.4135	-1	679	1.26545	1.78116	4484926	4485705	24.4135	393	4484671	4485862	31.0502	711	Promoter (<=1kb)	15	4485239	4487144	1906	1	ETH2_1566400	ETH2_1566400_mRNA1	0
ETH2_0735600	hypothetical protein, conserved	N/A	N/A	N/A	N/A	HG994967.1	2928752	2930021	1270	*	.	1000	.	-1	24.4101	-1	717	2.48115	2.88169	2929069	2929869	24.4101	348	2928751	2930021	56.0674	768	Promoter (<=1kb)	7	2929934	2930485	552	1	ETH2_0735600	ETH2_0735600_mRNA1	0
ETH2_0710300	hypothetical protein, conserved	N/A	N/A	N/A	N/A	HG994967.1	696797	698218	1422	*	.	1000	.	-1	24.2988	-1	335	2.60331	3.02855	696819	698010	24.2988	325	696796	698218	63.842	323	Promoter (<=1kb)	7	694270	696672	2403	2	ETH2_0710300	ETH2_0710300_mRNA1	-125
ETH2_1327400	hypothetical protein, conserved	N/A	N/A	N/A	N/A	HG994973.1	1787694	1788748	1055	*	.	920	.	-1	24.0012	-1	498	1.72688	2.21673	1787693	1788712	24.0012	498	1787701	1788748	37.0306	490	Promoter (<=1kb)	13	1781318	1787188	5871	2	ETH2_1327400	ETH2_1327400_mRNA1	-506
ETH2_1324100	hypothetical protein, conserved	N/A	N/A	N/A	N/A	HG994973.1	1603731	1604812	1082	*	.	793	.	-1	23.9559	-1	462	1.40082	1.90994	1603730	1604678	23.9559	585	1603806	1604812	32.8855	264	Promoter (<=1kb)	13	1601548	1603923	2376	2	ETH2_1324100	ETH2_1324100_mRNA1	0
ETH2_0802400	hypothetical protein, conserved	N/A	N/A	N/A	N/A	HG994968.1	486136	487283	1148	*	.	1000	.	-1	23.9329	-1	592	2.13476	2.53523	486135	487283	23.9329	633	486165	487283	45.8247	522	Promoter (<=1kb)	8	487724	490734	3011	1	ETH2_0802400	ETH2_0802400_mRNA1	-441
ETH2_1537100	hypothetical protein, conserved	N/A	N/A	N/A	N/A	HG994975.1	2570734	2571868	1135	*	.	1000	.	-1	23.8606	-1	595	2.51247	2.91654	2570894	2571794	23.8606	406	2570733	2571868	60.1646	624	Promoter (<=1kb)	15	2570047	2571078	1032	2	ETH2_1537100	ETH2_1537100_mRNA1	0
ETH2_1310700	hypothetical protein, conserved	Mediator complex, subunit Med21;Mediator complex, subunit Med7/Med21-like	Mediator complex, subunit Med21	N/A	N/A	HG994973.1	962779	963748	970	*	.	938	.	-1	23.724	-1	367	1.79092	2.25944	962897	963638	23.724	248	962778	963748	38.3623	368	Promoter (<=1kb)	13	962111	962859	749	2	ETH2_1310700	ETH2_1310700_mRNA1	0
ETH2_1121800	hypothetical protein, conserved	N/A	N/A	N/A	N/A	HG994971.1	1522859	1524451	1593	*	.	570	.	-1	23.6644	-1	1040	0.788834	1.37405	1522977	1524320	23.6644	954	1522858	1524451	26.5586	1007	Promoter (<=1kb)	11	1524065	1524616	552	1	ETH2_1121800	ETH2_1121800_mRNA1	0
ETH2_0713300	hypothetical protein, conserved	N/A	N/A	N/A	N/A	HG994967.1	830988	833434	2447	*	.	1000	.	-1	23.5849	-1	1482	2.03509	2.4537	831140	833196	23.5849	1650	830987	833434	43.2254	1162	Promoter (<=1kb)	7	828860	831313	2454	2	ETH2_0713300	ETH2_0713300_mRNA1	0
ETH2_0908400	hypothetical protein, conserved	N/A	N/A	N/A	N/A	HG994969.1	698919	700192	1274	*	.	1000	.	-1	23.5584	-1	448	2.03741	2.4583	698944	700152	23.5584	413	698918	700192	43.4916	457	Promoter (<=1kb)	9	695903	699091	3189	2	ETH2_0908400	ETH2_0908400_mRNA1	0
ETH2_1588600	hypothetical protein, conserved	N/A	N/A	N/A	N/A	HG994975.1	5720187	5721490	1304	*	.	859	.	-1	23.5086	-1	724	1.57994	2.06989	5720191	5721446	23.5086	738	5720186	5721490	35.2173	706	Promoter (<=1kb)	15	5721526	5722899	1374	1	ETH2_1588600	ETH2_1588600_mRNA1	-36
ETH2_1131100	hypothetical protein, conserved	N/A	N/A	N/A	N/A	HG994971.1	2339775	2340817	1043	*	.	993	.	-1	23.4459	-1	394	1.95566	2.39326	2339809	2340722	23.4459	359	2339774	2340817	41.9438	394	Promoter (<=1kb)	11	2340582	2340785	204	2	ETH2_1131100	ETH2_1131100_mRNA1	0
ETH2_0947100	hypothetical protein, conserved	Armadillo-type fold;Importin beta family	N/A	N/A	N/A	HG994969.1	2961895	2962796	902	*	.	1000	.	-1	23.4026	-1	425	1.98045	2.41365	2961894	2962703	23.4026	425	2961956	2962796	42.5395	363	Promoter (<=1kb)	9	2954203	2961811	7609	2	ETH2_0947100	ETH2_0947100_mRNA1	-84
ETH2_1318400	hypothetical protein, conserved	N/A	N/A	N/A	N/A	HG994973.1	1370813	1371895	1083	*	.	857	.	-1	23.3923	-1	705	1.57949	2.06622	1371136	1371746	23.3923	334	1370812	1371895	35.3301	753	Promoter (<=1kb)	13	1370365	1370832	468	2	ETH2_1318400	ETH2_1318400_mRNA1	0
ETH2_0520100	hypothetical protein, conserved	N/A	N/A	N/A	N/A	HG994965.1	1567328	1568543	1216	*	.	717	.	-1	23.3145	-1	688	1.20359	1.72701	1567630	1568402	23.3145	286	1567327	1568543	30.3949	788	Promoter (<=1kb)	5	1563671	1567612	3942	2	ETH2_0520100	ETH2_0520100_mRNA1	0
ETH2_1235100	hypothetical protein, conserved	N/A	N/A	N/A	N/A	HG994972.1	2219580	2220784	1205	*	.	1000	.	-1	23.1692	-1	412	2.41154	2.79976	2219579	2220784	23.1692	339	2219662	2220749	56.3605	403	Promoter (<=1kb)	12	2220817	2222106	1290	1	ETH2_1235100	ETH2_1235100_mRNA1	-33
ETH2_1459000	hypothetical protein, conserved	Papain-like cysteine peptidase superfamily	N/A	N/A	N/A	HG994974.1	3971510	3972706	1197	*	.	890	.	-1	23.1493	-1	576	1.65101	2.14515	3971554	3972461	23.1493	385	3971509	3972706	36.0528	722	Promoter (<=1kb)	14	3968068	3971817	3750	2	ETH2_1459000	ETH2_1459000_mRNA1	0
ETH2_1343700	hypothetical protein, conserved	N/A	N/A	N/A	N/A	HG994973.1	2782734	2783738	1005	*	.	709	.	-1	22.7691	-1	473	1.18076	1.70808	2782864	2783486	22.7691	316	2782733	2783738	30.1136	499	Promoter (<=1kb)	13	2781154	2782603	1450	2	ETH2_1343700	ETH2_1343700_mRNA1	-131
ETH2_1236800	hypothetical protein, conserved	N/A	N/A	N/A	N/A	HG994972.1	2289456	2290638	1183	*	.	1000	.	-1	22.6602	-1	590	1.98	2.41138	2289504	2290513	22.6602	542	2289455	2290638	42.9533	590	Promoter (<=1kb)	12	2290430	2290876	447	1	ETH2_1236800	ETH2_1236800_mRNA1	0
ETH2_0642600	hypothetical protein, conserved	N/A	N/A	N/A	N/A	HG994966.1	2210090	2211124	1035	*	.	1000	.	-1	22.6544	-1	481	2.44406	2.84863	2210144	2210890	22.6544	424	2210089	2211124	61.4055	483	Promoter (<=1kb)	6	2190892	2209862	18971	2	ETH2_0642600	ETH2_0642600_mRNA1	-228
ETH2_1425900	hypothetical protein, conserved	N/A	N/A	N/A	N/A	HG994974.1	2119567	2120733	1167	*	.	1000	.	-1	22.606	-1	598	2.0594	2.46972	2119709	2120639	22.606	428	2119566	2120733	45.1912	626	Promoter (<=1kb)	14	2118857	2119852	996	2	ETH2_1425900	ETH2_1425900_mRNA1	0
ETH2_0946300	hypothetical protein, conserved	N/A	N/A	N/A	N/A	HG994969.1	2914522	2915494	973	*	.	1000	.	-1	22.5854	-1	432	2.1477	2.5424	2914575	2915494	22.5854	380	2914521	2915489	47.6634	431	Promoter (<=1kb)	9	2915454	2918549	3096	1	ETH2_0946300	ETH2_0946300_mRNA1	0
ETH2_1560300	hypothetical protein, conserved	N/A	N/A	N/A	N/A	HG994975.1	4137709	4139661	1953	*	.	619	.	-1	22.3804	-1	969	0.922488	1.49082	4137708	4139171	22.3804	948	4137775	4139661	27.5027	923	Distal Intergenic	15	4141849	4144674	2826	1	ETH2_1560300	ETH2_1560300_mRNA1	-2188
ETH2_0856100	hypothetical protein, conserved	N/A	N/A	N/A	N/A	HG994968.1	3580358	3581306	949	*	.	583	.	-1	22.3782	-1	547	0.826937	1.40536	3580460	3581234	22.3782	387	3580357	3581306	26.6369	605	Promoter (<=1kb)	8	3581624	3584551	2928	1	ETH2_0856100	ETH2_0856100_mRNA1	-318
ETH2_0704900	hypothetical protein, conserved	Ribosomal protein S24/S35, mitochondrial, conserved domain	Ribosomal protein S24/S35, mitochondrial, conserved domain	N/A	N/A	HG994967.1	374849	375386	538	*	.	393	.	-1	22.2046	-1	275	0.330297	0.948075	374848	375386	22.9238	275	374851	375301	22.2046	272	Promoter (<=1kb)	7	375492	378110	2619	1	ETH2_0704900	ETH2_0704900_mRNA1	-106
ETH2_1400100	hypothetical protein, conserved	N/A	N/A	N/A	N/A	HG994974.1	6577	7512	936	*	.	1000	.	-1	22.1943	-1	481	2.3018	2.68058	6800	7273	22.1943	408	6576	7512	54.5211	330	Distal Intergenic	14	226472	226873	402	2	ETH2_1400100	ETH2_1400100_mRNA1	219361
ETH2_1467200	hypothetical protein, conserved	N/A	N/A	N/A	N/A	HG994974.1	4447850	4449710	1861	*	.	786	.	-1	22.1064	-1	1264	1.38707	1.8934	4448123	4449665	22.1064	843	4447849	4449710	32.828	1412	Promoter (<=1kb)	14	4449537	4451252	1716	1	ETH2_1467200	ETH2_1467200_mRNA1	0
ETH2_1515200	hypothetical protein, conserved	WD40 repeat;WD40 repeat, conserved site;G-protein beta WD-40 repeat;WD40-repeat-containing domain superfamily;Periodic tryptophan protein 1	WD40 repeat	WD40 repeat	N/A	HG994975.1	957672	958371	700	*	.	1000	.	-1	22.0652	-1	357	2.33177	2.72115	957769	958371	22.0652	323	957671	958342	56.7292	293	Promoter (<=1kb)	15	958290	961434	3145	1	ETH2_1515200	ETH2_1515200_mRNA1	0
ETH2_1212500	hypothetical protein, conserved	N/A	N/A	N/A	N/A	HG994972.1	1007970	1009241	1272	*	.	1000	.	-1	22.041	-1	621	2.29603	2.67236	1008135	1008971	22.041	471	1007969	1009241	54.7119	606	Promoter (<=1kb)	12	1006292	1008148	1857	2	ETH2_1212500	ETH2_1212500_mRNA1	0
ETH2_0643600	hypothetical protein, conserved	N/A	N/A	N/A	N/A	HG994966.1	2259478	2260723	1246	*	.	1000	.	-1	21.8901	-1	766	2.30817	2.68616	2259577	2260549	21.8901	770	2259477	2260723	56.0729	663	Promoter (<=1kb)	6	2257424	2259729	2306	2	ETH2_0643600	ETH2_0643600_mRNA1	0
ETH2_1575600	hypothetical protein, conserved	Intraflagellar transport protein 52 homolog	N/A	N/A	N/A	HG994975.1	4982313	4983489	1177	*	.	1000	.	-1	21.8619	-1	498	2.25975	2.63655	4982413	4983357	21.8619	446	4982312	4983489	53.7749	450	Promoter (<=1kb)	15	4980477	4982264	1788	2	ETH2_1575600	ETH2_1575600_mRNA1	-49
ETH2_0508500	hypothetical protein, conserved	Oxoglutarate/iron-dependent dioxygenase;Prolyl 4-hydroxylase, alpha subunit;Prolyl 4-hydroxylase alpha subunit, Fe(2+) 2OG dioxygenase domain;Prolyl 4-hydroxylase	Prolyl 4-hydroxylase alpha subunit, Fe(2+) 2OG dioxygenase domain	Prolyl 4-hydroxylase, alpha subunit	N/A	HG994965.1	794070	795137	1068	*	.	1000	.	-1	21.7953	-1	447	1.98531	2.42292	794091	795137	21.7953	407	794069	795078	44.2162	465	Promoter (<=1kb)	5	791885	794170	2286	2	ETH2_0508500	ETH2_0508500_mRNA1	0
ETH2_0851500	hypothetical protein, conserved	N/A	N/A	N/A	N/A	HG994968.1	3330083	3331488	1406	*	.	1000	.	-1	21.7689	-1	855	2.32479	2.70327	3330082	3331271	21.7689	817	3330091	3331488	58.5087	884	Promoter (<=1kb)	8	3328930	3330232	1303	2	ETH2_0851500	ETH2_0851500_mRNA1	0
ETH2_1575700	hypothetical protein, conserved	N/A	N/A	N/A	N/A	HG994975.1	4993313	4994754	1442	*	.	1000	.	-1	21.7544	-1	718	2.11072	2.52544	4993511	4994541	21.7544	601	4993312	4994754	47.9917	637	Promoter (<=1kb)	15	4988789	4993364	4576	2	ETH2_1575700	ETH2_1575700_mRNA1	0
ETH2_1029300	hypothetical protein, conserved	N/A	N/A	N/A	N/A	HG994970.1	1882568	1882965	398	*	.	821	.	-1	21.3696	-1	231	1.47409	1.97841	1882609	1882965	21.3696	196	1882567	1882965	34.4184	224	Promoter (<=1kb)	10	1883230	1884446	1217	1	ETH2_1029300	ETH2_1029300_mRNA1	-265
ETH2_1466100	hypothetical protein, conserved	N/A	N/A	N/A	N/A	HG994974.1	4401382	4402852	1471	*	.	944	.	-1	21.225	-1	606	1.81996	2.2742	4401515	4402817	21.225	475	4401381	4402852	40.4831	604	Promoter (<=1kb)	14	4402741	4404309	1569	1	ETH2_1466100	ETH2_1466100_mRNA1	0
ETH2_0860000	hypothetical protein, conserved	N/A	N/A	N/A	N/A	HG994968.1	3803156	3804378	1223	*	.	867	.	-1	21.1918	-1	637	1.59977	2.08853	3803297	3804366	21.1918	495	3803155	3804378	35.9171	637	Distal Intergenic	8	3781002	3782877	1876	1	ETH2_0860000	ETH2_0860000_mRNA1	22154
ETH2_0936300	hypothetical protein, conserved	N/A	N/A	N/A	N/A	HG994969.1	2274637	2275413	777	*	.	984	.	-1	21.1401	-1	408	1.93179	2.37105	2274675	2275325	21.1401	370	2274636	2275413	43.471	408	Promoter (<=1kb)	9	2271256	2274595	3340	2	ETH2_0936300	ETH2_0936300_mRNA1	-42
ETH2_1341700	hypothetical protein, conserved	N/A	N/A	N/A	N/A	HG994973.1	2681437	2682607	1171	*	.	986	.	-1	21.0588	-1	736	1.94032	2.37546	2681636	2682525	21.0588	538	2681436	2682607	43.8328	735	Promoter (<=1kb)	13	2682662	2686809	4148	1	ETH2_1341700	ETH2_1341700_mRNA1	-55
ETH2_0528900	hypothetical protein, conserved	N/A	N/A	N/A	N/A	HG994965.1	2122922	2124034	1113	*	.	1000	.	-1	21.0106	-1	582	2.28645	2.65399	2123072	2123732	21.0106	421	2122921	2124034	59.6856	592	Promoter (<=1kb)	5	2122747	2123096	350	2	ETH2_0528900	ETH2_0528900_mRNA1	0
ETH2_1318200	hypothetical protein, conserved	N/A	N/A	N/A	N/A	HG994973.1	1359621	1360562	942	*	.	940	.	-1	20.9184	-1	315	1.80411	2.26585	1359645	1360562	20.9184	288	1359620	1360558	40.3405	318	Promoter (<=1kb)	13	1360555	1363692	3138	1	ETH2_1318200	ETH2_1318200_mRNA1	0
ETH2_1547400	hypothetical protein, conserved	N/A	N/A	N/A	N/A	HG994975.1	3142761	3144235	1475	*	.	879	.	-1	20.912	-1	492	1.62768	2.11911	3142876	3144073	20.912	536	3142760	3144235	36.3603	333	Promoter (<=1kb)	15	3143868	3146422	2555	1	ETH2_1547400	ETH2_1547400_mRNA1	0
ETH2_0103200	hypothetical protein, conserved	N/A	N/A	N/A	N/A	HG994961.1	438772	440610	1839	*	.	1000	.	-1	20.8782	-1	674	2.31761	2.69747	438883	440357	20.8782	506	438771	440610	64.4878	730	Promoter (<=1kb)	1	440253	442361	2109	1	ETH2_0103200	ETH2_0103200_mRNA1	0
ETH2_1473400	hypothetical protein, conserved	N/A	N/A	N/A	N/A	HG994974.1	5060562	5061933	1372	*	.	1000	.	-1	20.5784	-1	782	2.19898	2.59484	5060842	5061747	20.5784	458	5060561	5061933	55.2611	825	Promoter (<=1kb)	14	5059770	5061218	1449	2	ETH2_1473400	ETH2_1473400_mRNA1	0
ETH2_1408500	hypothetical protein, conserved	N/A	N/A	N/A	N/A	HG994974.1	710925	712039	1115	*	.	297	.	-1	20.5604	-1	659	0.137786	0.715608	711255	712004	24.8898	296	710924	712039	20.5604	692	Promoter (<=1kb)	14	711554	712024	471	2	ETH2_1408500	ETH2_1408500_mRNA1	0
ETH2_0908300	hypothetical protein, conserved	N/A	N/A	N/A	N/A	HG994969.1	689590	690571	982	*	.	657	.	-1	20.5385	-1	570	1.00793	1.58308	689653	690468	20.5385	507	689589	690571	28.2167	570	Promoter (<=1kb)	9	690446	693340	2895	1	ETH2_0908300	ETH2_0908300_mRNA1	0
ETH2_1116400	hypothetical protein, conserved	N/A	N/A	N/A	N/A	HG994971.1	1202111	1203431	1321	*	.	1000	.	-1	20.4527	-1	772	2.15895	2.55189	1202153	1203268	20.4527	748	1202110	1203431	53.36	754	Promoter (<=1kb)	11	1202978	1205587	2610	1	ETH2_1116400	ETH2_1116400_mRNA1	0
ETH2_0907000	hypothetical protein, conserved	N/A	N/A	N/A	N/A	HG994969.1	623084	623971	888	*	.	980	.	-1	20.4293	-1	473	1.92088	2.36225	623251	623971	20.4293	306	623083	623961	44.182	473	Promoter (<=1kb)	9	623702	624396	695	1	ETH2_0907000	ETH2_0907000_mRNA1	0
ETH2_0936100	hypothetical protein, conserved	N/A	N/A	N/A	N/A	HG994969.1	2263706	2264876	1171	*	.	1000	.	-1	20.3382	-1	631	2.28943	2.65655	2263825	2264812	20.3382	591	2263705	2264876	71.281	551	Promoter (<=1kb)	9	2264474	2265122	649	1	ETH2_0936100	ETH2_0936100_mRNA1	0
ETH2_1342700	hypothetical protein, conserved	N/A	N/A	N/A	N/A	HG994973.1	2734487	2735237	751	*	.	691	.	-1	20.3227	-1	400	1.12873	1.66628	2734488	2735237	20.3227	398	2734486	2735212	29.5357	400	Promoter (<=1kb)	13	2735337	2736014	678	1	ETH2_1342700	ETH2_1342700_mRNA1	-100
ETH2_0810500	hypothetical protein, conserved	N/A	N/A	N/A	N/A	HG994968.1	980687	981580	894	*	.	1000	.	-1	20.32	-1	389	2.24083	2.63124	980866	981464	20.32	188	980686	981580	61.6796	410	Promoter (<=1kb)	8	979818	980588	771	2	ETH2_0810500	ETH2_0810500_mRNA1	-99
ETH2_1530100	hypothetical protein, conserved	N/A	N/A	N/A	N/A	HG994975.1	1691093	1692191	1099	*	.	1000	.	-1	20.3025	-1	378	2.08414	2.5027	1691092	1691969	20.3025	378	1691092	1692191	49.9033	379	Promoter (<=1kb)	15	1689554	1691141	1588	2	ETH2_1530100	ETH2_1530100_mRNA1	0
ETH2_1557700	hypothetical protein, conserved	N/A	N/A	N/A	N/A	HG994975.1	3721352	3722116	765	*	.	564	.	-1	20.2549	-1	326	0.771691	1.35832	3721351	3722116	20.2549	217	3721402	3722065	25.8808	385	Promoter (<=1kb)	15	3721985	3726473	4489	1	ETH2_1557700	ETH2_1557700_mRNA1	0
ETH2_1115500	hypothetical protein, conserved	N/A	N/A	N/A	N/A	HG994971.1	1160939	1162792	1854	*	.	1000	.	-1	20.2089	-1	773	2.16243	2.55429	1161194	1162451	20.2089	563	1160938	1162792	55.6784	727	Promoter (<=1kb)	11	1157338	1161075	3738	2	ETH2_1115500	ETH2_1115500_mRNA1	0
ETH2_1577400	hypothetical protein, conserved	N/A	N/A	N/A	N/A	HG994975.1	5115278	5116649	1372	*	.	979	.	-1	20.2089	-1	777	1.91491	2.36002	5115277	5116485	20.2089	877	5115343	5116649	44.5196	612	Promoter (<=1kb)	15	5110253	5115059	4807	2	ETH2_1577400	ETH2_1577400_mRNA1	-219
ETH2_1583300	hypothetical protein, conserved	N/A	N/A	N/A	N/A	HG994975.1	5425700	5426749	1050	*	.	748	.	-1	20.2089	-1	525	1.28537	1.8023	5425894	5426616	20.2089	439	5425699	5426749	31.5431	416	Promoter (<=1kb)	15	5426700	5427323	624	1	ETH2_1583300	ETH2_1583300_mRNA1	0
ETH2_1117300	hypothetical protein, conserved	CPW-WPC domain	CPW-WPC domain	CPW-WPC domain	N/A	HG994971.1	1270909	1271788	880	*	.	781	.	-1	20.1578	-1	288	1.37108	1.88196	1271019	1271562	20.1578	177	1270908	1271788	32.9862	288	Promoter (<=1kb)	11	1271499	1274470	2972	1	ETH2_1117300	ETH2_1117300_mRNA1	0
ETH2_1568100	hypothetical protein, conserved	N/A	N/A	N/A	N/A	HG994975.1	4547577	4548504	928	*	.	1000	.	-1	20.1326	-1	318	2.08855	2.51269	4547581	4548401	20.1326	265	4547576	4548504	50.8892	367	Promoter (<=1kb)	15	4545874	4547638	1765	2	ETH2_1568100	ETH2_1568100_mRNA1	0
ETH2_1319000	hypothetical protein, conserved	N/A	N/A	N/A	N/A	HG994973.1	1398422	1399596	1175	*	.	1000	.	-1	20.0945	-1	480	2.20979	2.60003	1398554	1399146	20.0945	468	1398421	1399596	61.4869	360	Promoter (<=1kb)	13	1398057	1398835	779	2	ETH2_1319000	ETH2_1319000_mRNA1	0
ETH2_1243400	hypothetical protein, conserved	N/A	N/A	N/A	N/A	HG994972.1	2658974	2660101	1128	*	.	1000	.	-1	20.0883	-1	573	2.13072	2.53281	2659026	2659942	20.0883	611	2658973	2660101	54.2711	483	Promoter (<=1kb)	12	2655061	2658608	3548	2	ETH2_1243400	ETH2_1243400_mRNA1	-366
ETH2_1121400	hypothetical protein, conserved	N/A	N/A	N/A	N/A	HG994971.1	1501852	1503050	1199	*	.	1000	.	-1	20.0784	-1	460	2.2196	2.61032	1501896	1502647	20.0784	413	1501851	1503050	63.1796	463	Promoter (<=1kb)	11	1500624	1502185	1562	2	ETH2_1121400	ETH2_1121400_mRNA1	0
ETH2_0104600	hypothetical protein, conserved	N/A	N/A	N/A	N/A	HG994961.1	505582	507047	1466	*	.	1000	.	-1	20.0539	-1	680	2.21789	2.60773	505819	506895	20.0539	442	505581	507047	88.891	681	Promoter (<=1kb)	1	503576	505594	2019	2	ETH2_0104600	ETH2_0104600_mRNA1	0
ETH2_1149800	hypothetical protein, conserved	N/A	N/A	N/A	N/A	HG994971.1	3310759	3311811	1053	*	.	723	.	-1	19.9373	-1	450	1.22602	1.74299	3310806	3311811	19.9373	403	3310758	3311747	30.7064	450	Promoter (<=1kb)	11	3306463	3310654	4192	2	ETH2_1149800	ETH2_1149800_mRNA1	-105
ETH2_0506000	hypothetical protein, conserved	N/A	N/A	N/A	N/A	HG994965.1	614924	616322	1399	*	.	929	.	-1	19.9195	-1	571	1.76404	2.23833	614975	616126	19.9195	403	614923	616322	40.5201	688	Promoter (<=1kb)	5	613377	615110	1734	2	ETH2_0506000	ETH2_0506000_mRNA1	0
ETH2_0803500	hypothetical protein, conserved	N/A	N/A	N/A	N/A	HG994968.1	540291	541413	1123	*	.	402	.	-1	19.9095	-1	631	0.350526	0.970471	540660	541407	19.9095	123	540290	541413	21.8781	770	Promoter (<=1kb)	8	541290	542495	1206	1	ETH2_0803500	ETH2_0803500_mRNA1	0
ETH2_0603900	hypothetical protein, conserved	Zinc finger, CCCH-type	N/A	N/A	N/A	HG994966.1	334300	335334	1035	*	.	976	.	-1	19.6654	-1	549	1.9038	2.35115	334429	335229	19.6654	384	334299	335334	45.3673	584	Promoter (<=1kb)	6	332272	334519	2248	2	ETH2_0603900	ETH2_0603900_mRNA1	0
ETH2_1242400	hypothetical protein, conserved	N/A	N/A	N/A	N/A	HG994972.1	2621653	2622737	1085	*	.	750	.	-1	19.6628	-1	481	1.29327	1.80849	2621815	2622507	19.6628	441	2621652	2622737	32.0502	359	Promoter (<=1kb)	12	2622559	2624667	2109	1	ETH2_1242400	ETH2_1242400_mRNA1	0
ETH2_1134000	hypothetical protein, conserved	Protein FAM133	N/A	N/A	N/A	HG994971.1	2464488	2465983	1496	*	.	1000	.	-1	19.6414	-1	512	2.07747	2.49541	2464666	2465922	19.6414	400	2464487	2465983	52.9818	446	Promoter (<=1kb)	11	2463750	2464911	1162	2	ETH2_1134000	ETH2_1134000_mRNA1	0
ETH2_1332100	hypothetical protein, conserved	CH-like domain in sperm protein	CH-like domain in sperm protein	N/A	N/A	HG994973.1	2078622	2079252	631	*	.	927	.	-1	19.6238	-1	226	1.75596	2.23404	2078694	2079113	19.6238	151	2078621	2079252	40.9821	229	Promoter (<=1kb)	13	2075398	2078461	3064	2	ETH2_1332100	ETH2_1332100_mRNA1	-161
ETH2_1249900	hypothetical protein, conserved	N/A	N/A	N/A	N/A	HG994972.1	3168737	3170002	1266	*	.	731	.	-1	19.4736	-1	381	1.24676	1.76194	3168736	3169762	19.4736	363	3168737	3170002	31.2259	398	Distal Intergenic	12	3162885	3165631	2747	2	ETH2_1249900	ETH2_1249900_mRNA1	-3106
ETH2_0801900	hypothetical protein, conserved	N/A	N/A	N/A	N/A	HG994968.1	451720	452787	1068	*	.	999	.	-1	19.4197	-1	680	1.9731	2.40683	451870	452649	19.4197	530	451719	452787	48.2988	679	Promoter (<=1kb)	8	452678	461105	8428	1	ETH2_0801900	ETH2_0801900_mRNA1	0
ETH2_1445500	hypothetical protein, conserved	N/A	N/A	N/A	N/A	HG994974.1	3095879	3097015	1137	*	.	1000	.	-1	19.379	-1	560	2.05801	2.46746	3095994	3096822	19.379	513	3095878	3097015	52.603	492	Promoter (<=1kb)	14	3096525	3097268	744	1	ETH2_1445500	ETH2_1445500_mRNA1	0
ETH2_15102800	hypothetical protein, conserved	N/A	N/A	N/A	N/A	HG994975.1	6568350	6569422	1073	*	.	971	.	-1	19.3677	-1	456	1.89962	2.34032	6568433	6569120	19.3677	348	6568349	6569422	45.847	480	Promoter (<=1kb)	15	6569324	6576980	7657	1	ETH2_15102800	ETH2_15102800_mRNA1	0
ETH2_0916300	hypothetical protein, conserved	N/A	N/A	N/A	N/A	HG994969.1	2591018	2592265	1248	*	.	879	.	-1	19.2284	-1	932	1.62541	2.11714	2591170	2592251	19.2284	741	2591017	2592265	37.7817	971	Promoter (<=1kb)	9	2581525	2590324	8800	2	ETH2_0916300	ETH2_0940300_mRNA1	-694
ETH2_1451400	hypothetical protein, conserved	N/A	N/A	N/A	N/A	HG994974.1	3547889	3549054	1166	*	.	1000	.	-1	19.1096	-1	702	2.02231	2.44902	3548083	3548985	19.1096	509	3547888	3549054	51.5829	700	Promoter (<=1kb)	14	3545626	3547675	2050	2	ETH2_1451400	ETH2_1451400_mRNA1	-214
ETH2_1532300	hypothetical protein, conserved	N/A	N/A	N/A	N/A	HG994975.1	1823227	1824248	1022	*	.	937	.	-1	18.9602	-1	484	1.78702	2.2573	1823328	1824131	18.9602	344	1823226	1824248	42.6814	523	Promoter (<=1kb)	15	1823905	1824564	660	1	ETH2_1532300	ETH2_1532300_mRNA1	0
ETH2_1568200	hypothetical protein, conserved	N/A	N/A	N/A	N/A	HG994975.1	4551262	4552352	1091	*	.	693	.	-1	18.923	-1	560	1.13091	1.66916	4551274	4552271	18.923	726	4551261	4552352	29.6416	382	Promoter (<=1kb)	15	4549222	4551324	2103	2	ETH2_1568200	ETH2_1568200_mRNA1	0
ETH2_1202400	hypothetical protein, conserved	Ubiquitin-like protein Atg12;Ubiquitin-like domain superfamily	Ubiquitin-like protein Atg12	N/A	N/A	HG994972.1	351410	352402	993	*	.	485	.	-1	18.8076	-1	717	0.566746	1.16919	351409	352270	18.8076	583	351471	352402	23.7315	790	Downstream (<=300bp)	12	352950	355102	2153	2	ETH2_1202400	ETH2_1202400_mRNA1	2700
ETH2_0516800	hypothetical protein, conserved	N/A	N/A	N/A	N/A	HG994965.1	1248840	1250230	1391	*	.	997	.	-1	18.7834	-1	486	1.96924	2.40231	1248874	1249967	18.7834	478	1248839	1250230	49.8939	460	Promoter (<=1kb)	5	1246988	1249264	2277	2	ETH2_0516800	ETH2_0516800_mRNA1	0
ETH2_1222700	hypothetical protein, conserved	UBA-like superfamily	N/A	N/A	N/A	HG994972.1	1638855	1639710	856	*	.	904	.	-1	18.6585	-1	429	1.68756	2.17817	1639022	1639558	18.6585	235	1638854	1639710	39.7786	455	Promoter (<=1kb)	12	1635547	1639038	3492	2	ETH2_1222700	ETH2_1222700_mRNA1	0
ETH2_0704100	hypothetical protein, conserved	N/A	N/A	N/A	N/A	HG994967.1	330731	331838	1108	*	.	991	.	-1	18.5576	-1	506	1.95098	2.38876	330812	331832	18.5576	497	330730	331838	49.8156	434	Promoter (<=1kb)	7	331872	332261	390	1	ETH2_0704100	ETH2_0704100_mRNA1	-34
ETH2_1517500	hypothetical protein, conserved	N/A	N/A	N/A	N/A	HG994975.1	1077860	1079644	1785	*	.	987	.	-1	18.4683	-1	1266	1.94302	2.37765	1078304	1079492	18.4683	692	1077859	1079644	49.7478	1395	Promoter (<=1kb)	15	1079621	1082517	2897	1	ETH2_1517500	ETH2_1517500_mRNA1	0
ETH2_1591200	hypothetical protein, conserved	N/A	N/A	N/A	N/A	HG994975.1	5922014	5923685	1672	*	.	803	.	-1	18.4679	-1	436	1.4314	1.93539	5922231	5923313	18.4679	190	5922013	5923685	34.6735	464	Promoter (<=1kb)	15	5920513	5922125	1613	2	ETH2_1591200	ETH2_1591200_mRNA1	0
ETH2_0823200	hypothetical protein, conserved	THUMP domain-containing protein 1-like	N/A	N/A	N/A	HG994968.1	1677420	1678173	754	*	.	769	.	-1	18.456	-1	326	1.33809	1.85381	1677543	1678023	18.456	205	1677419	1678173	32.9906	323	Promoter (<=1kb)	8	1673994	1677645	3652	2	ETH2_0823200	ETH2_0823200_mRNA1	0
ETH2_0104200	hypothetical protein, conserved	N/A	N/A	N/A	N/A	HG994961.1	486946	488299	1354	*	.	838	.	-1	18.3862	-1	693	1.52036	2.01978	487262	488124	18.3862	376	486945	488299	36.1023	693	Promoter (<=1kb)	1	484155	486875	2721	2	ETH2_0104200	ETH2_0104200_mRNA1	-71
ETH2_1135000	hypothetical protein, conserved	N/A	N/A	N/A	N/A	HG994971.1	2538839	2540130	1292	*	.	1000	.	-1	18.2832	-1	613	2.04184	2.46062	2539038	2540130	18.2832	402	2538838	2540061	63.0915	624	Promoter (<=1kb)	11	2539960	2542617	2658	1	ETH2_1135000	ETH2_1135000_mRNA1	0
ETH2_0306200	hypothetical protein, conserved	N/A	N/A	N/A	N/A	HG994963.1	780752	781706	955	*	.	968	.	-1	18.209	-1	594	1.8842	2.33162	780811	781524	18.209	582	780751	781706	48.1592	546	Promoter (<=1kb)	3	779853	781072	1220	2	ETH2_0306200	ETH2_0306200_mRNA1	0
ETH2_1517600	hypothetical protein, conserved	N/A	N/A	N/A	N/A	HG994975.1	1083810	1085583	1774	*	.	985	.	-1	18.1736	-1	1307	1.93683	2.37326	1084273	1085550	18.1736	726	1083809	1085583	50.7431	1424	Promoter (<=1kb)	15	1085603	1091773	6171	1	ETH2_1517600	ETH2_1517600_mRNA1	-20
ETH2_1114000	hypothetical protein, conserved	CRAL-TRIO lipid binding domain	N/A	N/A	N/A	HG994971.1	1057740	1058778	1039	*	.	847	.	-1	18.1724	-1	586	1.54079	2.04185	1057864	1058768	18.1724	578	1057739	1058778	36.6375	469	Promoter (<=1kb)	11	1058775	1059785	1011	1	ETH2_1114000	ETH2_1114000_mRNA1	0
ETH2_0907300	hypothetical protein, conserved	N/A	N/A	N/A	N/A	HG994969.1	633893	635283	1391	*	.	342	.	-1	18.1353	-1	336	0.219838	0.824374	634074	634837	18.1353	246	633892	635283	19.985	244	Promoter (<=1kb)	9	633175	634212	1038	2	ETH2_0907300	ETH2_0907300_mRNA1	0
ETH2_1588900	hypothetical protein, conserved	Target SNARE coiled-coil homology domain;BET1-like protein;BET1, SNARE domain	N/A	Target SNARE coiled-coil homology domain	N/A	HG994975.1	5738310	5739086	777	*	.	895	.	-1	18.1067	-1	292	1.65998	2.15543	5738341	5739052	18.1067	236	5738309	5739086	40.1609	317	Promoter (<=1kb)	15	5739183	5740177	995	1	ETH2_1588900	ETH2_1588900_mRNA1	-97
ETH2_0938600	hypothetical protein, conserved	Zinc finger C2H2-type;SERRATE/Ars2, N-terminal;SERRATE/Ars2	SERRATE/Ars2, N-terminal	N/A	N/A	HG994969.1	2505954	2506647	694	*	.	617	.	-1	18.0055	-1	321	0.920198	1.48809	2505991	2506466	18.0055	204	2505953	2506647	27.2868	400	Promoter (<=1kb)	9	2501453	2505723	4271	2	ETH2_0938600	ETH2_0938600_mRNA1	-231
ETH2_1061000	hypothetical protein, conserved	N/A	N/A	N/A	N/A	HG994970.1	3785801	3786959	1159	*	.	962	.	-1	17.9997	-1	711	1.87311	2.31673	3786138	3786905	17.9997	444	3785800	3786959	48.8154	641	Promoter (<=1kb)	10	3786885	3792011	5127	1	ETH2_1061000	ETH2_1061000_mRNA1	0
ETH2_1595700	hypothetical protein, conserved	N/A	N/A	N/A	N/A	HG994975.1	6186993	6187761	769	*	.	653	.	-1	17.9756	-1	446	0.998512	1.57401	6186992	6187761	17.9756	490	6187155	6187729	28.2213	239	Promoter (<=1kb)	15	6184754	6186934	2181	2	ETH2_1595700	ETH2_1595700_mRNA1	-59
ETH2_1262400	hypothetical protein, conserved	N/A	N/A	N/A	N/A	HG994972.1	3907624	3908584	961	*	.	1000	.	-1	17.9724	-1	329	1.98562	2.42528	3907623	3908496	17.9724	131	3907623	3908584	61.2308	527	Promoter (<=1kb)	12	3907561	3907941	381	2	ETH2_1262400	ETH2_1262400_mRNA1	0
ETH2_1470100	hypothetical protein, conserved	N/A	N/A	N/A	N/A	HG994974.1	4734228	4735427	1200	*	.	797	.	-1	17.913	-1	700	1.41098	1.92174	4734610	4735427	17.913	371	4734227	4735389	34.7761	647	Promoter (<=1kb)	14	4727296	4734335	7040	2	ETH2_1470100	ETH2_1470100_mRNA1	0
ETH2_1402600	hypothetical protein, conserved	N/A	N/A	N/A	N/A	HG994974.1	429744	431500	1757	*	.	1000	.	-1	17.8979	-1	650	1.98063	2.41594	429854	431091	17.8979	517	429743	431500	71.9311	673	Promoter (<=1kb)	14	428958	429758	801	2	ETH2_1402600	ETH2_1402600_mRNA1	0
ETH2_1434200	hypothetical protein, conserved	N/A	N/A	N/A	N/A	HG994974.1	2565618	2566907	1290	*	.	935	.	-1	17.8692	-1	710	1.78589	2.25307	2565769	2566700	17.8692	539	2565617	2566907	45.4809	730	Promoter (<=1kb)	14	2566870	2567632	763	1	ETH2_1434200	ETH2_1434200_mRNA1	0
ETH2_0104300	hypothetical protein, conserved	N/A	N/A	N/A	N/A	HG994961.1	491956	493225	1270	*	.	996	.	-1	17.8168	-1	682	1.96619	2.40005	491955	492926	17.8168	680	492052	493225	61.3481	587	Promoter (<=1kb)	1	489267	491984	2718	2	ETH2_0104300	ETH2_0104300_mRNA1	0
ETH2_1222500	hypothetical protein, conserved	N/A	N/A	N/A	N/A	HG994972.1	1625505	1626564	1060	*	.	857	.	-1	17.7488	-1	543	1.57384	2.06436	1625761	1626430	17.7488	230	1625504	1626564	38.5037	599	Promoter (<=1kb)	12	1626314	1627130	817	1	ETH2_1222500	ETH2_1222500_mRNA1	0
ETH2_1060600	hypothetical protein, conserved	N/A	N/A	N/A	N/A	HG994970.1	3759246	3760242	997	*	.	296	.	-1	17.6805	-1	472	0.137067	0.714832	3759416	3760232	17.6805	307	3759245	3760242	18.64	466	Promoter (<=1kb)	10	3760664	3763906	3243	1	ETH2_1060600	ETH2_1060600_mRNA1	-422
ETH2_1432800	hypothetical protein, conserved	N/A	N/A	N/A	N/A	HG994974.1	2488466	2489687	1222	*	.	778	.	-1	17.6566	-1	665	1.35265	1.87369	2488465	2489687	17.6566	717	2488469	2489687	33.923	610	Distal Intergenic	14	2489987	2492089	2103	2	ETH2_1432800	ETH2_1432800_mRNA1	2402
ETH2_0946900	hypothetical protein, conserved	Membrane-associated, eicosanoid/glutathione metabolism (MAPEG) protein;Membrane associated eicosanoid/glutathione metabolism-like domain superfamily	Membrane-associated, eicosanoid/glutathione metabolism (MAPEG) protein	N/A	N/A	HG994969.1	2945515	2946145	631	*	.	870	.	-1	17.4844	-1	443	1.61045	2.09604	2945740	2946117	17.4844	260	2945514	2946145	39.7418	400	Promoter (<=1kb)	9	2946354	2948722	2369	1	ETH2_0946900	ETH2_0946900_mRNA1	-209
ETH2_1330100	hypothetical protein, conserved	Domain of unknown function DUF625	Domain of unknown function DUF625	N/A	N/A	HG994973.1	1973312	1973939	628	*	.	964	.	-1	17.4647	-1	222	1.87796	2.32307	1973329	1973873	17.4647	187	1973311	1973939	51.9002	240	Promoter (<=1kb)	13	1964410	1972884	8475	2	ETH2_1330100	ETH2_1330100_mRNA1	-428
ETH2_15101600	hypothetical protein, conserved	N/A	N/A	N/A	N/A	HG994975.1	6513250	6514623	1374	*	.	759	.	-1	17.4529	-1	536	1.31379	1.82853	6513530	6514437	17.4529	342	6513249	6514623	33.19	450	Promoter (<=1kb)	15	6511687	6513693	2007	2	ETH2_15101600	ETH2_15101600_mRNA1	0
[truncated: 1,371 more rows]
